# Supplementary material for: Genome-Wide Comparative Analysis of the R2R3-MYB Gene Family in Six Ipomoea Species and the Identification of Anthocyanin-Related Members in Sweet Potatoes
Source: Plants (Basel). 2023 Apr 21;12(8):1731. doi: 10.3390/plants12081731 (PMC10140993; doi:10.3390/plants12081731)
Supplement: Supplementary file 1 [file plants-12-01731-s001.zip]

Archive with 2 entries (2 files):
- supplementary figure s1-4.pdf
- supplementary table s1-8.xlsx
