# Supplementary material for: Genome-Wide Comparative Analysis of the R2R3-MYB Gene Family in Six Ipomoea Species and the Identification of Anthocyanin-Related Members in Sweet Potatoes
Source: Plants (Basel). 2023 Apr 21;12(8):1731. doi: 10.3390/plants12081731 (PMC10140993; doi:10.3390/plants12081731)
Supplement: Supplementary file 1 [file plants-12-01731-s001.zip › supplementary table s1-8.xlsx]

## Sheet: Table S1
Table S1. Physicochemical properties and subcellular localization of all identified R2R3-MYB proteins in six Ipomoea species
Species name	number	Sequence ID	Protein length(aa)	Molecular weight (KDa)	Theoretical pI	Instability index	Aliphatic index	Grand average of hydropathicity	SubcelluIar localization
Ipomoea batatas	1	g980.t1	289	32271.4	6.31	47.02	72.84	-0.598	Nucleus
	2	g982.t1	290	32994.9	6.42	49.92	66.93	-0.74	Nucleus
	3	g1296.t1	363	39573.2	9.3	58.06	66.03	-0.655	Nucleus
	4	g2322.t1	325	36466.5	6.49	45.79	67.32	-0.765	Nucleus
	5	g4474.t1	556	59918.2	4.92	53.76	65.32	-0.51	Nucleus
	6	g4696.t1	355	39078.5	8.76	55.64	60.23	-0.721	Nucleus
	7	g4815.t1	274	31178.9	7.58	56.09	56.97	-0.816	Nucleus
	8	g4989.t1	415	46378.1	5.89	62.92	60.89	-0.857	Nucleus
	9	g5295.t1	221	25155	5.79	34.74	62.71	-0.832	Nucleus
	10	g5886.t1	262	28729.5	8.57	49.91	71.95	-0.61	Nucleus
	11	g5902.t1	286	32366.9	9.69	57.07	71.61	-0.699	Nucleus
	12	g8292.t1	233	26068.1	6.36	55.62	62.45	-0.75	Nucleus
	13	g8510.t1	262	28686.5	8.57	53.84	73.44	-0.604	Nucleus
	14	g9125.t1	352	39172.8	5.72	69.28	66.79	-0.626	Nucleus
	15	g9289.t1	351	39395.7	5.97	58.18	65.9	-0.597	Nucleus
	16	g9635.t1	255	28762.4	6.15	55.24	76.86	-0.611	Nucleus
	17	g9957.t1	485	52802.2	7.27	70.77	55.86	-0.724	Nucleus
	18	g10049.t1	272	30815.4	8.3	55.49	54.49	-0.891	Nucleus
	19	g10520.t1	369	41438.3	6.92	47.79	61.38	-0.754	Nucleus
	20	g11082.t1	559	60981.6	5.18	54.16	65.62	-0.559	Nucleus
	21	g11443.t1	347	37983	6.56	62.23	63.26	-0.653	Nucleus
	22	g13062.t1	269	31090	9.3	61.88	58.03	-0.875	Nucleus
	23	g13125.t1	244	26969.5	6.98	43.11	77.13	-0.545	Nucleus
	24	g13520.t1	336	37961.5	6.09	41.86	57.02	-0.852	Nucleus
	25	g13997.t1	252	29164	9.4	57.43	70.48	-0.769	Nucleus
	26	g15127.t1	182	20744.3	9	48.45	69.67	-0.885	Nucleus
	27	g15640.t1	292	32466.1	4.81	59.87	72.12	-0.705	Nucleus
	28	g17108.t1	236	27083.9	9.3	35.73	77.71	-0.606	Nucleus
	29	g17109.t1	254	29321.1	8.88	47.12	79.8	-0.689	Nucleus
	30	g17138.t1	254	29293.1	8.87	47.12	79.8	-0.686	Nucleus
	31	g17159.t1	284	31974.3	8.5	52.79	67.01	-0.56	Nucleus
	32	g17283.t1	246	27682.8	6.39	54.91	60.73	-0.835	Nucleus
	33	g17403.t1	282	31475.4	9.2	49.62	69.65	-0.621	Nucleus
	34	g17487.t1	199	22733.3	6.96	56.01	57.89	-0.94	Nucleus
	35	g17691.t1	244	27419.5	7.05	52.84	62.42	-0.828	Nucleus
	36	g17983.t1	586	63141.3	6.81	52.59	65.49	-0.595	Nucleus
	37	g18115.t1	418	44877.5	5.1	50.93	67.94	-0.606	Nucleus
	38	g19448.t1	277	31166.5	9.23	43.74	81.34	-0.676	Nucleus
	39	g20576.t1	288	32416	5.8	54.15	63.99	-0.843	Nucleus
	40	g20734.t1	410	45350.8	6.42	45.4	80.93	-0.581	Nucleus
	41	g20840.t1	283	31598.7	8.78	52.01	72.51	-0.644	Nucleus
	42	g24634.t1	311	34261.8	5.21	52.28	60.26	-0.828	Nucleus
	43	g24684.t1	289	31724.1	9.13	50.76	59.45	-0.774	Nucleus
	44	g25226.t1	306	33689.8	8.47	61.91	64.05	-0.574	Nucleus
	45	g25359.t1	271	31113.1	5.68	62.04	61.25	-0.838	Nucleus
	46	g25412.t1	254	28753.6	9.27	62.41	69.96	-0.594	Nucleus
	47	g25413.t1	210	23691.6	7.76	56.13	68.29	-0.635	Nucleus
	48	g25499.t1	251	27211.4	5.94	73.94	71.2	-0.731	Nucleus
	49	g25699.t1	207	23577.5	7.65	55.1	65.02	-0.739	Nucleus
	50	g26176.t1	220	25327.1	8.72	50.76	79.32	-0.666	Nucleus
	51	g27049.t1	352	39296.4	5.45	54.84	86.99	-0.483	Nucleus
	52	g28924.t1	387	42522.1	9.14	72.63	68.55	-0.655	Nucleus
	53	g28993.t1	384	40651.3	9.9	66.87	65.65	-0.597	Nucleus
	54	g29760.t1	325	36684.7	4.59	59.05	71.35	-0.747	Nucleus
	55	g29886.t1	355	38870.6	5.93	57.35	71.77	-0.551	Nucleus
	56	g30119.t1	337	37965.6	5.61	53.64	61.1	-0.708	Nucleus
	57	g30889.t1	305	34304.8	5.74	52.46	88.26	-0.521	Nucleus
	58	g30900.t1	259	29281.5	5.85	56.26	64.05	-0.774	Nucleus
	59	g30901.t1	432	48512.3	6.07	55.53	82.82	-0.288	Nucleus
	60	g30903.t1	267	30211.9	5.09	55.31	73.03	-0.6	Nucleus
	61	g30904.t1	289	32532.3	8.59	69.73	61.8	-0.724	Nucleus
	62	g32142.t1	348	38469.2	8.49	50.76	68.36	-0.616	Nucleus
	63	g32296.t1	324	35777	6.66	54.95	67.44	-0.669	Nucleus
	64	g33626.t1	343	39108.8	5.37	54.21	64.58	-0.759	Nucleus
	65	g33699.t1	358	40465.6	9.05	53.85	61.82	-0.924	Nucleus
	66	g34152.t1	278	30595.3	8.8	48.31	78.27	-0.691	Nucleus
	67	g34645.t1	331	36870.8	8.97	44.43	75.77	-0.547	Nucleus
	68	g34994.t1	325	36393.8	6.09	46.11	61.57	-0.629	Nucleus
	69	g35048.t1	239	27206.9	9.12	42.47	64.94	-0.958	Nucleus
	70	g35053.t1	285	32306.5	9.08	35.38	70.14	-0.855	Nucleus
	71	g35056.t1	189	21060	10.12	54.93	65.03	-0.792	Nucleus
	72	g35179.t1	245	27620	6.36	54.25	68.45	-0.718	Nucleus
	73	g35476.t1	434	48780.8	7.25	57.26	75.32	-0.588	Nucleus
	74	g37934.t1	262	30168.6	8.07	72.62	49.54	-0.944	Nucleus
	75	g37936.t1	198	22454	5.79	64.02	69.49	-0.715	Nucleus
	76	g38712.t1	331	35967.6	8.9	84.37	63.93	-0.622	Nucleus
	77	g38942.t1	314	34978.6	8.64	60.89	75.13	-0.581	Nucleus
	78	g39202.t1	296	33262.4	8.89	48.44	61.28	-0.818	Nucleus
	79	g39254.t1	309	34574.1	8.74	46.36	70.71	-0.858	Nucleus
	80	g39379.t1	209	23286.5	8.45	38.81	78.37	-0.604	Nucleus
	81	g41253.t1	469	52202.5	6.25	58.59	72.84	-0.672	Nucleus
	82	g41863.t1	260	28934	8.66	59.31	54.46	-0.787	Nucleus
	83	g41923.t1	298	32348.9	9.42	62.91	78.22	-0.393	Nucleus
	84	g41977.t1	370	41104.6	7.04	53.01	66.84	-0.609	Nucleus
	85	g42274.t1	311	35559.3	9.76	61.65	55.21	-1.097	Nucleus
	86	g42408.t1	309	35635.3	9.78	60.39	53.01	-1.197	Nucleus
	87	g42847.t1	255	28204.7	7.54	56.59	70.08	-0.793	Nucleus
	88	g42865.t1	298	33406	9.59	62.14	55.1	-0.912	Nucleus
	89	g46362.t1	413	46776.1	5.75	54.43	95.13	-0.332	Nucleus
	90	g47242.t1	477	53097.8	5.61	60.57	64.03	-0.778	Nucleus
	91	g47276.t1	468	51509.3	6.59	60.68	52.78	-0.827	Nucleus
	92	g47290.t1	331	36907.8	8.68	47.55	74.89	-0.564	Nucleus
	93	g47296.t1	248	28358.9	10.07	55.25	76.41	-0.596	Nucleus
	94	g47299.t1	337	38019.2	8.98	45.82	74.42	-0.679	Nucleus
	95	g47304.t1	228	25781.6	10.01	42.33	70.7	-0.742	Nucleus
	96	g47308.t1	206	23522.2	9.8	49.66	75.34	-0.754	Nucleus
	97	g47310.t1	317	35982	9.23	43.58	69.87	-0.634	Nucleus
	98	g47311.t1	334	37370.2	8.64	48.7	74.19	-0.556	Nucleus
	99	g47312.t1	283	31929.2	9.04	44.34	72.76	-0.677	Nucleus
	100	g47316.t1	271	30593.9	9.72	51.41	78.15	-0.629	Nucleus
	101	g47319.t1	322	35894.4	8.47	49.2	70.93	-0.596	Nucleus
	102	g47799.t1	347	38870.8	6.69	49.36	57.41	-0.784	Nucleus
	103	g47810.t1	348	39007	6.69	48.71	56.67	-0.81	Nucleus
	104	g48266.t1	272	31605.2	8.47	71.39	44.45	-1.076	Nucleus
	105	g48735.t1	407	45035.6	7.06	55.01	57.03	-0.913	Nucleus
	106	g48820.t1	435	48375.3	7.04	64	54.02	-0.94	Nucleus
	107	g49846.t1	364	41063.7	6.12	59.03	68.08	-0.752	Nucleus
	108	g49847.t1	285	32498.7	9.12	58.01	77.4	-0.7	Nucleus
	109	g49849.t1	338	38583.3	6.42	63.02	65.83	-0.729	Nucleus
	110	g49916.t1	341	38567.3	5.9	55.15	71.55	-0.799	Nucleus
	111	g49997.t1	297	34236.4	5.52	65.54	68.69	-0.75	Nucleus
	112	g50106.t1	171	19409.8	9.34	49.16	67.37	-1.016	Nucleus
	113	g50509.t1	240	27671.4	6.09	51.35	74.79	-0.788	Nucleus
	114	g52884.t1	282	31934	6.79	64.54	73.01	-0.635	Nucleus
	115	g52971.t1	281	31667.5	7.72	45.86	71.28	-0.71	Nucleus
	116	g53402.t1	330	36037.5	8.16	51.39	67.76	-0.571	Nucleus
	117	g54394.t1	319	35800.4	6.71	52.38	88.65	-0.476	Nucleus
	118	g55216.t1	364	39632.7	6.38	64.51	77.25	-0.303	Nucleus
	119	g55769.t1	332	36961.6	5.57	49.23	79.61	-0.557	Nucleus
	120	g55803.t1	332	36891.5	5.56	45.58	78.43	-0.572	Nucleus
	121	g56500.t1	341	38499.2	5.23	58.91	71.47	-0.612	Nucleus
	122	g57206.t1	318	35174.4	6.62	53.13	66.67	-0.706	Nucleus
	123	g58953.t1	359	41189.2	9.24	63.14	69.58	-0.902	Nucleus
	124	g59241.t1	372	42054.1	5.31	56.34	71.77	-0.619	Nucleus
	125	g59810.t1	279	31457.8	8.48	45.87	75.88	-0.646	Nucleus
	126	g60377.t1	304	34054.9	9.58	69.86	72.27	-0.573	Nucleus
	127	g60431.t1	237	26140.9	7.76	58.78	53.21	-0.733	Nucleus
	128	g60983.t1	298	33430.2	8.14	65.15	86.38	-0.353	Nucleus
	129	g61376.t1	321	36150.9	5.37	54.63	58.94	-1.007	Nucleus
	130	g63778.t1	230	26872.9	6.03	78.43	62	-0.938	Nucleus
	131	g63810.t1	297	33260.8	8.41	55.78	57.81	-0.914	Nucleus
Ipomoea trifida	1	itf00g02390.t1	259	29730.4	8.76	51.46	73.44	-0.787	Nucleus
	2	itf00g03500.t1	311	35559.3	9.76	61.65	55.21	-1.097	Nucleus
	3	itf00g20620.t1	274	30608.9	8.4	71.25	54.2	-0.836	Nucleus
	4	itf00g26330.t1	297	33364.7	5.21	55.68	59.43	-1.057	Nucleus
	5	itf00g57540.t1	266	29984.7	5.01	52.01	75.86	-0.532	Nucleus
	6	itf01g04400.t1	308	35058.3	5.58	53.84	75.39	-0.613	Nucleus
	7	itf01g17530.t1	286	32210.2	8.91	58.58	66.19	-0.755	Nucleus
	8	itf01g25060.t1	297	33260.9	9.7	59.28	56.94	-0.908	Nucleus
	9	itf01g29650.t1	312	35937.6	9.78	58.74	52.5	-1.203	Nucleus
	10	itf01g32860.t1	360	40084.5	7	54.1	67.31	-0.601	Nucleus
	11	itf01g33350.t1	298	32359.9	9.42	62.63	73.66	-0.436	Nucleus
	12	itf01g33950.t1	260	28934	8.66	59.31	54.46	-0.787	Nucleus
	13	itf01g36410.t1	370	41044.4	7.04	51.53	64.46	-0.619	Nucleus
	14	itf02g01210.t1	283	32037.2	6.79	63.47	74.13	-0.614	Nucleus
	15	itf02g04020.t1	330	35967.4	8.46	50.02	66.88	-0.562	Nucleus
	16	itf02g11180.t1	481	51430.6	7.28	53.93	65.01	-0.593	Nucleus
	17	itf02g18260.t1	201	23011.7	9.25	68.87	87.81	-0.463	Nucleus
	18	itf03g01180.t1	337	37964.6	5.61	54.12	60.8	-0.71	Nucleus
	19	itf03g04470.t1	330	37193.2	4.64	56.91	71.15	-0.76	Nucleus
	20	itf03g13220.t1	268	30856.8	5.74	61.37	61.57	-0.834	Nucleus
	21	itf03g13750.t1	256	28742.4	9.12	57.84	69.06	-0.566	Nucleus
	22	itf03g13760.t1	209	23539.3	7.06	55.43	65.84	-0.663	Nucleus
	23	itf03g14640.t1	253	27333.5	6.12	73.88	71.03	-0.694	Nucleus
	24	itf03g16500.t1	239	27056.5	8.19	56.47	68.95	-0.643	Nucleus
	25	itf03g18250.t1	281	31138.5	6.37	52.08	51.39	-0.644	Nucleus
	26	itf03g20840.t1	239	27479.5	6.97	48.36	77.49	-0.66	Nucleus
	27	itf03g27860.t1	233	25821.3	8.97	53.17	71.72	-0.598	Nucleus
	28	itf03g30290.t1	393	43144.8	9.14	71.88	67.28	-0.675	Nucleus
	29	itf04g01450.t1	309	34702.2	6.56	58.9	61.29	-0.727	Nucleus
	30	itf04g02760.t1	406	45004.7	6.32	67.71	72.32	-0.56	Nucleus
	31	itf04g08050.t1	250	28138.5	5.81	52.38	67.16	-0.67	Nucleus
	32	itf04g17720.t1	355	39918.1	6.47	67.26	66.54	-0.768	Nucleus
	33	itf04g21510.t1	262	28688.4	8.42	54.05	73.05	-0.598	Nucleus
	34	itf04g23250.t1	327	35817.8	6.36	41.57	62.32	-0.766	Nucleus
	35	itf04g26200.t1	219	24902.7	5.97	34.27	63.29	-0.823	Nucleus
	36	itf04g28920.t1	423	47231.1	5.99	64.78	63.43	-0.806	Nucleus
	37	itf04g31050.t1	404	44732.5	8.09	54.45	59.21	-0.746	Nucleus
	38	itf04g32790.t3	588	63812.4	5.06	59.1	60.94	-0.615	Nucleus
	39	itf05g01560.t1	269	29237.9	9.03	60.8	67.66	-0.622	Nucleus
	40	itf05g10740.t1	324	36435.5	6.22	48.29	68.15	-0.765	Nucleus
	41	itf05g14440.t1	278	31494.4	7.74	47.82	62.48	-0.797	Nucleus
	42	itf05g16100.t1	384	41131.9	7.67	56.43	69.27	-0.519	Nucleus
	43	itf05g18600.t1	281	31747.9	6.82	55.37	76.73	-0.475	Nucleus
	44	itf05g18890.t1	290	33015.9	6.01	52.45	69.62	-0.74	Nucleus
	45	itf05g18910.t1	289	32281.2	5.95	46.88	74.19	-0.582	Nucleus
	46	itf05g24770.t1	212	24054.9	6.75	51.82	64.48	-0.73	Nucleus
	47	itf05g26880.t1	334	36887.5	6.57	45.46	65.42	-0.704	Nucleus
	48	itf06g06520.t1	230	26907	6.26	80.89	59.87	-0.952	Nucleus
	49	itf06g06660.t1	303	33862.5	8.41	58.2	57.95	-0.887	Nucleus
	50	itf06g15040.t1	302	33896.3	5.08	60.09	57.48	-1.089	Nucleus
	51	itf06g18050.t1	331	37030.2	7.7	62	86.89	-0.368	Nucleus
	52	itf06g22630.t1	235	25921.7	8.43	59.71	54.04	-0.696	Nucleus
	53	itf06g23140.t1	289	31640.9	8.66	57.74	74.78	-0.44	Nucleus
	54	itf07g01150.t2	493	54174	5	51.9	66.73	-0.623	Nucleus
	55	itf07g04010.t1	239	27558.3	6.09	50.47	75.52	-0.767	Nucleus
	56	itf07g07090.t1	171	19395.8	9.21	52.19	67.37	-1.011	Nucleus
	57	itf07g07660.t1	298	34250.4	5.65	68.58	69.09	-0.792	Nucleus
	58	itf07g08380.t1	339	38388.1	5.82	54.5	71.68	-0.806	Nucleus
	59	itf07g15310.t1	432	48179	7.06	60	53.73	-0.994	Nucleus
	60	itf07g15470.t1	153	17798.3	8.97	58.86	66.93	-0.829	Nucleus
	61	itf07g19140.t1	228	25915.6	9.91	64.33	81.27	-0.589	Nucleus
	62	itf07g19170.t1	376	42665.5	5.88	58.39	68.78	-0.743	Nucleus
	63	itf07g20250.t1	348	39027	6.69	50.91	56.67	-0.809	Nucleus
	64	itf07g21830.t1	330	36734.4	8.82	52.71	67.73	-0.659	Nucleus
	65	itf07g21860.t1	316	35727.8	9.2	47.81	76.23	-0.502	Nucleus
	66	itf07g21880.t1	324	36348.4	8.76	46.82	74.38	-0.548	Nucleus
	67	itf07g21890.t1	343	38268.2	8.49	46.85	72.54	-0.606	Nucleus
	68	itf07g21900.t1	309	34972.3	6.86	46.99	65.05	-0.789	Nucleus
	69	itf07g21930.t1	323	36433.5	8.64	50.27	75.82	-0.591	Nucleus
	70	itf07g21940.t1	340	37935.8	8.65	42.05	71.44	-0.621	Nucleus
	71	itf07g21950.t1	331	36778.7	8.98	45.73	76.07	-0.537	Nucleus
	72	itf07g22060.t1	515	55623.3	6.75	57.53	46.49	-0.859	Nucleus
	73	itf07g22360.t1	478	53221.2	5.92	63.09	64.12	-0.756	Nucleus
	74	itf08g04610.t1	320	34750.4	9.08	79.29	65.5	-0.579	Nucleus
	75	itf08g05570.t1	285	31666.8	6.23	64.61	74.56	-0.554	Nucleus
	76	itf08g07320.t1	334	37669.1	7.98	46.81	56.95	-0.784	Nucleus
	77	itf08g07790.t1	310	34613.1	8.85	50.42	70.81	-0.844	Nucleus
	78	itf08g08640.t1	272	30398.3	5.3	39.57	82.43	-0.588	Nucleus
	79	itf08g15810.t3	483	53438.8	6.49	57.61	73.35	-0.658	Nucleus
	80	itf09g00480.t1	277	31255.6	8.48	46.13	76.43	-0.646	Nucleus
	81	itf09g05960.t1	374	42381.3	5.21	52.83	72.19	-0.626	Nucleus
	82	itf09g08550.t4	359	41199.2	9.24	62.93	69.58	-0.904	Nucleus
	83	itf09g20450.t1	318	35169.4	6.62	53.5	66.67	-0.715	Nucleus
	84	itf09g22120.t1	308	34603.6	5.06	63.94	67.4	-0.677	Nucleus
	85	itf09g25050.t1	332	36933.5	5.82	46.6	76.36	-0.598	Nucleus
	86	itf10g01480.t1	221	24946.6	5.5	58.21	67.56	-0.815	Nucleus
	87	itf10g01490.t1	263	30317.7	7.6	72.63	48.97	-0.96	Nucleus
	88	itf10g08890.t1	339	38155.7	7.2	59.73	65.04	-0.724	Nucleus
	89	itf10g13450.t1	362	40735.5	7.2	59.72	66.88	-0.803	Nucleus
	90	itf10g15400.t1	328	36976.3	5.77	49.88	64.54	-0.667	Nucleus
	91	itf10g16340.t1	280	31733.8	8.87	35.22	70	-0.859	Nucleus
	92	itf10g16350.t1	283	31941.2	9.15	42.54	66.54	-0.876	Nucleus
	93	itf10g16860.t1	347	38798.5	6.1	50.86	64.15	-0.583	Nucleus
	94	itf10g24010.t1	360	39691.8	9.59	46.87	78.31	-0.572	Nucleus
	95	itf11g05010.t1	353	39335.4	5.26	51.31	88.13	-0.458	Nucleus
	96	itf11g05040.t1	259	29415.6	5.45	59.78	65.17	-0.774	Nucleus
	97	itf11g05050.t1	262	29951.3	5.12	59.81	59.2	-0.699	Nucleus
	98	itf11g11530.t1	255	29126.6	9.08	63.71	60.55	-0.842	Nucleus
	99	itf11g13530.t1	324	35816.1	6.71	53.36	67.13	-0.676	Nucleus
	100	itf11g14620.t1	256	29468.8	5.7	59.34	74.69	-0.729	Nucleus
	101	itf11g20090.t1	315	35953.4	5.37	52.71	63.81	-0.742	Nucleus
	102	itf11g20390.t1	438	49450.4	7.32	55.39	57.47	-0.866	Nucleus
	103	itf12g01500.t1	286	32624.3	5.16	41.04	67.45	-0.771	Nucleus
	104	itf12g04070.t1	260	29345.3	6.96	57.29	80.65	-0.638	Nucleus
	105	itf12g04080.t1	262	30041.2	9.03	42.66	77.44	-0.606	Nucleus
	106	itf12g04100.t1	234	27052.8	9.28	39.95	77.14	-0.653	Nucleus
	107	itf12g05820.t1	239	26908	7.71	53.46	62.93	-0.803	Nucleus
	108	itf12g06520.t1	282	31414.2	9.12	50.1	67.59	-0.677	Nucleus
	109	itf12g06640.t1	286	31640.4	7.61	59.77	66.22	-0.619	Nucleus
	110	itf12g10240.t1	418	44907.5	5.1	50.4	67.94	-0.611	Nucleus
	111	itf12g17000.t1	326	36680.1	9.3	43.55	85.89	-0.494	Nucleus
	112	itf12g18870.t1	334	37503.9	5.8	53.97	63.44	-0.62	Nucleus
	113	itf12g23070.t1	407	43918	5.51	51.32	64.79	-0.527	Nucleus
	114	itf12g25300.t1	288	32331.9	5.72	56.19	65.35	-0.832	Nucleus
	115	itf12g26980.t1	417	46051.6	6.42	44.6	81.44	-0.553	Nucleus
	116	itf12g27260.t1	282	31608.7	8.65	51.64	73.79	-0.647	Nucleus
	117	itf13g04620.t1	297	33207.1	4.99	60.37	73.84	-0.688	Nucleus
	118	itf13g08560.t2	184	20960.5	8.78	50.85	68.91	-0.898	Nucleus
	119	itf13g09930.t1	293	33613.7	6	48.99	71.91	-0.785	Nucleus
	120	itf13g14040.t1	250	28907.7	9.4	56.27	71.04	-0.748	Nucleus
	121	itf13g17740.t1	329	37265.9	6.04	41.6	57.05	-0.839	Nucleus
	122	itf13g18210.t1	323	35768	5.38	48.77	56.93	-0.831	Nucleus
	123	itf13g21080.t1	273	30321.9	4.97	51.5	68.21	-0.583	Nucleus
	124	itf13g21600.t1	242	28267.9	9.11	64.05	57.27	-0.925	Nucleus
	125	itf14g08800.t1	362	39552.7	6.27	64.53	62.24	-0.625	Nucleus
	126	itf14g10520.t1	561	61244	5.18	54.2	65.38	-0.555	Nucleus
	127	itf14g13790.t1	396	43989	6.59	51.6	53.99	-0.71	Nucleus
	128	itf14g15890.t1	484	52560.9	7.75	68.7	55.37	-0.732	Nucleus
	129	itf14g18060.t1	255	28762.4	6.15	55.24	76.86	-0.611	Nucleus
	130	itf15g00400.t1	307	33846	8.47	61.2	64.17	-0.576	Nucleus
	131	itf15g05030.t1	370	40542.9	8.99	49.98	60.16	-0.694	Nucleus
	132	itf15g05540.t1	304	33501	5.28	51.58	62.6	-0.791	Nucleus
	133	itf15g14770.t1	371	41738.7	6.92	49.03	62.59	-0.741	Nucleus
Ipomoea triloba	1	itb00g03140.t1	330	36921.6	5.67	48.4	78.91	-0.552	Nucleus
	2	itb01g04810.t1	324	36762.2	6.25	55.46	75.62	-0.619	Nucleus
	3	itb01g10930.t1	286	32229.2	8.91	57.34	67.2	-0.741	Nucleus
	4	itb01g24820.t1	294	32859.5	9.62	58.77	57.52	-0.866	Nucleus
	5	itb01g24960.t1	253	28025.6	6.99	57.14	71.03	-0.787	Nucleus
	6	itb01g29370.t1	315	36038.7	9.78	61.72	52.32	-1.169	Nucleus
	7	itb01g32650.t1	372	41362.8	7.04	50.54	66.48	-0.632	Nucleus
	8	itb01g33150.t1	297	32263.8	9.42	64.85	75.22	-0.435	Nucleus
	9	itb01g33770.t1	260	28934	8.66	59.31	54.46	-0.787	Nucleus
	10	itb02g01580.t1	363	39404.5	6.52	63.95	77.22	-0.285	Nucleus
	11	itb02g06650.t1	481	51390.5	7.76	56.09	64.59	-0.598	Nucleus
	12	itb02g13830.t1	288	32855.1	6.25	60.81	70.1	-0.575	Nucleus
	13	itb02g16320.t1	330	36040.5	8.16	51.29	67.76	-0.553	Nucleus
	14	itb02g18990.t1	284	32128.2	6.79	65.83	70.77	-0.668	Nucleus
	15	itb03g01100.t1	340	38251.9	5.76	52.58	63.12	-0.709	Nucleus
	16	itb03g03510.t1	356	39004.6	5.86	56.77	71.29	-0.575	Nucleus
	17	itb03g04490.t1	329	37098.2	4.64	55.75	71.37	-0.73	Nucleus
	18	itb03g09890.t1	388	42693.3	9.14	70.45	67.89	-0.657	Nucleus
	19	itb03g13850.t1	270	30958.8	5.26	60.43	62.93	-0.856	Nucleus
	20	itb03g14390.t1	253	28461.2	8.46	60.99	68.74	-0.564	Nucleus
	21	itb03g14400.t1	209	23479.3	7.73	58.21	67.27	-0.63	Nucleus
	22	itb03g15280.t1	254	27488.7	6.12	76.07	72.68	-0.667	Nucleus
	23	itb03g17300.t1	239	27085.6	8.52	56.18	70.17	-0.628	Nucleus
	24	itb03g19020.t1	277	30779.2	7.6	53.03	51.05	-0.66	Nucleus
	25	itb03g21480.t2	220	25327.1	8.72	50.76	79.32	-0.666	Nucleus
	26	itb03g26650.t1	233	25649.1	8.85	50.72	74.25	-0.558	Nucleus
	27	itb04g01400.t1	309	34784.3	6.56	58.23	61.62	-0.742	Nucleus
	28	itb04g02840.t1	395	43477.8	5.98	67.07	68.2	-0.563	Nucleus
	29	itb04g04850.t1	380	41415.2	6.06	54.17	69.87	-0.584	Nucleus
	30	itb04g09090.t1	254	28633.1	5.7	53.13	64.96	-0.673	Nucleus
	31	itb04g20890.t1	246	26963.5	8.51	60.82	72.64	-0.657	Nucleus
	32	itb04g22700.t1	332	36402.5	6.79	40.21	64.31	-0.777	Nucleus
	33	itb04g25560.t1	217	24583.4	5.87	34.5	63.82	-0.772	Nucleus
	34	itb04g28360.t1	429	47797.8	5.99	60.94	64.83	-0.779	Nucleus
	35	itb04g30540.t1	400	44518.2	7.73	53.62	57.6	-0.79	Nucleus
	36	itb04g32410.t2	608	66404.5	5.14	55.97	61.81	-0.555	Nucleus
	37	itb05g01190.t1	332	36979.8	9.28	63.45	65.96	-0.74	Nucleus
	38	itb05g08230.t1	263	30221	8.76	55.35	73.04	-0.819	Nucleus
	39	itb05g10930.t1	326	36690.7	6.05	47.92	66.81	-0.765	Nucleus
	40	itb05g15100.t1	286	32678.8	7.76	39.88	71.64	-0.645	Nucleus
	41	itb05g16520.t1	383	41118.9	7.17	56.51	68.93	-0.539	Nucleus
	42	itb05g19140.t1	252	28583.1	7.15	61.31	70.52	-0.682	Nucleus
	43	itb05g19470.t1	294	33463.5	6.27	51.09	67.35	-0.748	Nucleus
	44	itb05g19490.t2	288	32205.2	6.31	44.93	73.09	-0.605	Nucleus
	45	itb05g25510.t1	212	24030.8	6.79	56.01	65.38	-0.752	Nucleus
	46	itb06g03890.t1	230	26850.9	6.25	75.62	60.3	-0.953	Nucleus
	47	itb06g04040.t1	294	32890.4	8.41	57.74	59.73	-0.892	Nucleus
	48	itb06g13210.t1	303	33820.2	5.02	54.26	58.61	-1.033	Nucleus
	49	itb06g16480.t1	333	37418.6	7.25	63.39	84.59	-0.402	Nucleus
	50	itb06g21280.t1	235	25937.8	8.34	61.58	54.04	-0.682	Nucleus
	51	itb06g21830.t1	289	31734	7.71	57.5	72.04	-0.46	Nucleus
	52	itb07g01170.t1	493	54174	5	51.9	66.73	-0.623	Nucleus
	53	itb07g04150.t1	241	27803.6	6.09	50.99	74.9	-0.767	Nucleus
	54	itb07g07100.t1	177	20213.7	9.43	55.9	67.29	-1.035	Nucleus
	55	itb07g07790.t1	296	34044.2	5.87	66.09	69.9	-0.767	Nucleus
	56	itb07g08560.t1	345	39044.6	5.69	52.95	70.14	-0.86	Nucleus
	57	itb07g13710.t1	343	38349.3	6.59	51.49	57.78	-0.762	Nucleus
	58	itb07g21410.t1	373	42675.6	6.13	62.16	69.84	-0.749	Nucleus
	59	itb07g22430.t1	334	37201.9	8.66	50.16	70.99	-0.589	Nucleus
	60	itb07g22460.t1	316	35587.5	9.25	49.59	77.47	-0.515	Nucleus
	61	itb07g22480.t1	324	36407.3	8.46	49.35	73.77	-0.56	Nucleus
	62	itb07g22490.t1	345	38523.7	9.05	39.2	73.83	-0.529	Nucleus
	63	itb07g22500.t1	313	35349.7	6.64	44.66	65.46	-0.754	Nucleus
	64	itb07g22520.t1	335	37710.7	8.77	48.04	72.54	-0.594	Nucleus
	65	itb07g22530.t1	332	37043.7	7.72	46.21	69.94	-0.636	Nucleus
	66	itb07g22540.t1	330	36745.7	8.91	45.92	74.82	-0.561	Nucleus
	67	itb07g22550.t1	331	36211	8.49	43.87	69.91	-0.472	Nucleus
	68	itb07g22860.t1	509	54970.6	6.72	55.97	47.62	-0.839	Nucleus
	69	itb07g23010.t1	479	53338.3	5.92	61.58	65.82	-0.759	Nucleus
	70	itb08g04800.t1	323	35025.6	8.9	80.18	66.13	-0.559	Nucleus
	71	itb08g05880.t1	286	31706.7	6	62.57	77.06	-0.531	Nucleus
	72	itb08g07730.t1	330	37054.5	7.2	46.96	61.79	-0.711	Nucleus
	73	itb08g08240.t1	307	34359.8	8.85	48.48	70.88	-0.852	Nucleus
	74	itb08g09160.t1	268	30026	5.4	42.57	84.74	-0.544	Nucleus
	75	itb08g16230.t1	483	53410.8	6.49	56.64	72.94	-0.663	Nucleus
	76	itb09g00510.t1	275	31041.3	8.48	45.07	76.62	-0.653	Nucleus
	77	itb09g06510.t1	374	42322.3	5.21	54.72	74.25	-0.612	Nucleus
	78	itb09g09360.t1	359	41175.2	9.24	63.47	69.58	-0.902	Nucleus
	79	itb09g22530.t1	318	35187.4	6.62	54.11	66.67	-0.715	Nucleus
	80	itb09g24680.t1	308	34675.7	5.07	63.42	67.73	-0.677	Nucleus
	81	itb10g01380.t1	220	25060.8	5.51	61.02	68.27	-0.869	Nucleus
	82	itb10g01390.t1	263	30242.7	7.6	74.4	49.73	-0.918	Nucleus
	83	itb10g13870.t1	359	40451.2	7.18	58.11	67.16	-0.81	Nucleus
	84	itb10g15680.t1	329	37085.3	5.99	51.55	63.16	-0.705	Nucleus
	85	itb10g16480.t1	279	31495.7	9.24	35.4	73.05	-0.8	Nucleus
	86	itb10g16490.t1	283	32003.3	9.18	43.62	67.92	-0.863	Nucleus
	87	itb10g17050.t1	347	39054.8	6.21	50.76	64.7	-0.629	Nucleus
	88	itb10g24140.t1	373	41461.6	9.41	43.38	74.8	-0.699	Nucleus
	89	itb11g05280.t1	351	39088.1	5.35	53.36	86.98	-0.474	Nucleus
	90	itb11g05330.t1	259	29512.6	5.34	60.12	64.05	-0.819	Nucleus
	91	itb11g05340.t1	258	29484	5.39	59.03	60.89	-0.698	Nucleus
	92	itb11g05350.t1	292	33145.3	5.88	54.83	70.1	-0.694	Nucleus
	93	itb11g05360.t1	276	30783.1	8.61	73.77	53.8	-0.826	Nucleus
	94	itb11g12540.t1	254	29075.5	9.08	62.95	60.39	-0.851	Nucleus
	95	itb11g14770.t1	324	35734.9	6.66	57.43	66.54	-0.67	Nucleus
	96	itb11g17320.t1	231	26504.8	9.38	57.21	77.32	-0.741	Nucleus
	97	itb11g21760.t1	314	35898.3	5.37	51.76	64.62	-0.739	Nucleus
	98	itb11g22080.t1	432	48829.7	7.06	54.82	58.91	-0.85	Nucleus
	99	itb12g01510.t1	286	32508.3	5.42	41.94	69.83	-0.721	Nucleus
	100	itb12g04280.t1	252	28566.3	6.14	57.35	74.33	-0.673	Nucleus
	101	itb12g04290.t1	261	29901	8.65	49.33	78.12	-0.589	Nucleus
	102	itb12g06140.t1	243	27357.6	8.29	52.85	67.08	-0.772	Nucleus
	103	itb12g06790.t1	282	31379.2	9.11	51.97	67.59	-0.669	Nucleus
	104	itb12g06910.t1	284	31441.2	7.6	57.79	66.69	-0.625	Nucleus
	105	itb12g10680.t1	419	45014.6	5.15	50.83	67.78	-0.612	Nucleus
	106	itb12g17790.t1	276	31058.5	9.31	44.18	81.63	-0.65	Nucleus
	107	itb12g19220.t1	325	36481.9	6.14	54.98	65.17	-0.563	Nucleus
	108	itb12g23440.t2	411	44336.3	5.26	53.97	63.24	-0.551	Nucleus
	109	itb12g25690.t1	288	32416	5.8	54.15	63.99	-0.843	Nucleus
	110	itb12g27410.t1	417	45971.5	6.42	45.6	80.26	-0.553	Nucleus
	111	itb12g27690.t1	284	31655.7	8.5	57.48	70.88	-0.654	Nucleus
	112	itb13g06560.t1	294	32780.6	4.97	57.18	72.28	-0.685	Nucleus
	113	itb13g08430.t1	183	20887.4	8.78	46.41	69.29	-0.898	Nucleus
	114	itb13g13310.t1	293	33579.7	6	49.09	73.58	-0.768	Nucleus
	115	itb13g17780.t1	257	29667.5	9.05	59.03	71.01	-0.73	Nucleus
	116	itb13g21290.t1	331	37334	6.04	40.37	57.58	-0.802	Nucleus
	117	itb13g21760.t1	324	35956.3	5.77	48.58	58.83	-0.836	Nucleus
	118	itb13g24620.t1	336	37131.6	5.21	54.6	69.94	-0.512	Nucleus
	119	itb13g25180.t1	238	27809.5	9.22	64.24	58.24	-0.876	Nucleus
	120	itb14g12860.t1	364	39804	6.34	61.5	60.58	-0.646	Nucleus
	121	itb14g14460.t3	561	61199.9	5.12	54.18	65.2	-0.553	Nucleus
	122	itb14g15240.t1	396	44014.1	6.82	53.67	53.48	-0.724	Nucleus
	123	itb14g16650.t3	269	30367.8	7.77	56.03	54.01	-0.894	Nucleus
	124	itb14g17480.t1	472	51457.6	7.25	68.9	54.24	-0.759	Nucleus
	125	itb14g19840.t1	255	28627.1	6.31	60.03	69.61	-0.653	Nucleus
	126	itb15g00380.t1	304	33434.5	8.47	60.78	62.86	-0.588	Nucleus
	127	itb15g05330.t1	317	34491.2	9.12	52.28	58.55	-0.718	Nucleus
	128	itb15g05810.t1	307	33915.5	5.2	51.26	64.53	-0.773	Nucleus
	129	itb15g15360.t1	373	41985.9	7.18	51.32	60.97	-0.76	Nucleus
Ipomoea nil	1	INIL00g10723.t1	370	41779.2	10.98	64.03	59.65	-0.941	Nucleus
	2	INIL00g14902.t1	306	33923.3	8.62	40.55	76.14	-0.653	Nucleus
	3	INIL00g27132.t1	437	47821.8	9.48	67.64	54.78	-0.747	Nucleus
	4	INIL00g27134.t1	426	46727.5	8.22	68.02	55.52	-0.735	Nucleus
	5	INIL01g00015.t1	310	34473.3	4.76	57.35	71.42	-0.684	Nucleus
	6	INIL01g19725.t1	240	27101.8	4.6	55.21	63.79	-0.922	Nucleus
	7	INIL01g25379.t1	310	34377.9	7.1	64.25	70.55	-0.661	Nucleus
	8	INIL01g25431.t1	248	27544.4	8.42	56.82	51.21	-0.832	Nucleus
	9	INIL01g36685.t1	230	26850	7.59	75.84	59.87	-0.951	Nucleus
	10	INIL01g36710.t1	273	30657.6	8.1	59.51	65.02	-0.729	Nucleus
	11	INIL02g10399.t1	204	23154.3	9.41	55.59	75.1	-0.724	Nucleus
	12	INIL02g10645.t1	220	25183.9	8.38	54.66	78	-0.666	Nucleus
	13	INIL02g11599.t1	334	37597.2	5.76	49.69	61.65	-0.702	Nucleus
	14	INIL02g11823.t1	317	34973.3	6.25	56.16	74.2	-0.578	Nucleus
	15	INIL02g11914.t1	296	33100.9	4.83	53.2	66.49	-0.678	Nucleus
	16	INIL02g16681.t1	277	31056.5	7.64	52.43	54.55	-0.694	Nucleus
	17	INIL02g17103.t1	201	22920.6	8.42	60.88	62.69	-0.766	Nucleus
	18	INIL02g17162.t1	269	30691.6	5.1	56.27	68.59	-0.778	Nucleus
	19	INIL03g11384.t1	499	56836.5	8.82	51.15	78.16	-0.508	Nucleus
	20	INIL03g15019.t1	270	30427.3	6.45	65.85	71.56	-0.601	Nucleus
	21	INIL03g17749.t1	353	39176.8	5.93	46.83	79.6	-0.548	Nucleus
	22	INIL03g17808.t1	488	52346.5	6.98	55.22	63.09	-0.626	Nucleus
	23	INIL03g18278.t1	354	38095.2	5.96	66.5	81.69	-0.158	Nucleus
	24	INIL03g21132.t1	321	35345.6	7.66	51.12	68.47	-0.647	Nucleus
	25	INIL04g04429.t1	318	35224.5	6.35	53.66	66.67	-0.674	Nucleus
	26	INIL04g09009.t1	331	37009.8	6.18	47.51	80.73	-0.524	Nucleus
	27	INIL04g31722.t1	316	35738.9	5.01	59.09	68.77	-0.688	Nucleus
	28	INIL04g32440.t1	378	42576.7	5.06	57.78	72.49	-0.585	Nucleus
	29	INIL04g32702.t1	359	41155.2	9.24	61.9	69.86	-0.897	Nucleus
	30	INIL04g34740.t1	286	32020.2	8.25	50.26	71.68	-0.66	Nucleus
	31	INIL05g04549.t1	245	27595.9	6.45	44.4	64.94	-0.74	Nucleus
	32	INIL05g09388.t1	283	32146	5.3	46.91	69.19	-0.723	Nucleus
	33	INIL05g09649.t2	268	30372.7	6.01	60.52	76.01	-0.615	Nucleus
	34	INIL05g09650.t1	261	30069.3	8.88	46.3	79.58	-0.639	Nucleus
	35	INIL05g09674.t1	364	41105.4	8.17	53.14	61.9	-0.66	Nucleus
	36	INIL05g22708.t1	298	32905.2	8.94	51.53	73.19	-0.56	Nucleus
	37	INIL05g22742.t1	416	46099.3	6.22	43.99	76.95	-0.632	Nucleus
	38	INIL05g22908.t1	289	32439.1	5.65	57.94	59.41	-0.804	Nucleus
	39	INIL05g23059.t1	277	30983.3	9.21	43.01	76.46	-0.711	Nucleus
	40	INIL05g24002.t1	311	35150.3	5.75	51.81	64.98	-0.623	Nucleus
	41	INIL05g24219.t1	413	44481.8	5.5	52.75	66.71	-0.476	Nucleus
	42	INIL05g28446.t1	308	33981.9	6	56.17	64.38	-0.63	Nucleus
	43	INIL05g31792.t1	418	44796.4	5	49.21	69.35	-0.581	Nucleus
	44	INIL05g32166.t1	202	22889.5	7.7	56.43	58.07	-0.9	Nucleus
	45	INIL06g15152.t1	237	27085.1	5.63	59.91	65.44	-0.88	Nucleus
	46	INIL06g15156.t1	267	30538.8	8.48	67.2	46.03	-0.983	Nucleus
	47	INIL06g23639.t1	315	35476.8	8.01	57.99	64.1	-0.706	Nucleus
	48	INIL06g37339.t1	355	40166.8	7.25	53.1	60.54	-0.855	Nucleus
	49	INIL06g37520.t1	119	13717.5	8.32	61.25	69.66	-0.629	Nucleus
	50	INIL06g37604.t1	261	29306.7	10.42	44.17	66.59	-0.941	Nucleus
	51	INIL06g37606.t1	283	32005.5	9.5	36.86	70.32	-0.798	Nucleus
	52	INIL06g37657.t1	330	36946.4	6.19	45.85	63.3	-0.628	Nucleus
	53	INIL06g38304.t1	284	31020.8	8.78	50.6	78.98	-0.64	Nucleus
	54	INIL07g06211.t1	436	47446.3	9.11	66.87	57.16	-0.726	Nucleus
	55	INIL07g06212.t1	437	47807.8	9.48	68.28	54.78	-0.747	Nucleus
	56	INIL07g33338.t1	555	60180.8	5.32	51.63	65.42	-0.52	Nucleus
	57	INIL08g00165.t1	399	44754	10.45	47.22	81.85	-0.479	Nucleus
	58	INIL08g04788.t1	240	27689.5	6.09	50.18	75.21	-0.755	Nucleus
	59	INIL08g13530.t1	377	42420.9	5.15	63.95	69.12	-0.78	Nucleus
	60	INIL08g13864.t1	496	55385.6	10.3	73.5	57.3	-0.816	Nucleus
	61	INIL08g20855.t2	586	64287.6	5.13	46.6	71.42	-0.486	Nucleus
	62	INIL08g30969.t1	334	38017.7	5.55	57.57	66.95	-0.842	Nucleus
	63	INIL08g31042.t1	161	18947.8	10.35	56.25	76.4	-0.885	Nucleus
	64	INIL08g31096.t1	177	20066.5	9.23	51.09	65.59	-1.005	Nucleus
	65	INIL08g38600.t1	336	37830.6	7.77	48.97	70.6	-0.65	Nucleus
	66	INIL08g38603.t1	336	37716.5	8.53	46.52	69.4	-0.645	Nucleus
	67	INIL08g38605.t1	281	31286.5	8.14	39.93	71.25	-0.457	Nucleus
	68	INIL08g38606.t1	333	36775	8.91	43.62	73.87	-0.403	Nucleus
	69	INIL08g38607.t1	333	37023.2	8.41	42.57	70.63	-0.453	Nucleus
	70	INIL08g38617.t1	355	37912.1	8.82	53.25	48.76	-0.706	Nucleus
	71	INIL08g38640.t1	479	53373.2	5.92	62.22	64.36	-0.775	Nucleus
	72	INIL09g26302.t1	319	36415.9	5.37	55.97	60.22	-0.759	Nucleus
	73	INIL09g30441.t1	352	39409.4	5.51	55.51	86.99	-0.51	Nucleus
	74	INIL09g30444.t1	266	30138.6	5.38	56.64	60.86	-0.7	Nucleus
	75	INIL09g30445.t1	266	29887.6	5.08	53.87	78.42	-0.532	Nucleus
	76	INIL09g30446.t1	260	29310.5	8.15	74.86	57.42	-0.877	Nucleus
	77	INIL09g33277.t1	256	29375.8	6.59	59.78	72.38	-0.717	Nucleus
	78	INIL09g35855.t1	313	34681.9	6.32	57.74	67.64	-0.649	Nucleus
	79	INIL09g36145.t1	252	29056.6	9.44	59.87	61.23	-0.885	Nucleus
	80	INIL10g12144.t1	325	35775	7.94	57.11	63.6	-0.563	Nucleus
	81	INIL10g12608.t1	359	39384.1	9.44	50.02	61.73	-0.624	Nucleus
	82	INIL10g12662.t1	311	34266.8	5.26	55.08	64.66	-0.818	Nucleus
	83	INIL10g12856.t1	231	25901.3	9.87	54.1	72.25	-0.802	Nucleus
	84	INIL10g13265.t1	400	45233.9	5.49	62.5	57.3	-0.953	Nucleus
	85	INIL10g16278.t1	330	37403.4	7.12	49.46	71.55	-0.506	Nucleus
	86	INIL10g42763.t1	442	49902.8	7.36	54.38	58.91	-0.841	Nucleus
	87	INIL11g09839.t1	209	23722.5	6.65	51.99	66.75	-0.728	Nucleus
	88	INIL11g10021.t1	312	34527	6.7	45.81	69.42	-0.689	Nucleus
	89	INIL11g10884.t1	271	29637.4	9.08	59.16	68.23	-0.649	Nucleus
	90	INIL11g16076.t1	307	34783.8	6.22	48.74	69.64	-0.788	Nucleus
	91	INIL11g18710.t1	392	42240.2	7.22	55.29	67.07	-0.562	Nucleus
	92	INIL11g18940.t1	256	28670.5	7.06	67.61	72.5	-0.559	Nucleus
	93	INIL11g18972.t1	294	33396.4	6.08	49.25	67.35	-0.742	Nucleus
	94	INIL11g18974.t2	290	32403.5	6.16	51.24	71.28	-0.633	Nucleus
	95	INIL11g40874.t1	167	18570.1	10.32	57.74	75.45	-0.621	Nucleus
	96	INIL11g40875.t1	509	56559.5	9.93	57.97	69.69	-0.638	Nucleus
	97	INIL12g01151.t1	308	34070.4	6.79	65.37	70.39	-0.569	Nucleus
	98	INIL12g01339.t1	356	39629.2	5.75	75.13	64.1	-0.692	Nucleus
	99	INIL12g01471.t1	309	34720.3	6.38	57	64.47	-0.665	Nucleus
	100	INIL12g03255.t1	240	26658.6	6.06	43	66.79	-0.723	Nucleus
	101	INIL12g03514.t1	376	41792.2	5.71	70.54	66.46	-0.747	Nucleus
	102	INIL12g08387.t1	249	28078.3	5.51	50.92	63.49	-0.716	Nucleus
	103	INIL12g21835.t1	546	58958.5	5.11	53.36	68.3	-0.526	Nucleus
	104	INIL12g22053.t1	326	36049.3	8.92	58.75	56.63	-0.725	Nucleus
	105	INIL12g24707.t1	281	31022.7	7.11	42.82	66.58	-0.816	Nucleus
	106	INIL12g24714.t1	465	50853.4	5.44	42.91	60.82	-0.818	Nucleus
	107	INIL13g07537.t1	214	24586.1	9.38	45.71	74.81	-0.57	Nucleus
	108	INIL13g07867.t1	276	31381.4	6.03	52.08	60.83	-0.844	Nucleus
	109	INIL13g07908.t1	338	37370.8	5.61	45.8	53.22	-0.886	Nucleus
	110	INIL13g08188.t1	261	28867	5.16	53.94	64.33	-0.682	Nucleus
	111	INIL13g08245.t1	245	28257	9.06	68.29	62.57	-0.777	Nucleus
	112	INIL13g15530.t1	289	32939.9	6	43.52	76.3	-0.73	Nucleus
	113	INIL13g40955.t1	187	21298.1	8.98	51.8	66.79	-0.872	Nucleus
	114	INIL14g04070.t1	326	36853.3	6.25	55.12	74.26	-0.644	Nucleus
	115	INIL14g06864.t1	273	30642.6	9.03	55.39	68.97	-0.71	Nucleus
	116	INIL14g35326.t1	264	29482.8	9.57	62.25	56.33	-0.845	Nucleus
	117	INIL14g35341.t1	253	28002.6	6.61	50.35	74.51	-0.652	Nucleus
	118	INIL14g41452.t1	269	29946	8.67	57.45	51.9	-0.843	Nucleus
	119	INIL14g41510.t1	297	32424	9.53	62.03	73.54	-0.423	Nucleus
	120	INIL14g41566.t1	377	41786.4	6.67	50.99	67.4	-0.628	Nucleus
	121	INIL14g41878.t1	269	30804.2	9.96	65.11	55.09	-1.047	Nucleus
	122	INIL15g14256.t1	249	28133.7	7.67	60.23	71.65	-0.671	Nucleus
	123	INIL15g23810.t2	436	48469.4	7.1	63.04	74.98	-0.611	Nucleus
	124	INIL15g27998.t1	348	37570.6	9.61	71.77	66.72	-0.564	Nucleus
	125	INIL15g29270.t1	344	37075.3	8.84	64.7	74.33	-0.449	Nucleus
	126	INIL15g31180.t1	261	29416.3	5.52	39.28	81.42	-0.571	Nucleus
	127	INIL15g31267.t1	316	35330	9.05	56.45	68.23	-0.843	Nucleus
Ipomoea aquatica	1	GWHPABKX000429	262	29433.2	6.14	33.05	68.85	-0.607	Nucleus
	2	GWHPABKX000536	379	41056.9	7.68	57.86	68.34	-0.581	Nucleus
	3	GWHPABKX000538	379	41056.9	7.68	57.86	68.34	-0.581	Nucleus
	4	GWHPABKX000740	246	27876.5	7.13	68.45	70.65	-0.638	Nucleus
	5	GWHPABKX000769	293	33199.2	6.13	48.65	68.91	-0.734	Nucleus
	6	GWHPABKX000771	297	33058.4	6.83	48.22	71.85	-0.578	Nucleus
	7	GWHPABKX001250	208	23626.3	6.75	47.64	63.37	-0.789	Nucleus
	8	GWHPABKX001439	345	38187.8	6.5	45.1	64.49	-0.747	Nucleus
	9	GWHPABKX001639	356	38746.9	6.4	66.31	76.52	-0.282	Nucleus
	10	GWHPABKX002184	264	28837.8	8.53	58.53	75.87	-0.533	Nucleus
	11	GWHPABKX002247	396	43557.5	6.36	51.41	55.48	-0.64	Nucleus
	12	GWHPABKX002406	487	52655	7.24	69.21	52.81	-0.733	Nucleus
	13	GWHPABKX002602	250	28125.7	6.08	55.98	75.64	-0.629	Nucleus
	14	GWHPABKX002915	519	56314.3	6.71	58.38	45.38	-0.856	Nucleus
	15	GWHPABKX002938	479	53421.5	6.16	62.2	63.36	-0.787	Nucleus
	16	GWHPABKX013155	277	30393	8.45	47.9	72.17	-0.716	Nucleus
	17	GWHPABKX013713	322	36035.4	6.27	47.05	64.25	-0.63	Nucleus
	18	GWHPABKX013763	293	33101.5	9.35	37.35	67.61	-0.852	Nucleus
	19	GWHPABKX013764	283	31868	9.16	40.95	68.98	-0.844	Nucleus
	20	GWHPABKX013845	341	38515.8	5.41	50.55	63.58	-0.716	Nucleus
	21	GWHPABKX013993	374	42038.7	7.66	56.28	61.6	-0.857	Nucleus
	22	GWHPABKX014211	367	41157.5	6.11	65.14	60.9	-0.839	Nucleus
	23	GWHPABKX014699	315	35575.8	4.94	58.33	67.17	-0.723	Nucleus
	24	GWHPABKX014843	332	37188.7	5.91	50.56	78.43	-0.597	Nucleus
	25	GWHPABKX014904	318	35206.3	6.35	55.29	65.13	-0.737	Nucleus
	26	GWHPABKX015815	374	40741.1	6.27	65.79	64.68	-0.579	Nucleus
	27	GWHPABKX016183	359	41153.2	9.24	62.57	70.14	-0.89	Nucleus
	28	GWHPABKX016335	439	49465.5	6.2	67.11	56.01	-0.906	Nucleus
	29	GWHPABKX016416	376	42378.4	5.31	51.15	73.38	-0.591	Nucleus
	30	GWHPABKX016919	290	32336.7	8.59	42.86	76.07	-0.637	Nucleus
	31	GWHPABKX017193	303	33387.2	4.96	58.64	73.4	-0.645	Nucleus
	32	GWHPABKX017466	289	33084.2	6.45	51.31	74.6	-0.781	Nucleus
	33	GWHPABKX017747	262	30325.4	9.18	58.18	70.04	-0.716	Nucleus
	34	GWHPABKX018047	330	37408.1	6.3	45.04	60.73	-0.799	Nucleus
	35	GWHPABKX018087	221	24528.6	10.42	57.95	66.33	-0.779	Nucleus
	36	GWHPABKX018278	313	35290.2	6.25	50.01	65.5	-0.803	Nucleus
	37	GWHPABKX018413	282	32365.5	8.83	53.15	77.8	-0.727	Nucleus
	38	GWHPABKX018600	349	39304	5.55	48.82	61.52	-0.711	Nucleus
	39	GWHPABKX018792	358	39151.7	5.88	63.04	70.36	-0.603	Nucleus
	40	GWHPABKX018865	320	35820.8	4.68	54.36	72.47	-0.648	Nucleus
	41	GWHPABKX019309	404	44230.9	9.37	71.19	62.82	-0.751	Nucleus
	42	GWHPABKX019574	335	36336.2	9.21	79.23	70.45	-0.514	Nucleus
	43	GWHPABKX020022	239	27466.4	7.03	47.64	77.49	-0.656	Nucleus
	44	GWHPABKX020381	237	26800.3	8.78	57.88	69.54	-0.649	Nucleus
	45	GWHPABKX020550	247	26299.2	6.1	79.52	64.09	-0.744	Nucleus
	46	GWHPABKX020629	236	26252.8	9.52	52.66	79.45	-0.392	Nucleus
	47	GWHPABKX020684	263	30076	5.62	55.12	64.94	-0.787	Nucleus
	48	GWHPABKX021071	346	38806.5	5.99	53.91	78.18	-0.564	Nucleus
	49	GWHPABKX021844	277	31115	9.03	54	69.42	-0.675	Nucleus
	50	GWHPABKX022413	258	28659.6	8.67	60.53	53.37	-0.809	Nucleus
	51	GWHPABKX022468	311	33661.2	9.42	62.49	72.77	-0.454	Nucleus
	52	GWHPABKX022518	381	42186.8	6.47	54.42	63.62	-0.635	Nucleus
	53	GWHPABKX022786	333	37630.4	9.8	61.3	54.2	-1.004	Nucleus
	54	GWHPABKX023152	263	29034.9	7.53	54.13	73.19	-0.683	Nucleus
	55	GWHPABKX023163	315	35243.2	9.36	58.31	59.84	-0.813	Nucleus
	56	GWHPABKX023677	438	49303.2	7.06	56.88	61.46	-0.828	Nucleus
	57	GWHPABKX023694	315	35841.3	5.27	60.71	63.49	-0.716	Nucleus
	58	GWHPABKX023820	260	29833.3	6.5	57.74	70.92	-0.773	Nucleus
	59	GWHPABKX023929	331	36561.8	6.39	55.18	68.07	-0.692	Nucleus
	60	GWHPABKX024047	251	28885.4	9.01	60.27	61.87	-0.852	Nucleus
	61	GWHPABKX024617	261	29590.2	5.51	50.72	76.21	-0.605	Nucleus
	62	GWHPABKX024621	355	39782.8	5.81	52.71	87.07	-0.535	Nucleus
	63	GWHPABKX025264	304	34207	8.6	52.73	59.34	-0.887	Nucleus
	64	GWHPABKX025275	228	26439.4	5.82	75.9	63.82	-0.921	Nucleus
	65	GWHPABKX025501	323	35880.3	5.41	40.22	60.19	-0.784	Nucleus
	66	GWHPABKX025976	303	33844.2	4.87	51.6	57.62	-1.044	Nucleus
	67	GWHPABKX003174	308	34568.1	6.38	58.04	64.68	-0.694	Nucleus
	68	GWHPABKX003296	318	35242.8	5.57	74.7	73.62	-0.505	Nucleus
	69	GWHPABKX003470	379	41466.2	5.85	53.26	69.02	-0.598	Nucleus
	70	GWHPABKX003741	241	27062.3	5.92	53.83	65.6	-0.702	Nucleus
	71	GWHPABKX004340	335	36846.9	6.14	50.28	61.43	-0.829	Nucleus
	72	GWHPABKX004498	545	59116.6	5.17	56.14	64.84	-0.574	Nucleus
	73	GWHPABKX004677	392	43674.4	7.7	53.87	58.52	-0.77	Nucleus
	74	GWHPABKX004869	441	49223	5.32	65.02	58.66	-0.833	Nucleus
	75	GWHPABKX005121	247	27554.5	5.25	39.43	62.83	-0.714	Nucleus
	76	GWHPABKX005834	328	35902.2	8.17	53.45	68.2	-0.613	Nucleus
	77	GWHPABKX006022	298	33904.3	5.92	72.81	65.47	-0.596	Nucleus
	78	GWHPABKX006591	348	38770.5	6.14	47.36	82.13	-0.516	Nucleus
	79	GWHPABKX006641	484	52130.2	6.35	56.07	63.99	-0.657	Nucleus
	80	GWHPABKX006847	342	37510.8	7.95	54.92	62.72	-0.602	Nucleus
	81	GWHPABKX007265	413	44949.8	8.97	51.96	59.37	-0.642	Nucleus
	82	GWHPABKX007316	309	34078.5	5.34	53.67	62.27	-0.84	Nucleus
	83	GWHPABKX007977	383	42846.7	6.67	45.05	62.95	-0.756	Nucleus
	84	GWHPABKX008516	269	29393.1	8.94	60.37	67.62	-0.653	Nucleus
	85	GWHPABKX009280	372	41873.8	5.56	57.04	71.34	-0.667	Nucleus
	86	GWHPABKX009319	339	38459.2	5.58	57.73	66.84	-0.854	Nucleus
	87	GWHPABKX009376	308	35121.4	6.27	66.13	64.97	-0.773	Nucleus
	88	GWHPABKX009419	170	19386.8	9.54	50.52	66.59	-1.068	Nucleus
	89	GWHPABKX009661	239	27573.5	7.01	47.88	75.52	-0.749	Nucleus
	90	GWHPABKX009898	495	54407.3	5.04	50.56	66.26	-0.632	Nucleus
	91	GWHPABKX010039	417	44744.4	5.06	51.37	69.5	-0.605	Nucleus
	92	GWHPABKX010265	276	30924.2	9.27	46.18	74.24	-0.788	Nucleus
	93	GWHPABKX010362	320	35869.2	6.2	52.71	62.88	-0.56	Nucleus
	94	GWHPABKX010711	412	44439.7	5.31	48.14	69.47	-0.436	Nucleus
	95	GWHPABKX010812	220	25361.9	9.34	63.54	75.73	-0.652	Nucleus
	96	GWHPABKX010908	290	32573.2	5.52	55.72	59.9	-0.836	Nucleus
	97	GWHPABKX011055	423	46744.3	6.42	46.06	77.07	-0.572	Nucleus
	98	GWHPABKX011083	291	32574.8	8.87	53.35	71.17	-0.672	Nucleus
	99	GWHPABKX011369	242	27441	8.63	60.87	62.52	-0.721	Nucleus
	100	GWHPABKX011441	291	32393.3	5.88	55.69	66.39	-0.624	Nucleus
	101	GWHPABKX011518	255	28847.2	7.62	52.97	60.86	-0.867	Nucleus
	102	GWHPABKX011649	287	32249.5	7.09	54.93	71.08	-0.51	Nucleus
	103	GWHPABKX011665	241	27572.2	9.11	45.03	80.5	-0.663	Nucleus
	104	GWHPABKX011666	296	33856.5	9.31	50.9	80.74	-0.565	Nucleus
	105	GWHPABKX011916	283	31957.8	5.42	49.38	68.52	-0.736	Nucleus
	106	GWHPABKX012078	485	53688.2	6.36	58.18	74.04	-0.624	Nucleus
	107	GWHPABKX012403	315	35440.9	7.17	48.28	62.25	-0.711	Nucleus
	108	GWHPABKX012507	310	34685.1	8.93	47.5	66.1	-0.915	Nucleus
	109	GWHPABKX012577	272	30494.5	5.54	36.7	82.79	-0.549	Nucleus
	110	GWHPABKX027449	253	28103.1	9.42	52.5	50.99	-0.835	Nucleus
	111	GWHPABKX027499	305	33553.1	8.87	58.75	72.66	-0.558	Nucleus
	112	GWHPABKX028898	344	38536.6	8.33	59.62	57.03	-0.82	Nucleus
	113	GWHPABKX029452	473	51991.5	7.31	61.15	53.04	-0.877	Nucleus
	114	GWHPABKX029453	479	52694.2	7.02	61.85	52.38	-0.893	Nucleus
	115	GWHPABKX029481	262	30107.4	7.64	73.64	51.79	-0.944	Nucleus
	116	GWHPABKX029482	239	27282.2	4.86	58.74	65.31	-0.894	Nucleus
	117	GWHPABKX026610	396	43557.5	6.36	51.41	55.48	-0.64	Nucleus
	118	GWHPABKX028672	335	36846.9	6.14	50.28	61.43	-0.829	Nucleus
	119	GWHPABKX028780	187	21228.9	9.26	38.91	70.91	-0.858	Nucleus
	120	GWHPABKX028788	206	23165.3	9.56	57.78	73.98	-0.672	Nucleus
	121	GWHPABKX029181	243	28091.8	9.19	66.99	60.33	-0.804	Nucleus
	122	GWHPABKX029221	256	28610	5.19	54.98	65.59	-0.679	Nucleus
	123	GWHPABKX026422	344	38536.6	8.33	59.62	57.03	-0.82	Nucleus
	124	GWHPABKX026690	285	31766	6.25	65.98	78.35	-0.504	Nucleus
Ipomoea purpurea	1	Ipurp_gene819	232	26931	6.25	78.04	62.76	-0.914	Nucleus
	2	Ipurp_gene3149	251	27945.8	8.42	58.97	50.2	-0.88	Nucleus
	3	Ipurp_gene3203	305	33750.1	7.1	61.52	69.8	-0.644	Nucleus
	4	Ipurp_gene28762	386	42275.9	8.99	72.4	68.01	-0.623	Nucleus
	5	Ipurp_gene30705	258	27805.9	5.52	75.67	71.12	-0.74	Nucleus
	6	Ipurp_gene33817	488	52474.6	7.04	55.84	65.88	-0.603	Nucleus
	7	Ipurp_gene35270	359	41155.2	9.24	61.9	69.86	-0.897	Nucleus
	8	Ipurp_gene36734	317	35748.1	5.07	58.48	70.73	-0.6	Nucleus
	9	Ipurp_gene39119	202	22912.5	7.71	57.6	58.07	-0.899	Nucleus
	10	Ipurp_gene39408	419	44962.6	5.05	49.64	68.74	-0.599	Nucleus
	11	Ipurp_gene40910	220	25184.4	9.24	50.33	69.14	-0.754	Nucleus
	12	Ipurp_gene41175	391	43226.4	6.08	41.2	79.87	-0.569	Nucleus
	13	Ipurp_gene44851	282	30844.6	8.44	46.43	77.13	-0.648	Nucleus
	14	Ipurp_gene45553	473	51494.7	6.71	67.64	57.02	-0.707	Nucleus
	15	Ipurp_gene45557	478	52031.3	8.52	71.76	55	-0.757	Nucleus
	16	Ipurp_gene45562	418	45580.1	6.91	68.91	53.8	-0.798	Nucleus
	17	Ipurp_gene45580	368	40463.8	9.48	76.97	60.46	-0.776	Nucleus
	18	Ipurp_gene45683	442	48625.8	6.96	76.21	59	-0.706	Nucleus
	19	Ipurp_gene45753	477	52056.2	6.71	68.6	55.93	-0.749	Nucleus
	20	Ipurp_gene45757	479	52154.4	6.71	69.08	55.7	-0.727	Nucleus
	21	Ipurp_gene46375	582	63619.9	5.52	50.45	66.58	-0.509	Nucleus
	22	Ipurp_gene46469	325	35080.8	5.94	65.16	58.89	-0.599	Nucleus
	23	Ipurp_gene47456	485	53384.2	5.17	49.83	69.22	-0.606	Nucleus
	24	Ipurp_gene48022	177	20032.5	9.13	55.6	66.16	-0.956	Nucleus
	25	Ipurp_gene48073	312	35688	6.33	70.1	66.63	-0.771	Nucleus
	26	Ipurp_gene48561	467	51011.3	6.26	69.71	53.79	-0.842	Nucleus
	27	Ipurp_gene50249	431	47155	6.8	54.34	46.03	-0.947	Nucleus
	28	Ipurp_gene50278	479	53369.3	5.92	63.92	64.57	-0.776	Nucleus
	29	Ipurp_gene51027	259	29444	5.76	55.31	62.51	-0.662	Nucleus
	30	Ipurp_gene51802	255	29306.8	9.35	61.59	61.69	-0.829	Nucleus
	31	Ipurp_gene53575	438	49378.2	7.1	53.45	62.35	-0.797	Nucleus
	32	Ipurp_gene4116	274	29913.2	9.3	48.41	58.14	-0.705	Nucleus
	33	Ipurp_gene4375	265	29159	9.18	51.39	76.6	-0.593	Nucleus
	34	Ipurp_gene4780	432	48838.3	5.46	58.39	67.06	-0.763	Nucleus
	35	Ipurp_gene7308	210	23894.7	6.65	53.39	63.19	-0.749	Nucleus
	36	Ipurp_gene10989	327	36277.7	5.19	76.99	69.17	-0.589	Nucleus
	37	Ipurp_gene14814	325	36137.2	6.86	41.83	61.2	-0.835	Nucleus
	38	Ipurp_gene14817	316	35130.9	5.54	40.22	62.34	-0.836	Nucleus
	39	Ipurp_gene14823	323	36054.9	5.88	37.66	61.27	-0.885	Nucleus
	40	Ipurp_gene15704	262	29780.3	6.96	56.22	55.84	-0.802	Nucleus
	41	Ipurp_gene15824	440	48849.7	5.99	67.17	59.02	-0.83	Nucleus
	42	Ipurp_gene16518	261	29023	4.91	57.03	64.67	-0.704	Nucleus
	43	Ipurp_gene16843	332	37703.4	6.14	50.1	60	-0.825	Nucleus
	44	Ipurp_gene17186	253	29406.3	9.49	53.79	72.49	-0.763	Nucleus
	45	Ipurp_gene18717	183	20905.2	9.58	41.03	100.16	-0.15	Nucleus
	46	Ipurp_gene23603	311	34680.5	9.12	53.93	60.96	-0.815	Nucleus
	47	Ipurp_gene23617	258	28294.9	6.61	51.59	72.29	-0.683	Nucleus
	48	Ipurp_gene24371	297	32341.9	9.38	60.58	75.86	-0.364	Nucleus
	49	Ipurp_gene24431	265	29431.6	8.67	58.86	56.38	-0.766	Nucleus
	50	Ipurp_gene25145	341	37026.9	9.43	72.01	66.36	-0.567	Nucleus
	51	Ipurp_gene27239	425	47264.7	5.93	61.47	73.46	-0.703	Nucleus

## Sheet: Table S2
Table S2. Sequences and clades of all identified R2R3-MYB proteins in six Ipomoea species and Arabidopsis
Species	Gene ID	Sequence	Clade
Arabidopsis thaliana	AtCDC5	MRIMIKGGVWKNTEDEILKAAVMKYGKNQWARISSLLVRKSAKQCKARWYEWLDPSIKKTEWTREEDEKLLHLAKLLPTQWRTIAPIVGRTPSQCLERYEKLLDAACTKDENYDAADDPRKLRPGEIDPNPEAKPARPDPVDMDEDEKEMLSEARARLANTRGKKAKRKAREKQLEEARRLASLQKRRELKAAGIDGRHRKRKRKGIDYNAEIPFEKRAPAGFYDTADEDRPADQVKFPTTIEELEGKRRADVEAHLRKQDVARNKIAQRQDAPAAILQANKLNDPEVVRKRSKLMLPPPQISDHELEEIAKMGYASDLLAENEELTEGSAATRALLANYSQTPRQGMTPMRTPQRTPAGKGDAIMMEAENLARLRDSQTPLLGGENPELHPSDFTGVT…	tree root
Arabidopsis thaliana	AtMYB124	MEDTKKKKKKNINNNQDSKKKERHIVTWSQEEDVILREQITLHGTENWAIIASKFKDKSTRQCRRRWYTYLNSDFKRGGWSPEEDMLLCEAQRVFGNRWTEIAKVVSGRTDNAVKNRFTTLCKKRAKHEAMTKDSNSNTKRMLFLDGISTPRKSENETPIAKKLKRSHILDLTEISNYGRAEACVNQQIRSPFSVLARNATGIDSLEEQNQTSNVNESDGEGMFLKKDDPKVTALMQQAELLSSLAQKVNADNTEQSMENAWKVLQDFLNKGKENDLFRYGIPDIDFKIEEFKDLIEDLRSGYEDNQLSWRQPDLHDSPASSEYSSGSTIMVDQSGDKTQPFSADTQTEHKQVGEELLVPKNPDENMPISGEEKFSSPIQVTPLFRSLADGIPSPQFSE…	C1
Arabidopsis thaliana	AtMYB88	MEETTKQNNMKKKKKILLHSDDSKKKERHIVTWSPEEDDILRKQISLQGTENWAIIASKFNDKSTRQCRRRWYTYLNSDFKRGGWSPEEDTLLCEAQRLFGNRWTEIAKVVSGRTDNAVKNRFTTLCKKRAKHEAMAKENRIACCVNSDNKRLLFPDGISTPLKAESESPLTKKMRRSHIPNLTEIKSYGDRSHIKVESTMNQQRRHPFSVVAHNATSSDGTEEQKQIGNVKESDGEDKSNQEVFLKKDDSKVTALMQQAELLSSLAQKVNADNTDQSMENAWKVLQDFLNKSKENDLFRYGIPDIDFQLDEFKDLVEDLRSSNEDSQSSWRQPDLHDSPASSEYSSGSGSGSTIMTHPSGDKTQQLMSDTQTTSHQQNGGELLQDNGIVSDATVEQVG…	C1
Ipomoea purpurea	Ipurp_gene27239	MQNMKKKVSNENGNSNEASKPKERHIVSWSQEEDDILREQIRLHGTENWTIIASKFKDKTTRQCRRRWFTYLNSDFKKGGWSPEEDVLLCEAQRIFGNRWTEIAKVVSGRTDNAVKNRFTTLCKKRAKNEALAKENNNSFINLNNKRVIFPSALNIDTISGAGSPFKKLRRSHISDLPENCNSGENAVNQLQRSPFSVLPNVGSSLPTNQNVSIKDSPTNGTFLKKDDPKILALMQQAELLSSLALKVNSENSHQSLENAWKVLQDFLNQKEDDVLKGRISEMDIQLEDFKGLAEDLKNINVPSQSWRQPALSEDSAGSSEYSSESTLVSHAPGDKKEQCETEVSALHQDIESGLQSTEIGDRTTINAFSGGTPANATCTEDILPACDKVGANDEECSS…	C1
lpomoea nil	INIL15g23810.t2	MYKRHIVSWSQEEDDILREQIRLHGTENWTIIASKFKDKTTRQCRRRWFTYLNSDFKKGGWSPEEDVLLCEAQRIFGNRWTEIAKVVSGRTDNAVKNRFTTLCKKRAKNEALAKENNNSFINLNNKRVIFPGAGSPFKKLRRSHISDLPENCNSGEKSLVTCNAVNQLQRSPFSVLPNVGSSLPTNQNVSIKDSPTNGTFLKKDDPKILALMQQAELLSSLALKVNSENSHQSLENAWKVLQDFLNQKEDDVLKGRISEMDFKGLAEDLKNINVPSQSWRQPALSEDSAGSSEYSSESTLLSHAPGDKKEQCEAEVSALHQDIESGLQSTEIGDRTTINAFSGGTPANATCTEADILPTCDKVGANEEAAAEECSSPLHVTPLFRTLAAAIPSPKFSES…	C1
Ipomoea aquatica	GWHPABKX012078	MLNMKKKGSNNGNGNSNEAPKPKERHIVSWSQEEDDILREQIRLHGTENWTIIASKFKDKTTRQCRRSCLCRWFTYLNSDFKKGGWSPEEDVLLCEAQRIFGNRWTEIAKVVSGRTDNAVKNRFTTLCKKRAKNEALAKENTNSFINLNNKRVIFPSALNIDRISGAGSPFKKLRRSHISDLPENCNSGEKSLVTCNAVNHLQRSPFSVLPNVGSSLPTNQNVSIKDSPTNASINKTEGTFLKKDDPKILALMQQAELLSSLALKVNSENSYQSLENAWKVLQDFLNQKEDDVLKGRVSEMDIQLEDFKGLAEDLKSINVPSQSWRQPALSEDSAGSSEYSSGSTLLSHAPGDKKEQCEAEVSALHQDIESGLQSTEIGDQTTINAFSDGTPANATCTE…	C1
Ipomoea trifida	itf08g15810.t3	MQNMKKKGSNGNNGNSNEAPKPKERHIVSWSQEEDDILREQIRLHGTENWTIIASKFKDKTTRQCRRRWFTYLNSDFKKGGWSPEEDVLLCEAQRIFGNRWTEIAKVVSGRTDNAVKNRFTTLCKKRAKNEALAKENNNSFINLNNKRVIFPSALNIDRISGPGSPFKKLRRSHISDLPENCNSGEKSLVTCNAVNQLQRSPFSVLPNVGSSLPTNQNVSIKDSPTNAASINKTEGTFLKKDDPKILALMQQAELLSSLALKVNSENSYQSLENAWKVLQDFLNQKEDDLLKGRISEMDIQLEDFKGLAEDLKSINVPSQSWRQPALSEDSAGSSEYSSGSTLLSHAPGDKKEQCEAEVSALHQDIESGLQSTEIGDQTTINAFSGGTPANATCTEADI…	C1
Ipomoea triloba	itb08g16230.t1	MQNMKKKGSNGNNGNSNEAPKPKERHIVSWSQEEDDILREQIRLHGTENWTIIASKFKDKTTRQCRRRWFTYLNSDFKKGGWSPEEDVLLCEAQRIFGNRWTEIAKVVSGRTDNAVKNRFTTLCKKRAKNEALAKENNNSFINLNNKRVIFPSALNIDRISGPGSPFKKLRRSHISDLPENCNSGEKSLVTCNAVNQLQRSPFSVLPNVGSSLPTNQNVSIKDSPTNAASINKTEGTFLKKDDPKILALMQQAELLSSLALKVNSENSYQSLENAWKVLQDFLNQKEDDVLKGRISEMDIQLEDFKGLAEDLKSINVPSQSWRQPALSEDSAGSSEYSSGSTLLSHAPGDKKEQCEAEVSALHQDIESGLQSTELGDQTTINAFSGGTPGNATCTEADI…	C1
Ipomoea batatas	g41253.t1	MQNMKKKGSNGNNGNSNEAPKPKERHIVSWSQEEDDILREQIRVHGTENWTIIASKFKDKTTRQCRRRWFTYLNSDFKKGGWSPEEDVLLCEAQRIFGNRWTEIAKVVSGRTDNAVKNRFTTLCKKRAKNEALAKENNNSFINLNNKRVIFPSALNIDRISGPGSPFKKLRRSHISDLPENCNSGEKSLVTCNAVNQLQRSPFSVLPNVGSSLPTNQNVSIKDSPTNASINKTEGTFLKKDDPKILALMQQAELLSSLALKVNSENSYQSLENAWKVLQDFLNQKEDDVLKGRISEMDIQLEDFKGLAEDLKSINVPSQSWRQPALSEDSAGSSEYSSGSTLLSHAPGDKKEQCEAEVSALHQDIESGLQSTELGDQTTINAFSGGTPANATCTEADIL…	C1
Ipomoea purpurea	Ipurp_gene50278	MHQNMKKKSSSTNSSESTKPKERHIVSWSQEEDDILREQIRVHGTDNWTIIASKFKDKTTRQCRRRWFTYLNSDFKRGGWSPEEDMLLCEAQRIFGNRWTEIAKVVSGRTDNAVKNRFTTLCKKRAKNEEALAKENSNSSVNRRVIFPSWLNSDSISESAVPLKKQRRSHIPDPPESFSNGEKPLVSCDATNQMLRSPFAVIGQNLYSPGSNVSSHQNDEDTKDSHANGSSNKTEGTFLKKDDPKILALMQQAELLSSLALKVNSENTNQSLENACKVLEDFLNHTKDGDVTKCQISEMEIQLENFKQSANELKSINECSQPSWRQPALSEESAGSSEYSTGSTLLAHGVGDNSEKSEAELCALHQDIESGLQSTHIDDEFAKGISGNASNSQVDTFPA…	C1
lpomoea nil	INIL08g38640.t1	MHQNMKKKSSSTNSSESTKPKERHIVSWSQEEDDILREQIRVHGTDNWTIIASKFKDKTTRQCRRRWFTYLNSDFKRGGWSPEEDMLLCEAQRIFGNRWTEIAKVVSGRTDNAVKNRFTTLCKKRAKNEALAKENSNSSVNRRVVFPSWLNSSDSISESAVPLKKQRRSHIPDPPESFSNGEKSLVSCDATNQMLRSPFAVIGQNLYSPGSNVSSHQNDEDTKDSHANGSSNETEGTFLKKDDPKILALMQQAELLSSLALKVNSENTNQSLENACKVLEDFLNHTKDGDVTKCQISEMEIQLENFKQSANELKSINECSQPSWRQPALSEESAGSSEYSTGSTLLAHGVGDNREKSEAELCALHQDIESGLQSTHIDDEFAKGISGNASNSQVDTFPA…	C1
Ipomoea aquatica	GWHPABKX002938	MHQNMKKKAGSTNSSETTKPKERHIVSWSQEEDDILREQIRVHGTDNWTIIASKFKDKTTRQCRRRWFTYLNSDFKRGGWSPEEDMLLCEAQRIFGNRWTEIAKVVSGRTDNAVKNRFTTLCKKRAKNEALAKENSNSSINRRVIFPSWLNSSDCISESAVPLKKQRRSHIPDPPESFSNGEKPLVSCDATNQMLRSPFAVIGQNLYSPGSNLSSHQNDEDTKDSHAKGSSNKTEGTFLKKDDPKILALMQQAELLSSLALKVNSENTDQSLENACKVLEDFLNHTKDGDVTKCQISEMEIQLENFKQSANELKSINECSQPSWRQPALSEESAGSSEYSTGSTLLAHGVGDNREKSESELCALHQDIESGLQSTHIDDEFAKGISGNASTSQVDTFPA…	C1
Ipomoea triloba	itb07g23010.t1	MHQNMKKKAGSTNSSETTKPKERHIVSWSQEEDDILREQIRVHGTDNWTIIASKFKDKTTRQCRRRWFTYLNSDFKRGGWSPEEDMLLCEAQRIFGNRWTEIAKVVSGRTDNAVKNRFTTLCKKRAKNEALAKENSNSSINRRVIFPSWLNSSDSISESAVPLKKQRRSHIPDPSESFSNGEKLVSCDATNQMLRSPFAVIGQNLYSPGSNVSSHQNDEDTKDLHANGSSNKTEGTFLKKDDPKILALMQQAELLSSLALKVNSENTDQSLENACKVLEDFLNHTKDGDVTKCQIAEMEIQLENFKQSANELKNINECSQPSWRQPALSEESAGSSEYSTGSTLLAHGVGDNGEKSEAELCALHQDIESGLQSTHIDDEFAKGISGNNASASQVNTFPA…	C1
Ipomoea trifida	itf07g22360.t1	MHQNMKKKAGTTNSSETTKPKERHIVSWSQEEDDILREQIRVHGTDNWTIIASKFKDKTTRQCRRRWFTYLNSDFKRGGWSPEEDMLLCEAQRIFGNRWTEIAKVVSGRTDNAVKNRFTTLCKKRAKNEALAKENSNSSINRRVIFPSWLNSDSISESAVPLKKQRRSHIPDPSESFSNGEKLVSCDATNQMLRSPFAVIGQNLYSPGSNLSSHQNDEDAKDSHANGSSNKTEGTFLKKDDPKILALMQQAELLSSLALKVNSENTDQSLENACKVLEDFLNHTKDGDVTKCQIAEMEIQLENFKQSANELKSINECSQPSWRQPALSEESAGSSEYSTGSTLLAHGVGDNGEKSEAELCAMHQDIESGLQSTHIDDEFAKGISGNNASTSQVDTFPAC…	C1
Ipomoea batatas	g47242.t1	MHQNMKKKSGSTNSSETTKPKERHIVSWSQEEDDILREQIRVHGTDNWTIIASKFKDKTTRQCRRRWFTYLNSDFKRGGWSPEEDMLLCEAQRIFGNRWTEIAKVVSGRTDNAVKNRFTTLCKKRAKNEALAKENSNSSINRRVIFPSWLNSDSISESTVPLKKQRRSHIPDPSESFSNGEKLVSCDATNQMLRSPFAVIGQNLYSPGSNLSSHQNDEDAKDSHANGSSNKTEGTFLKKDDPKILALMQQAELLSSLALKVNSENTDQSLENACKVLEDFLNHTKDGDVTKCQIAEMEIQLENFKQSANELKNINECSQPSWRQPALSEESAGSSEYSTGSTLLAHGVGDNGEKSDAELCALHQDIESGLQSTHIDDEFAKGISGNNASTSQVDTFPAC…	C1
Arabidopsis thaliana	AtMYB100	MKKNYQKKNIKVVSTSKYLKKSDIDKVNWTESEDIKLKEIMALGPKNKWTKVAKKFEGRTGKQCRERWYNHARPNIKKTAWSEEEDQILIEAHKVLGTKWVEIAQQLPGRSDNNIKNHWNTTKRRVQNKRGGTVNPVGNNILENYIRCITINNEDFLKTDGSYGEPTNIESDDDSKDMLYGEMNLSLETITTQTTKPLTNASTTSPYVQMPEDNYTMEDCESLEDILELLRWWE	C2
Arabidopsis thaliana	AtMYB22	MGEPQLFDVPVLEGIKNTTNEIMNQLEDDKMKKTYENKKEASTSKYLKKSDITKKRWTESEDIKLKEMVALEPKKWTKVAKHFEGRTPKQCRERWHNHARPNVKKTTWSEEEDQILIEVHKVIGAKWIQISEQLPGRSYNNVKNHWNTTKRRVQNKSGRTVNRVGNNILENYIRSITINNDDESDGEPTNIENYHDDSEDMLYGEMNLSPEAITQTTKPLTDASTISPYIPMPKENYTLEVCESLEDYLELLRWWD	C2
Arabidopsis thaliana	AtMYB118	MEFESVFKMHYPYLAAVIYDDSSTLKDFHPSLTDDFSCVHNVHHKPSMPHTYEIPSKETIRGITPSPCTEAFEACFHGTSNDHVFFGMAYTTPPTIEPNVSHVSHDNTMWENDQNQGFIFGTESTLNQAMADSNQFNMPKPLLSANEDTIMNRRQNNQVMIKTEQIKKKNKRFQMRRICKPTKKASIIKGQWTPEEDKLLVQLVDLHGTKKWSQIAKMLQGRVGKQCRERWHNHLRPDIKKDGWTEEEDIILIKAHKEIGNRWAEIARKLPGRTENTIKNHWNATKRRQHSRRTKGKDEISLSLGSNTLQNYIRSVTYNDDPFMTANANANIGPRNMRGKGKNVMVAVSEYDEGECKYIVDGVNNLGLEDGRIKMPSLAAMSASGSASTSGSASGSGSG…	C2
Arabidopsis thaliana	AtMYB115	MYHQNLISSTPNQNSNPHDWDIQNPLFSIHPSAEIPSKYPFMGITSCPNTNVFEEFQYKITNDQNFPTTYNTPFPVISEGISYNMHDVQENTMCGYTAHNQGLIIGCHEPVLVHAVVESQQFNVPQSEDINLVSQSERVTEDKVMFKTDHKKKDIIGKGQWTPTEDELLVRMVKSKGTKNWTSIAKMFQGRVGKQCRERWHNHLRPNIKKNDWSEEEDQILIEVHKIVGNKWTEIAKRLPGRSENIVKNHWNATKRRLHSVRTKRSDAFSPRNNALENYIRSITINNNALMNREVDSITANSEIDSTRCENIVDEVMNLNLHATTSVYVPEQAVLTWGYDFTKCYEPMDDTWMLMNGWN	C2
Arabidopsis thaliana	AtMYB98	MENFVDENGFASLNQNIFTRDQEHMKEEDFPFEVVDQSKPTSFLQDFHHLDHDHQFDHHHHHGSSSSHPLLSVQTTSSCINNAPFEHCSYQENMVDFYETKPNLMNHHHFQAVENSYFTRNHHHHQEINLVDEHDDPMDLEQNNMMMMRMIPFDYPPTETFKPMNFVMPDEISCVSADNDCYRATSFNKTKPFLTRKLSSSSSSSSWKETKKSTLVKGQWTAEEDRVLIQLVEKYGLRKWSHIAQVLPGRIGKQCRERWHNHLRPDIKKETWSEEEDRVLIEFHKEIGNKWAEIAKRLPGRTENSIKNHWNATKRRQFSKRKCRSKYPRPSLLQDYIKSLNMGALMASSVPARGRRRESNNKKKDVVVAVEEKKKEEEVYGQDRIVPECVFTDDFGFNE…	C2
Ipomoea triloba	itb11g22080.t1	MEFDSNSTHVGPALQPFPMSTNYFKSEFDDVFHTDSKGYNFQDLHPFDHHFSSSSTSPLVGPSPISFYPDLAIHMNGFDPFDPFSNDNSPSHHQNLNLFKPSQENSEIAHNNNNGGAVGGYLSYPNPKILSFHHDLKPTNVVVPDESSCVSANPGFRKETGGRKRSNRAHQTTDNNGASASMKKHSKGRKKTKSSKGQWTVEEDRLLIQLVEKHGVRKWSHIAQLLKGRIGKQCRERWHNHLRPNIKKDVWSEEEDEILIKAHVEVGNKWAEIAKRLPGRTENSIKNHWNATKRRQFSRRKCRTKWPRPSSLLQNYIKTVLNSEKNCGGASRRNASTNAEASTVVEPPPPPPPKAEPMEYCGGDNLVPDYDFALDEKLFAGNGIESFIEDIPGGPLVLD…	C2
Ipomoea batatas	g33699.t1	MNGFDPFDPFSNDNSPSHHQNLNLFKPSQENSEIAHNNNNGGVVGGYLSYPNPKILSFHHDLKPTNVVVPDESSCVSANPGFRKETGGRKRSNRAHQTTDNNGASASMKKHSKGRKKTKSSKGQWTVEEDRLLIQLVEKHGVRKWSHIAQLLKGRIGKQCRERWHNHLRPNIKKDVWSEEEDEILIKAHVEVGNKWAEIAKRLPGRTENSIKNHWNATKRRQFSRRKCRTKWPRPSSLLQNYIKTVLNSEKNGGGTSRRNSSTNAEASTVVAPPPPPPPKAEPMEYCGGDNLVPDYDFALDEKLFAGNGIESFIEDIPGGPLVLDEKYMEEMAYDMPPMMFGEPKELDLMDMISHVNL	C2
Ipomoea trifida	itf11g20390.t1	MEFDSNSTHVGPALQPFPMPTNYFKSEFDDVFHTDSKGYNFQDLHPFDHHFSSSSTSPLVGPSPISFYPDLAIQMNCFDPFDPFSNDNSPSHHQNLNLFKPSQENSEIAHYNNNGGAVGGYLSYPNPKILSFHHDLKPTNVVVPDESSCVSANPGFRKETGGRKRSNRAHQTTDNNNNNGASASMKKHSKGRKKTKSSKGQWTVEEDRLLIQLVEKHGVRKWSHIAQLLKGRIGKQCRERWHNHLRPNIKKDVWSEEEDEILIKAHVEVGNKWAEIAKRLPGRTENSIKNHWNATKRRQFSRRKCRTKWPRPSSLLQNYIKTVLNSEKNGGGANRRNSSTNAEASTMAAAAPPPPPPPPKAEPMEYCGGDNLVPDYDFALDEKLFAGNGIESFIEDIPG…	C2
Ipomoea aquatica	GWHPABKX023677	MEFDSNSTHVGHALQPSFPMSTNYFKSEFDDDVFHTDSKAYNFQDLHPFDPHFSSSSTSPLVGPSPISFYPDLPIQINGYDPFDPFSNDNSPSHHNLNLFKPSQENTEIAHNNNNGGAVGGYLSYPNPKILSFHHDLKPSNVVVPDESSCISANPGFRKETGGRKRSSRAHQTIDNSNNGASASMKKHSKGRKKTKSSKGQWTVEEDRLLIQLVEKHGVRKWSHIAQLLKGRIGKQCRERWHNHLRPNIKKDVWSEEEDEILIKAHVEVGNKWAEIAKRLPGRTENSIKNHWNATKRRQFSRRKCRTKWPRPSSLLQNYIKTVLNSEKNGGGASRRNSSTNAEASTVAVAAPPPPPPPPKAEPMEYCGGDHLVPDYDFALDEKLFAGNGIESFIEDIPG…	C2
Ipomoea purpurea	Ipurp_gene53575	MEFDSNSTHVGHALQPFPISTNYFKSEFDDVFHTDSKAVYNFQDLHPFDHHFSSSSTSPLVGPSPISFYPDLAIQMNGFDPFDPFSNDNSPASHHNNLNLFKPSQEHSEIAHNNNNGGAVVGGYLSYPNPKILSFHHDLKPTNVVVPDESSCISANPGFRKETGGRKRSSRAHQTTDNNNNGASASMKKHSKGRKKTKSSKGQWTVEEDRLLIQLVEKHGVRKWSHIAQLLKGRIGKQCRERWHNHLRPNIKKDVWSEEEDEILIKAHVEVGNKWAEIAKRLPGRTENSIKNHWNATKRRQFSRRKCRTKWPRPSSLLQNYIKTVLNSEKNGGAGASRRNSSTNAEASTMAVVVAPPPPKAEPMEYCGGDHLVPDYDFALDEKLFAGNGIESFIEDIPG…	C2
lpomoea nil	INIL10g42763.t1	MEFDSNSTHVSHALQPFPMSTNYFKSEFDDVFHTDSKAVYNFQDLHPFDHHFSSSSTSPLVGPSPISFYPDLAIQMNGFDPFDPFSNDNSPASHHNNLNLFKPSQEHSEIAHNNNNGGAVVGGYLSYPNPKTLSFHHDLKPTNVVVPDESSCISANPGFRKETSGRKRSSRAHQTTDNNNNGASASMKKHSKGRKKTKSSKGQWTVEEDRLLIQLVEKHGVRKWSHIAQLLKGRIGKQCRERWHNHLRPNIKKDVWSEEEDEILIKAHVEVGNKWAEIAKRLPGRTENSIKNHWNATKRRQFSRRKCRTKWPRPSSLLQNYIKTVLNSEKNGGAGANRRNSSTNAEASTMAVVVAPPPPPPPPKAEPMEYCSGDRLVSDYDFALDEKLFGGNGIESFIE…	C2
Arabidopsis thaliana	AtMYB64	MEEQKIQEKSLAHGAAPPLTAVERFLNGQKNEALCFKKQERSIDRPIVKTTRAIEIRNENKENMMFGPRKEKNLAVIGEIVVKGAAKDYTCKDITKKQPYKNIIKGQWTADEDRKLIKLVMQHGERKWAVISEKLEGRAGKQCRERWHNHLRPDIKKDSWSEEEERLLVEAHTRIGNKWAEIAKLIQGRTENSIKNHWNATKRRQNSKRKHKRSKNADSNSDIDDLSPSAKRPRILEDYIKNIENNDKNNGENIMTTSGNNVLSTSNYDQFNSEDSTSSLLDDPYDEELVFLKNIFENHSLENINLSQGTEITQSSSSGFMIENPKPKPNLYNNTFGTHLGAMVTEPANSSHLASDIYLSDLLNGTASSSSSLTFLSSNNNEHAGENELLLPQANSTSE…	C2
Arabidopsis thaliana	AtMYB119	MEDRRLVHGAAPPLTAVERFLYGQKNDALCSKKQESSRDQPIVKTKISIETRSDNKENTTFGPTREKHLVLNGGNRNPTGEVVARSAARDYQNSTKKRSSKNLIKGQWTAEEDRKLIRLVRQHGERKWAMISEKLEGRAGKQCRERWHNHLRPDIKKDGWSEEEERVLVESHMRIGNKWAEIAKLIPGRTENSIKNHWNATKRRQNSKRKHKRESNADNNDRDASPSAKRPCILQDYIKSIERNNINKDNDEKKNENTISVISTPNLDQIYSDGDSASSILGGPYDEELDYFQNIFANHPISLENLGLSQTSDEVTQSSSSGFMIKNPNPNLHDSVGIHHQEATITAPANTPHLASDIYLSYLLNGTTSSYSDTHFPSSSSSTSSTTVEHGGHNEFLEP…	C2
Ipomoea purpurea	Ipurp_gene48561	MESGGGGGGGGGGGGGIFGHVNFHNQPSPFLPSPLDRFLWNHQQALNMENEGICPPENGVYDFSPPASLHGHAPSWPSLPEASFVDANGQTIREELRSLLNDGKDAGKMANDHGSGSSSSLTLIKGQWSEEEDRLLIRLVKQFGMRKWSQIADNMVGRAGKQCRERWHNHLRPDIKKDGWSEEEERLLVEEHEKLGNKWAEIAKRIPGRTENAIKNHWNATKRRQNSRRKCNKNGKDAVSASASSSKKKTRPTVLQDYIIAKCFNVDDAPPSAAAAGGGISSVSEDPSIQFGSDYDGGGGSGGGGSPSLLTHPTHDEEMNFIEALFGKPTPKTNSPMMMAAAAEEDDSKAKAEEEEENRRRSRFYFAAMDPKSYMAAATTYHYPNPNLNLNNVVNATPP…	C2
lpomoea nil	INIL08g13864.t1	MDSVGTYLYDLGGPLALFTVGLVGVGSPRQVGDRFLWNHQQALNVENEGICPPENGVYDFPPPASLHGHAPSWPSLPEASFVDANGQTIREELRSLLNDGKDAGKMVNDHGSGSSSSLTLIKGQWSEEEDRLLIRLVKQFGMRKWSQIADNMVGRAGKQCRERWHNHLRPDIKKDGWSEEEERLLVEEHEKLGNKWAEIAKRIPGRTENAIKNHWNATKRRQNSRRKGNKNGKDAASASASSSKKKTRPTVLQDYIIAKCFNVVDNTPPSSAAAGGGISSVPEDPSIQFGSDYDDGGGGGSPSLLTHPTHDEEMNFIEALGYDIATFFPRIALRPSSRFGRMSPLPSSRYGRRPSQPSSGKKAAFFLEEGNKKAAFFSRKKASQPSFRKKAVHPSSRFG…	C2
Ipomoea aquatica	GWHPABKX029452	MESGGGGGGAGGGGNFGHVNFQNQPSPFLPSPIDRFLWNHQQALNVEDEGICLPVNGVYDFPPPASLHGHTPSWPSLPEASFVDAHGQTIREELRSLLNDGKDAGKRANDHGSGSSSSSTLIKGQWSEEEDRLLIRLVKQFGMRKWSQIAENMVGRAGKQCRERWHNHLRPDIKEEERLLVEEHEKLGNKWAEIAKRIPGRTENAIKNHWNATKRRQNSRRKCNNRKQINNNNGKGKDKKSRSTVLQDYIIAKCFNVVDAPPTSSSATGAGISSVSEDPSIQFGSDDYDDGSGSPSLLTHPTHDEEMNFMEALFGKTTPPPKTSNSLMPMPMPMDDSSKAAKEGTNISSSSSSENYCRRSSSSFYFAMDPKSYMPAATTYHYPNPNPNSNNVVNTTTPL…	C2
Ipomoea aquatica	GWHPABKX029453	MESGGGGGGAGGGGNFGHVNFQNQPSPFLPSPIDRFLWNHQQALNVEDEGICLPVNGVYDFPPPASLHGHTPSWPSLPEASFVDAHGQTIREELRSLLNDGKDAGKRANDHGSGSSSSSTLIKGQWSEEEDRLLIRLVKQFGMRKWSQIAENMVGRAGKQCRERWHNHLRPDIKKDGWSEEEERLLVEEHEKLGNKWAEIAKRIPGRTENAIKNHWNATKRRQNSRRKCNNRKQINNNNGKGKDKKSRSTVLQDYIIAKCFNVVDAPPTSSSATGAGISSVSEDPSIQFGSDDYDDGSGSPSLLTHPTHDEEMNFMEALFGKTTPPPKTSNSLMPMPMPMDDSSKAAKEGTNISSSSSSENYCRRSSSSFYFAMDPKSYMPAATTYHYPNPNPNSNNVV…	C2
Ipomoea trifida	itf07g15310.t1	MEGGGGGSFGHVNFHNHPSHPFLPSPIDRFLWNHQQALNVEDEGQICPPENGVYENSLHGHAPSWPSLPEASFVDSHHHGQTIRQELRSLINDANKVVDAGKRANDNHGSGSSSSSTLIKGQWSEEEDRVLMRLVKQFGMRKWSQIAENMVGRAGKQCRERWHNHLRPDIKKDGWSEEEERLLVEEHEKLGNKWAEIAKRIPGRTENAIKNHWNATKRRQNSRRKSNNNNRKQNNNGKGVSASASSKKTRSTVLQDYIIAKCFNVVVDAPPPPSGTGAGGISSVSEDPSIQFGSDDYDDGAGAGSSPSLLTHPTNDEEMNFMEALFGKTTPKTNNSPIMDSKPKEEDEENCRRRSSSRFYFPNPNNVFNTTTTPLQRCPDRYLSNFLDGPTPPSSSSSN…	C2
Ipomoea batatas	g48735.t1	MEGGGGNFGHVNFHNHPSHPFLPSPIDRFLWNHQQALNVEDEGQICPPENGVYDDFPPPASSLHGHAPSWPSLPEASFVDSHHHGQTIRQELRSLINDANKVVDAGKRANDNHGSGSSSSSTLIKGQWSEEEDRVLMRLVKQFGMRKWSQIAENMVGRAGKQCRERWHNHLRPDIKKDGWSEEEERLLVEEHEKLGNKWAEIAKRIPGRTENAIKNHWNATKRRQNSRRKSNNNNRKQNNNGKGVSASASSKKTRSTVLQDYIIAKCFNVAVDAPPLSGTGGISSVSEDPSIQFGSDDYDDGAGAGGSSPSLLTHPTTHDEEMNFMEALFGKTTPKTNNNVVNTTTTTPLQRCPDRYVSNFLGGPTPPSSSSSNGGELFVRSYHGGRRNNASKDIDLME…	C2
Ipomoea batatas	g48820.t1	MEGGGGSFGHVNFHNHPSHPFLPSPIDRFLWNHQQALNVEDEGQICPPENGVYDDFPPPASSLHGHAPSWPSLPEASFVDSHHHGQTIRQELRSLINDAKAVDAGKRANIDHGSGSSSSSTLIKGQWSEEEDRVLMRLVKQFGMRKWSQIAENMVGRAGKQCRERWHNHLRPDIKKDGWSEEEERLLVEEHEKLGNKWAEIAKRIPGRTENAIKNHWNATKRRQNSRRKSNNNNRKQNNNNGKGVVSASSKKTRSTVLQDYIIAKCFNVVVDAPPPSGTGAGGISSVSEDPSIQFGSDDYDDGTGGGGSPFLLTHPTTHDEEMNFMEALFGKTTPKTNNSPIMDSKPKEEDEENCRRRSSSRFYFPNPNNVVNTTTALQRCPDRYVSSFLGGPTPPSSS…	C2
Ipomoea aquatica	GWHPABKX004869	MEDSGGGGGGFGYANYQNSLHFRSGPRLPLDRFLWAHNRQNQFSIQQQQVPNVAENRSETMFFPENRFFDVSSSSYSPLIAGEHSSSHNAATWPNPQEVSFFDAATFVHGVDFSAPVGNTVNDSPGRQLVNSRSSSSALLIKGQWSEEEDRNLIRLVKQYGVRKWAQVAENMAGRAGKQCRERWQNHLRPDIKKDSWSEEEELVLIEAHEELGNKWAEIAKRIPGRTENSIKNHWNATKRRQNSRRRSKKVLENESVMKSTVLQEYINAKYPKVDSESISGAGESESPSIQTDQILSPSAGEDDDYSSSLLMQAEAYHDDDMSFMESLFGNSNPYPTMAADNGGKPLILHADNLNKHNEEPIPPPPPPPNHYPPDRYLAYLLEGATASPSSSSMEFTMN…	C2
Ipomoea aquatica	GWHPABKX016335	MEDGGGGFGYTNFQNHYHHFRSGPRLPLDRFLWAHNRQNQFSSQQQQVPNVAENRSETMFFPENRFSSPLIVGQHSSSHVAVVVGGAASWPNPQQVSFFEAAPTTFVHGQGVDRSSAPVCNSNVNESPGAGRQLVHSRSSSSTLLVKGQWSEEEDRNLIRLVKQYGVRKWAQVAENMAGRAGKQCRERWQNHLRPDIKKDSWSEEEERVLIEAHEELGNRWAEIAKRIPGRTENSIKNHWNATKRRQNSRRRIKKAQENQSAVKKSTVLQDYIKAKYPKVSSAESPSIQTDQILSPWVGEDDDDDDDSSSLLMMQEAYHDEDMSFMETLFGNSSTPYPTMAADNADGKPPHIPHADNLNKHNEEHIPPPPNHYPPDRYLAYLSEGATASSPSSSSMEFT…	C2
Ipomoea batatas	g4989.t1	MEDSGGGGGGFGYTNLQNGHHFRSGPRLPLDRFLWAHNRQNQFSSSQQQVPENRSETMFFPENRFFDSPLIVGEHSNGHAASLVGGAASWPIPQEVSFYDAATFVHGVDRSALVGNNVNESPGRQVISRSSSSTLLIKGQWSEEEDRNLIRLVKQYGVRKWAQVAENMAGRAGKQCRERWQNHLRPDIKKDSWSEEEERVLIEAHEELGNRWAEIAKRIPGRTENSIKNHWNATKRRQNSRRRIKKVKDNNNESNTVNKSTVLQDYIKAKYPKVDSGAGVSESPSIQTDQILSPPAGEDDDSSSLLMQEAYHDEDMSFMESLFGNPTPYPTIMAADHPDNLKKHNEEPIPAPPDRYLAYLLEGGTSSSSLMEFTMGSYGYPSLSSGTSKAKDIDLMELI…	C2
Ipomoea triloba	itb04g28360.t1	MEDSGGGGGGFGYTNLQNGHHFRSGPRLLLDRFLWAHNRQNQVISSQQQVPNVAVENRSETILFPENRFFDYSPVIVGEHSRSHAASTLVGGAAASWPIPQEVSFYEAATFVHGVDRSAVVGNNANESPARQVNSRSSSSTLLIKGQWSEEEDRNLIRLVKQYGVRKWAQVAENMAGRAGKQCRERWQNHLRPDIKKDSWSEEEERVLIEAHEELGNRWAEIAKRIPGRTENSIKNHWNATKRRQNSRRRIKKVKDNNNESNTVNKSTVLQDYIKAKFPKVDSGAGAAVSESPSIQTDQILSPPAGEDDDSSSLLMQEAYHDEDMSFMESLFGNPTPYPTIMAADHPDNLKKHNEEPIPAPPDRYLAYLLEGATSSSSLMEFTMMNQVGSYGYPSLSSG…	C2
Ipomoea trifida	itf04g28920.t1	MEDSGGGGGGFGYTNLQNGHHFRSGPRLPLDRFLWAHNRQNQVISSQQQVPNVVENRSETMLFPENRFFDYSPVIVGEHSRSHAASTLVGGAAAAWPIPQEVSFYDAATFVHGVDRSAVVGNNVNESPARQVNSRSSSSTLLIKGQWSEEEDRNLIRLVKQYGVRKWAQVAENMAGRAGKQCRERWQNHLRPDIKKDSWSEEEERVLIEAHEELGNRWAEIAKRIPGRTENSIKNHWNATKRRQNSRRRIKKVKDNNNESNTVNKSTVLQDYIKAKYPKVDSCAAVSESPSIQTDQILSPPAGEDDDSSSLLMQEAYHDEDMSFMESLFGNPTPYPTIMAADHPDNLKKHNEEPIPAPPDRYLAYLLEGGTSSSSSLMEFTMGSYGYPSLSSGTSKAAK…	C2
Ipomoea purpurea	Ipurp_gene15824	MEDSGGGGGGGFGYKNFQNSHHFRSGPRLPLDRFLWDHHNRQNQFSSSQQQVPNVDENRSETMFFPENRFFDVSSPCFSPLIIGGHSSSHAASLVGGAPSWQNPKEVIFYDAATFVHGVDRSAPVIGNNVNESPGRLLNSRSSSSTLLIKGQWSEEEDRNLIRLVKQYGVRKWAQVAENMAGRAGKQCRERWQNHLRPDIKKDSWSEEEERVLIEAHEELGNRWAEIAKRIPGRTENSIKNHWNATKRRQNSRRRSSKKVQKNNNNDSAVNKSTVLQDYIKAKYPKADSGSISGAAVSESPSIQTDQILSPSAAGEDDDSSSLLMQAEAYHDEDMSFMESLFGNSTPYPTIMAAADPDNLNKHNEEPIPPPPDRYIAYLLEGPTTAASPSSSMEFTMNQ…	C2
lpomoea nil	INIL12g03514.t1	MFFPENRFFDVSSPCFSPLIIGEHSSSHAASLAGGAPSWQNPQEVIFYDAATFVHGVDRSAPVIGNNVNESPGRLLNSRSSSSTLLIKGQWSEEEDRNLIRLVKQYGVRKWAQVAENMSGRAGKQCRERWQNHLRPDIKKDSWSEEEERVLIEAHEELGNRWAEIAKRIPGRTENSIKNHWNATKRRQNSRRRSSKKVQKNNNNDSALNKSTVLQDYIKAKYPKVDSGSISGAAVLSESPSIQTDQILSPPSPAGEDDGSSSLLMQAEAYHDEDMSFMESLFGNNSTPYPTILAADPDNLNKHNEEPILPPPDRYIAYLLEGATSSSSMEFTMNQLGSSYCYPSLSSGSKAKDIDLMELIFSSPSQSSQGSNNNTN	C2
Ipomoea purpurea	Ipurp_gene4780	MEDSDGGFGYNTNIRSGPPRLPLDRFLWAHHNQFSSQQQVPNVDDEMKNRSETIMFFPGNRLGEHSSSHAVVSFYEFVHGVDRSAPVGNNVNESPPGRQVKYSRSSTSTLLIRGQWSEEEDRNLIRLVNQYGVKKWAQVAEMMAGRAGKQCRERWQNHLRPDIKLINIMELQKDSWSEEEERVLIEVHEKLGNRWAEIAKRIPGRTENSVKNHWNATKRRQNSTRRIKKVQENKSTVLQDYIKAKYPPKLDHSGSISGAAVSESRPSIQTDQILSPSAGEDGDDSSSLLMQEAYHNEDMSFMESLFGNDSTDDPYPTIMAADPGNLNKHNEEPIPPPPPDRYLAYLLEGATTSAASPSSSSMEFTMNQLGSSYCYPSLTSGTKAAKDIDLMELLLMDIF…	C2
lpomoea nil	INIL10g13265.t1	MEDSDGGFGYNTNFRSGPPRLPLDRFLWAHHSQQQVPNVDDEMKNRSETIMFFPGNRVGEHSSSHAVASWPNPQEVIRFYEFIHGVDRSPPVGNNVNESPPGRQVKYSRSSTSTLLIRGQWSEEEDRNLIRLVNQYGVKKWAQVAEMMAGRAGKQCRERWQNHLRPDIKKDSWSEEEERVLIEVHEKLGNRWAEIAKRIPGRTENSVKNHWNATKRRQNSTRRSKKVQENKSTVLQDYIKAKYPPKLDYSGAGVSESRPSIQTDQILSPSAGEDDDDDDSSSLLMQEAYHDEDMSFMESLFGNDSTDPYPTIMAADPGNLNKHNEEPIPPPPDRYLAYLLEGATTSPASSSMEFTMNQLGSSYCYPSLSSGTKAAKDIDLMELIFPSPSQSSQGSNNNTN	C2
Ipomoea trifida	itf04g17720.t1	MDGGGGGYRPFAVKISPVIVHQRNDHQEIPFPDGFSFHGGASSTNSLLPAAASWLSHLPNVNFAHRLVPENAFAAGSSPQETRREKEHERRSSNGTAFIKAQWTEEEDRLVNQYGDRRWSLIATNIVGRAGKQCRERWHNHLRPDIIKKEWWSEEEERVLVEVHEQLGNRWSEIAKRIPGRSENSIKNHWNATMRRQLSKRRMRSASLQDVGGSRKSVVLHNYIKYKYFSGLTVGPLVPVPEHPSIQQQVNVDDDSPSILTETYDEEMTFLQKLFGNSSSLSPSTAANNNTAEFAAFGRRTNEDSVAAEEEDSWSTYLASDPNLYEIGGADQINSTPQAAAPKPLAKSSNYSLNY	C2
Ipomoea aquatica	GWHPABKX002406	MDCGGGYRPFAVNFQNPILPPFPPVMVQQRNDHQGIPFPENFGSSSFHGGASSTNNSLLPADAAAASWLSHPPVNFGSRGGFPHGLVAPPPAVNWAHHNPENAFAAGSPQETRREKEHERRSSNGGIAFIKGQWTEEEDRLLIRLVNQYGDRRWSVIATKIVGRAGKQCRERWHNHLRPDIKKESWSEEEERLLVEVHEQLGNRWSEIAKRIPGRSENSIKNHWNATKRRQFSKRRMRSALQDAGSSGSGGGGGGRRKSVVLQNYIKYKYFSGLTLGPPGTLVPEHPSIQQQVNVGNPPPPPPPSAAAAAAPAEEQDNRDSPSILTETYDEEMNFMQMLFGDSSSSSPSPSTAAKNGSRSSNSAEFAALGRRTNEDSVAEEDSWSSYLASDPNLYEMGG…	C2
Ipomoea triloba	itb14g17480.t1	MNDGGGGGGSGGYRPFAVNFQNPILPPFPPVIVPQRNDHQEISPFPKSFGSSSSSFHGGASSSNGLLPPDAAAASWLSHLPNLNNFGSRGGFPHGLVPAPAPASWVHHNPENAYPQETRREKEHERRPSNGVVFIKGQWTEEEDGLLIRLVNQYGDRRWSVIATKIVGRAGKQCRERWHNHLRPDIKKESWSEEEERLLVEVHEQLGNRWSEIAKQIPGRSENSIKNHWNATKRRQFSKRRLKSSLQDAGSSSGAGGRRKSVVLQNYIKYKYFSGLTLGPPGTLVAEHPSIQQQVNNGGSPAPAEEQDNRDSPSILTETYDEEMNFMQKLFGNSSSSSSTAANNGSRSNKSSAEFAAVERRTNEDSVATEEDSWSTYLASDPNLYEMGGADQIINSTPL…	C2
Ipomoea trifida	itf14g15890.t1	MDRGGGGGGGSGGYRPFAVNFQNPILPPFPPVIVPQRNDHQEIPFPESFGSSSSSFHGGASSSNGLLPADAAAAAAASWLSHLPNLNNFGSRGGFPHGLVPAPAPASWAHHNPENAYPQETRREKEHERRPSNGVVFIKGQWTEEEDRLLIRLVNQYGDRRWSVIATKIVGRAGKQCRERWHNHLRPDIKKESWSEEEERLLVEVHEQLGNRWSEIAKQIPGRSENSIKNHWNATKRRQFSKRRLKSSLQDAGSSGSGRRRKSVILQNYIKYKYFSGLTLGPPGTLVAEHPSIQQQVNNGGSPAPAPAPPQAAAAEEQDNRDSPSILTETYDEEVNFMQKLFGNSSSSSSTAANNGSRSNNSSAEFAAVGRKTNEDSVAAEEDSWSTYLASDPNLYEMG…	C2
Ipomoea batatas	g9957.t1	MDRGGGGGGSGGYRPFAVNFQNPILPPFPPVIVPQRNDHQEIPFPESFGSSSSSFHGGASSSNGLLPADAAAAAAASWLSHLPNLNNFGSRGGFPHGLVPAPAPASWAHHNPENAYPQETRREKEHERRPSNGVVFIKGQWTEEEDRLLIRLVNQYGDRRWSVIATKIVGRAGKQCRERWHNHLRPDIKKESWSEEEERLLVEVHEQLGNRWSEIAKQIPGRSENSIKNHWNATKRRQFSKRRLKSSLQDAGSSGSGRRRKSVILQNYIKYKYFSGLTLGPPGTLVAEHPSIQQQVNNGGSPAPAPAPPQAAAAEEEQDNRDSPSILTETYDEEVNFMQKLFGNSSSSSSTAANNGSRSNNSSAEFAAVGRRANEDSVAAEEDSWSTYLASDPNLYEMG…	C2
Ipomoea purpurea	Ipurp_gene45683	MDHSGGGGYSPFSVNFPNPILPPFLPVIVHKRNDHQEILPFPESFGSSLFHGGASSTNSLLPVADAAAASWLSHLQNLNFGGSRGSFPHGLVAPPPASWGYQNPENAFAAGRPEETRREKEHDERRSSNGVAFIKGQWTEEEDRLLIRLVNEHGERRWSVIATKIVSRAGKQCRERWHNHLRPDIKKESWNEGDERLLVAVHEQLGNRWSEIAKRIPGRSENSIKNHWNATKRRLFSKRRMTSSSLQDAGSSRAGGRRSSVVLQNYIKYKYFSGLSLGQPGSSLVPEQPSIQQQVNVDIPPPPPPPPAAAGDEQDSRDSPSILTETYDDEMNFMQKLFGNSSSSSTSPTAANNGSRSDNSTEFAAFGRRTNEVDSVPEEESWSTYLAAAASHCGAPPLN…	C2
lpomoea nil	INIL00g27134.t1	MDGSGGGGGYRPFSVNFPNPILPPFPPVIVHQRYNHQEILPFPESFGSSSFHGGASSTNSLLPAADAATASWLSHLQNVNFGGSRGSFPHGLVAPPPASWGNQNPEMMSAAGSPEETRREKGHDERRSSNGVAFIKGQWTEEEDRLLIRLVNEHGDRRWSVIATKIVGRAGKQCRERWHNHLRPDIKKESWNEGDERLLVAVHEQLGNRWSEIAKRIPGRSENSIKNHWNATKRRLFSKRRMRSSSLQDAGSSRAGGRRSSVVLQNYIKYKYFSGLSLGQPGTAGDEQDSRDSPSILTETYDDEMNFMQKLFGNSSSSSTSPTAANNGSRSDNSAEFAAFGQRTNEVDSVPEEESWSTYLAAAASHCGTPPLNRWSSSATAAAMDMDLMDMDLVSAASS…	C2
lpomoea nil	INIL00g27132.t1	MDGSGGGGGYRSFSVNFPNPILPPFPPVIVHRRYNHQEILPFPERFGSSSFHGSASSTNSLLPAADAATASWLSHLQNVNFGGSRGSFPHGLVAPPPASWGNQNPEMMSAAGSPEETRREKGHDERRSSNGVAFIKGQWTEEEDRLLIRLVNEHGDRRWSVIATKIVGRAGKQCRERWHNHLRPDIKKESWSERDERLLVQVHEQLGNRWSEIAKRIPGRSENSIKNHWNATKRRQFSKRRMRSSSLQDAGSSRAGGRRRSVVLENYIKFKYFSGLSLGQPGTSLVPEQPSIQQQKLFGNSSSSSTSPTAANNGSRSNNTAEFAAFGWRTNEVDSVPEEDSWSTYLASDPNLYEMGGADQINSSTPQAPAANNTNSGAGYGSAAASHCGAPPLNRWSSS…	C2
lpomoea nil	INIL07g06212.t1	MDGSGGGGGYRSFSVNFPNPILPPFPPVIVHRRYNHQEILPFPERFGSSSFHGSASSTNSLLPAADAATASWLSHLQNVNFGGSRGSFPHGLVAPPPASWGNQNPEMMSAAGSPEETRREKGHDERRSSNGVAFIKGQWTEEEDRLLIRLVNEHGDRRWSVIATKIVGRAGKQCRERWHNHLRPDIKKESWSERDERLLVQVHEQLGNRWSEIAKRIPGRSENSIKNHWNATKRRQFSKRRMRSSSLQDAGSSRAGGRRRSVVLENYIKFKYFSGLSLGQPGSSLVPEQPSIQQQKLFGNSSSSSTSPTAANNGSRSNNTAEFAAFGWRTNEVDSVPEEDSWSTYLASDPNLYEMGGADQINSSTPQAPAANNTNSGAGYGSAAASHCGAPPLNRWSSS…	C2
Ipomoea purpurea	Ipurp_gene45580	MDGSGGGGGYRPFSVNFPNPILPPFPPVIVHQRYNHQEILPFPESFGSSSFHGGASNTNSLLPTVDAATASWLSHLQNVNFGGSCGSFPHGLVAPPPASWGNQNRENAFAAGSPEETRREKGHDERRSSNGVAFIKGQWTEEEDRLLIRLVNEHGDRRWSVIATKIVGRAGKQCRERWHNHLRPDIKKESWNEGDERLLVAVHEQLGNRWSEIAKRIPGRSENSIKNHWNATKRRLFSKRRMRSSSLQDAGSSRAGGRRSSVVLQNYIKYKYFSGFSLGQPGSSLVPEQPSIQQQVNVDIPPPLPPPPAAAGDEQDSRDSPSILTETYDDEMNSSSSSTSPTAANNGSRSINSAEFAAFGRSRGGLMK	C2
Ipomoea purpurea	Ipurp_gene45553	MDGSAGGGYRPFSVNFPNPILPPFPPVIVHQRYNHQEILPFPESFGSSSFHGGASSTNSLLPAADAATASWLSHLQNVNFGGSCGSFPHGLVAPPPASWGNQNRENAFAAGSPEETRREKGHDERRSSNGVAFIKGQWTEEEDRLLIRLVNEHGDRRWSVIATKIVGRAGKQCRERWHNHLRPDIKKESWNEGDERLLVAVHEQLGNRWSEIAKRIPGRSENLIKNHWNATKRRLFSKRRMRSSSLQDAGSSRAGGRRSSVVLQNYIKYKYFSGLSLGQPGSSLVPEQPSIQQQVNVDIPPPPAAAGDEQDSRDSPSILTETYDDEMNFMQKLFGNSSSSSTSPTAANNGSRSDNSAEFAAFGRRTNEVDSVPEEESWSTYLASDPNLYEMGGADQINS…	C2
Ipomoea purpurea	Ipurp_gene45562	LLPAADAATASWLSHLQNVNFGGSCGSFPHGLVAPPPASWGNQNRENAFAAGSPEETRREKGHDERRSSNGVAFIKGQWTEEEDRLLIRLVNEHGDRRWSVIATKMVGRAGKQCRERWHNHLRPDIKKESWNEGDERLLVAVHEQLGNRWSEIAKRIPGRSENSIKNHWNATKRRLFSKRRMRSSSLQDAGSSRAGGRRSSVVLQNYIKYKYFSGLSLGQPGSSLVPEQPSIQQQVNVDNPPPPPPPPAAAGDEQDSRDSPSFLTETYDDEMNFMQKLFGNSSSSSTAPTAANNGSRSDNSAEFAAFGRRTNEVDSVPEEESWSTYLASDPNLYEMGGADQINSSTPQAPAANNTNSGAGYGSAAASHCGTPPLNRWSSSATAAAMDMDLMDLVSAASS…	C2
Ipomoea purpurea	Ipurp_gene45557	MDRSGGGGGYRPFSVNFPNPILPPFPPVIVHQRYNHQEILPFPESFGSSSFHGGASSTNSLLPAADAATASWLSHLQNVNFGGSCGSFPHGLVAPPPASWGNHNRENAFAAGSPEETRRKKGHDERRSSNGVAFIKGQWTEEEDRLLIRLVNEHGDRRWSVIATKIVGRAGKQRRERWHNHLRPDIKKESWNEGDERLLVAVHEQLGNRWSEIAKRIPGRSENSIKNHWNATKRRLFSKRRMRSSSLQDAGSSRAGGRRSSVVLQNYIKYKYFSGLSLGQPGSSLAPEQPSIQQQVNVDIPPPPPPPPAAAGNEQDSRDSPSILTETYDDEMNFMQKLFGNSSSSSTSPTAANNGSRSDNSAEFAAFGRRTNEVDSVPEEESWSTYLASDPNLYEMGGA…	C2
lpomoea nil	INIL07g06211.t1	MDGSGGSGYRPFSINFPNPILPPFPPVIVHRRYNHQEILPFPESFGSSSFHGGASSTNSRLPAADAATASWLSHLQNVNFGGSCGSLPHGLVAPPPASWGNQNRENAFAAGSLEETRREKEHDERRSSNGVAFIKGQWTEEEDRLLIRLVNEHGDRRWSVIATKIVGRAGKQCRERWHNHLRPDIKKESWNEGDERLLVAVHEQLGNRWSEIAKRIPGRSENSIKNHWNATKRRLFSKRRMRSSSLQDAGSSRAGGRRSSVVLQNYIKYKYFSGLSLGQPGSSLVPEQPSIQQQKLFGNSSSSSTSPTAANNGSRSDNSAEFAAFGRRTNEVDSVPEEESGSTYLASDPNLYEMGGADQINSSTPQAPAANNTNSGAGYGSAAASHCGTPPLNRWSSSA…	C2
Ipomoea purpurea	Ipurp_gene45753	MDGSGGGGYRPFSVNFPNPILPPFPPVIVHRRYNHQEILPFPESFGSSSFHGGASSTNNLLPAADAATASWLSHLQNVNFGESCGSFPHGLVAPPPASWGNQNRENAFAAGSLEETRREKEHDERRSSNGVAFIKGQWTEEEDRLLIRLVNEHGDRRWSVIATKIVGRAGKQCRERWHNHLRPDIKKESWNEGDERLLVAVHEQLGNRWSEIAKRIPGRSENSIKNHWNATKRRLFSKRRMRSSSLQDAGSSRAGGRRSSVVLQNYIKYKYFSGLSLGQPGSSLAPEQPSIQQQVNVDIPPPPPPPPAAAGNEQDSRDSPSILTETYDDEMNFMQKLFGNSSSSSTSPTAANNGSRSDNSAEFAAFGRRTNEVDSVPEEESWSTYLASDPNLYEMGGAD…	C2
Ipomoea purpurea	Ipurp_gene45757	MDGSGGGGYWPFSVNFPNPILPPFPPVIVHRRYNHQEILPFPESFGSSSFHGGASSTNSLLPAADAATASWLSHLQNVNFGGSCGSFPHGLVAPPPASWGNQNRENAFAAGSLEETRREKEHDERRSSNGVAFIKGQWTEEEDRLLIRLVNEHGDRRWSVIATKIVGRAGKQCRERWHNHLRPDIKKESWNEGDERLLVAVHEQLGNRWSEIAKRIPGRSENSIKNHWNATKRRLFSKRRMRSSSLQDAGSSRAGGRRSSVVLQNYIKYKYFSGLSLGQPGSSLAPEQPSIQQQVNVDIPPPPPPPPPPAAAGNEQDSRDSPSILTETYDDEMNFMQKLFGNSSSSSTSPTAANNGSRSDNSAEFAAFGRRTNEVDSVPEEESWSTYLASDPNLYEMGG…	C2
Arabidopsis thaliana	AtMYB56	MNPNLLEKDLRGKETTNGSIRYKEANNFRSLPNSHTAACKTSLNNPSISRNHPHNKSASVLESEDEHGNERGENEKSLRMRGKSGINTKVCSRGHWRPTEDAKLKELVAQFGPQNWNLISNHLLGRSGKSCRLRWFNQLDPRINKRAFTEEEEFRLLAAHRAYGNKWALISRLFPGRTDNAVKNHWHVIMARRTRESQRQRQQPPPTLSRDAEMTVSSSCRYNQGKFINEEDDDDDVSAVSTCTTELSLTPPSSAYQPRFFNYDSTLASGKDGQCVQRAEVNGIYGKKMDHQNHHTISVSERKVEMKMRSGYYYFDFLGVGAS	C3
Arabidopsis thaliana	AtMYB54	MIMCSRGHWRPAEDEKLKDLVEQYGPHNWNAIALKLPGRSGKSCRLRWFNQLDPRINRNPFTEEEEERLLAAHRIHGNRWSIIARLFPGRTDNAVKNHWHVIMARRTRQTSKPRLLPSTTSSSSLMASEQIMMSSGGYNHNYSSDDRKKIFPADFINFPYKFSHINHLHFLKEFFTGKIALNHKANQSKKPMEFYNFLQVNTDSNKSEIIDQDSGQSKRSDSDTKHESHVPFFDFLSVGNSAS	C3
Arabidopsis thaliana	AtMYB52	MMCSRGHWRPAEDEKLRELVEQFGPHNWNAIAQKLSGRSGKSCRLRWFNQLDPRINRNPFTEEEEERLLASHRIHGNRWSVIARFFPGRTDNAVKNHWHVIMARRGRERSKLRPRGLGHDGTVAATGMIGNYKDCDKERRLATTTAINFPYQFSHINHFQVLKEFLTGKIGFRNSTTPIQEGAIDQTKRPMEFYNFLQVNTDSKIHELIDNSRKDEEEDVDQNNRIPNENCVPFFDFLSVGNSASQGLC	C3
Ipomoea triloba	itb11g12540.t1	MCSRGHWRPHEDEKLRELVEKYGPHNWNAIAEKLQGRSGKSCRLRWFNQLDPRINRSPFTEEEEERLLASHRIHGNRWAIIARLFPGRTDNAVKNHWHVIMARKCRERSKMYAKKAVLKSLNDHAASSSRQPQHGGATAEFSRAFNGGSLSFFDKLHYPLPYAPSLYPLEFQGDNFVQPVTMDLDNRKKPVEFYDFLQVNTDSNKSEVIDQYARRDDEEVEQQQAAAGNRSKPAGAGGDVQFIDFFSAGAGRSA	C3
Ipomoea trifida	itf11g11530.t1	MCSRGHWRPHEDEKLRELVEKYGPHNWNAIAEKLQGRSGKSCRLRWFNQLDPRINRSPFTEEEEERLLASHRIHGNRWAIIARLFPGRTDNAVKNHWHVIMARKCRERSKMYAKKAVLKSLNDHAAASSSRQPQHGGATAEFTRAFNGGNLPFFDKLHYPLPYAPSLYPLEFQGDNFVQPVTMDLDNRKKPVEFYDFLQVNTDSNKSEVIDQYARRDDEEVEQQAAAAGNRSKPAGGGGDVQFIDFFSAGAGRSA	C3
Ipomoea aquatica	GWHPABKX024047	MCSRGHWRPHEDEKLRELVEKYGPHNWNAIAEKLQGRSGKSCRLRWFNQLDPRINRSPFTEEEEERLLASHRIHGNRWAIIARLFPGRTDNAVKNHWHVIMARKCRERSKMYAKKAVLKSLNDHASSSRQPPQPGGAAAEFARAFNGNLPFFDKLHCPLPYAHHSLYPLEFQGDNFVQPVTMDLDNRKKQVEFYDFLQVNTDSNKSEVIDQYARRDDEEVEQQAAVGNRSKPAAGGGDVQFIDFFSAGAGR	C3
Ipomoea purpurea	Ipurp_gene51802	MMCSRGHWRPHEDEKLRELVEKYGPHNWNAIAEKLQGRSGKSCRLRWFNQLDPRINRSPFTEEEEERLLASHRIHGNRWAIIARLFPGRTDNAVKNHWHVIMARKCRERSKIYAKKAVLKSLNDHAASSSRQPQPGAAAAEFTRAAFNGNLPFFDKLHYPSLPYAHSLYPFEFQGDNFVQPVTMNLDNRKKSVEFYDFLQVNTDSNKSEVIDQHARRDDEEVEQQAAAGNRSKPAGGGDVQFIDFFSAGAGRRSV	C3
lpomoea nil	INIL09g36145.t1	MMCSRGHWRPHEDEKLRELVKKYGPHNWNAIAEKLQGRSGKSCRLRWFNQLDPRINRSPFTEEEEERLLASHRIHGNRWAIIARLFPGRTDNAVKNHWHVIMARKCRERSKIYAKKAVLKSLNDHAASSSRQPHPGGEFTRAAFNGNLPFFDKLHYPSLPYAHSLYPLEFQGDNFVQPVTMDLDNRKKSVEFYDFLQVNTDSNKSEVIDQHARRDDEEVEQQAAAGNRSKPAGGGDVQFIDFFSTGAGRRSA	C3
Arabidopsis thaliana	AtMYB69	MEMSRGSNSFDNKKPSCQRGHWRPVEDDNLRQLVEQYGPKNWNFIAQHLYGRSGKSCRLRWYNQLDPNITKKPFTEEEEERLLKAHRIQGNRWASIARLFPGRTDNAVKNHFHVIMARRKRENFSSTATSTFNQTWHTVLSPSSSLTRLNRSHFGLWRYRKDKSCGLWPYSFVSPPTNGQFGSSSVSNVHHEIYLERRKSKELVDPQNYTFHAATPDHKMTSNEDGPSMGDDGEKNDVTFIDFLGVGLAS	C3
Ipomoea trifida	itf00g03500.t1	MVETTGGGGAAASASSDDSSRTCPRGHWRPAEDEKLRQLVEQYGPQNWNSIAEKLQGRSGKSCRLRWFNQLDPRINRRPFSEEEEERLVAAHRIHGNKWALISRLFPGRTDNAVKNHWHVLMARRQREQSKLSVKRTYQQVFNNVNDTNVFRRRYKSPDPDPYPYPSNKIISFLEFQNNPADSRPNTFSLSKYTPQAPPLRPTASSSDYSLLRHHKNLGFSLVGSHGNGIRSDPHNLIKTGNSFLNYSSTFNDGGRGSGAKNHERDYLFTEKRERNDPQQELRQDKEDGGEDKRERRAVTFIDFLGVGSSS	C3
Ipomoea batatas	g42274.t1	MVETTGGGGAAASASSDDSSRTCPRGHWRPAEDEKLRQLVEQYGPQNWNSIAEKLQGRSGKSCRLRWFNQLDPRINRRPFSEEEEERLVAAHRIHGNKWALISRLFPGRTDNAVKNHWHVLMARRQREQSKLSVKRTYQQVFNNVNDTNVFRRRYKSPDPDPYPYPSNKIISFLEFQNNPADSRPNTFSLSKYTPQAPPLRPTASSSDYSLLRHHKNLGFSLVGSHGNGIRSDPHNLIKTGNSFLNYSSTFNDGGRGSGAKNHERDYLFTEKRERNDPQQELRQDKEDGGEDKRERRAVTFIDFLGVGSSS	C3
Ipomoea aquatica	GWHPABKX022786	MADTTGGGGGAAAASASSDDSSRTCPRGHWRPAEDEKLRQLVEQYGPQNWNSIAEKLQGRSGKSCRLRWFNQLDPRINRRPFSEEEEERLVAAHRIHGNKWALISRLFPGRTDNAVKNHWHVLMARRQREQSKLSVKRTYQQVFNNVNVNVNVNDTNVFRRRYKSPDPYPYPSNKISFFEFQNPDNSSSSRATFSLSKYTPPAAPYSSPPLRPSFSTASSSDYSLLRHHKNNTNKNLGFSLVVGSHGNGAAAGGVIRSDPPNLIKTGSSGFLNYSSSTFIDGDRGTRNHEREYLFREKRERNEQQDKQDDEGEDKRERRAVTFIDFLGVGSSS	C3
lpomoea nil	INIL14g41878.t1	MVETTGGGGGGASASSDDSSRTCPRGHWRPAEDEKLRQLVEQYGPQNWNSIAEKLQGRSGKSCRLRWFNQLDPRINRRPFSEEEEERLVAAHRIHGNKWALISRLFPGRTDNAVKNHWHVLMARRQREQSKLSVKRTYQQVFNNVNVNDTNVFRRRYKSPDPSNKIISFFEFQNNPDSSRPTFSLSKYTPPAPAPYSSPPLRPPSSDYSLLRHHKNSTNKNLGFSLVGSHGGVIRSDPPNLKPWNFLNYSSTFNDGAKNHERENDFNDI	C3
Ipomoea triloba	itb01g29370.t1	MVETTGGGGTGTAASASSDDSSRTCPRGHWRPAEDEKLRQLVEQYGPQNWNSIAEKLQGRSGKSCRLRWFNQLDPRINRRPFSEEEEERLVAAHRIHGNKWALISRLFPGRTDNAVKNHWHVLMARRQREQSKLSVKRTYQQVFNNVNINDTNVFRRRYKSPEPYPYPSNKIISFLEFQNNPADSRPNTFSLSKYTPHQAPYSSPPLRPTTSSSSDYSLLRHHKNNTNKNLGFSLVGSHGNGIRLNPPNLKPGNNFLNYSSTFNDGGRGAKNDEFRSEKRERNEQKDKEDDEGEDKRGRREDVTFIDFLGVGSSS	C3
Ipomoea trifida	itf01g29650.t1	MVETTGGGGTAASASSDDSSRTCPRGHWRPAEDEKLRQLVEQYGPQNWNSIAEKLQGRSGKSCRLRWFNQLDPRINRRPFSEEEEERLVAAHRIHGNKWALISRLFPGRTDNAVKNHWHVLMARRQREQSKLSVKRTYQQVFNNVNINDTNVFRRRYKSPEPYPYNTSNKIISFLEFQNNSDNRPNTFSLSKYTPHQAPYSSPPLRPTTSSSDYSLLRHHKNNTNKNLGFSLVGSHGNGIRLNPPNLKPGNNFLNYSSTFNDGDRGAKNHEFRSEKRERNEQKDKEDDEGEDKRGRREDVTFIDFLGVGSSS	C3
Ipomoea batatas	g42408.t1	MVETTGGGTAASASSDDSSRTCPRGHWRPAEDEKLRQLVEQYGPQNWNSIAEKLQGRSGKSCRLRWFNQLDPRINRRPFSEEEEERLVAAHRIHGNKWALISRLFPGRTDNAVKNHWHVLMARRQREQSKLSVKRTYQQVFNNVNINDTNVFRRRYKSPEPYPYPSNKIISFLEFQNNPDNRPNTFSLSKYTPQAPYSSPPLRPTTSSSDYSLLRHHKNNTNKNLGFSLVGSHGNGIRLNPPNLKPGNNFLNYSSTFNDGDRGAKNHEFRSEKRERNEQKDKEDDEGEDKRGRREDVTFIDFLGVGSSS	C3
Ipomoea aquatica	GWHPABKX023163	MSFKAFESSISGETFRFPPQSSDLRFPPPGPALGLEEPEKRSGEQTHRLCARGHWRPHEDARLRELVAKHGPQNWNLIAEKIPGRSGKSCRLRWFNQLDPRINTKPFTEEEEERLLAAHRMYGNKWAIIARLFPGRTDNAVKNHWHVIMARLHRHQTTGGARRRHPRNHHNNNNTTVTMDSNNLVVLVNNLNDESAASTCTDLSLSTSSSSSSKLPPNHFQLTGFGHHQILHTTTPGSSLKGVKAAEPSGRRPESSPDSLITAASDSVANNNNYYTTTGSEAEMCGQNQTAIYDNKFNNNNNKMLFFDFLGVGAN	C3
Ipomoea purpurea	Ipurp_gene23603	LEQKVLEHQIPHVTAGLNNRVSDRFPGLEFAGEMSFKAFESSSSGAFRFPPPPDLRFPPPGVALGLEEPEKRSADQTHRLCARGHWRPHEDGRLRELVAKHGPQNWNLIAEKIPGRSGKSCRLRWFNQLDPRINTKPFTEEEEERLRAAHRMYGNKWAIIARLFPGRTDNAVKNHWHVIMARLHRHQTTGGARRRQPRNHNNNNNTMDSNNLNDESAASTCTDLSLSTSSSSALYMAGSSLKGVKAAEASGRRPESSPDSLITASDSVANNNTTGSEAEMCGQNQTAIYDNNFNNNNNKLLFFDFLGVGAN	C3
lpomoea nil	INIL14g35326.t1	MSFKAFESSSSGAFRFPPPPDLRFPPLGAALGLEEPEKRSADQTHRLCARGHWRPHEDGRLRELVAKHGPQNWNLIAEKIPGRSGKSCRLRWFNQLDPRINTKPFTEEEEERLRAAHRMYGNKWAIIARLFPGRTDNAVKNHWHVIMARLHRHQTTGGARRRQPRNHNNNNTMDSNNLNDESAASTCTDLSLSTSSSSALYMAGSSLKGVKAAEASGRRPESSPDSVANNNTTGSEAEMCGQNQTAIYDNNKMLFFDFLGVGAN	C3
Ipomoea batatas	g42865.t1	MSFKAFESSSSGAFRFPPPPGPATLGLEEPEKRSGEQSHRLCARGHWRPHEDSRLRELVAKHGPQNWNLIAEKIPGRSGKSCRLRWFNQLDPRINTKAFTEEEEERLLTAHRMYGNKWAIIARLFPGRTDNAVKNHWHVIMARRHRHQTTGGARRRHPRNQNNNNNTMDSNNLVQIKNLNDESAASTCTDLSLSTSSSSSSKLPPNHFHLTGFGPTPTHYHQILHTTPGSVKAAEASGRRPESSPDSLITASDSVANNNNYGSEAEMCGQNQTAIYDNKFNNNNNKMLFFDFLGVGAN	C3
Ipomoea triloba	itb01g24820.t1	MSFKAFESSSSGAFRFPPPPGPAALGLEEPEKRTGEQSHRLCARGHWRPHEDSRLRELVAKHGPQNWNLIAEKIPGRSGKSCRLRWFNQLDPRINTKAFTEEEEERLLTAHRLYGNKWAIIARLFPGRTDNAVKNHWHVIMARRHRHQTTGGARRRHPRNQNNNNTMDSNNLVQIKNLNDESAASTCTDLSLSTSSSSSSKLPPNHFHLTGFGPTPTHHHQILHTTPGGVKAAEASGRRPESSPDSLITASDSVANNNNYGSEAEMCGQNQTAIYDNKFNNKMLFFDFLGVGAN	C3
Ipomoea trifida	itf01g25060.t1	MSFKALESSSSGAFRFPPPPGPATLGLEEPEKRTGEQSHRLCARGHWRPHEDSRLRELVAKHGPQNWNLIAEKIPGRSGKSCRLRWFNQLDPRINTKAFTEEEEERLLTAHRMYGNKWAIIARLFPGRTDNAVKNHWHVIMARRHRHQTTGGARRRHPRNQNNNNTMDSNNLVQIKNLNDESAASTCTDLSLSTSSSSSSKLPPNHFHLTGFGPTPTHHHQILPTTPGGLKAAEANGRRPESSPDSLITASDSVANNNNYGSEAEMFGQNQTAIYDNKFNNNNNKMLFFDFLGVGAN	C3
Arabidopsis thaliana	AtMYB105	MMFKVIFNICSSPPMRMEMVHADVASLSITPCFPSSLSSSSHHHYNQQQHCIMSEDQHHSMDQTTSSDYFSLNIDNAQHLRSYYTSHREEDMNPNLSDYSNCNKKDTTVYRSCGHSSKASVSRGHWRPAEDTKLKELVAVYGPQNWNLIAEKLQGRSGKSCRLRWFNQLDPRINRRAFTEEEEERLMQAHRLYGNKWAMIARLFPGRTDNSVKNHWHVIMARKFREQSSSYRRRKTMVSLKPLINPNPHIFNDFDPTRLALTHLASSDHKQLMLPVPCFPGYDHENESPLMVDMFETQMMVGDYIAWTQEATTFDFLNQTGKSEIFERINEEKKPPFFDFLGLGTV	C3
Arabidopsis thaliana	AtMYB117	MFITEKQVWMDEIVARRASSSWDFPFNDINIHQHHHRHCNTSHEFEILKSPLGDVAVHEEESNNNNPNFSNSESGKKETTDSGQSWSSSSSKPSVLGRGHWRPAEDVKLKELVSIYGPQNWNLIAEKLQGRSGKSCRLRWFNQLDPRINRRAFTEEEEERLMQAHRLYGNKWAMIARLFPGRTDNSVKNHWHVVMARKYREHSSAYRRRKLMSNNPLKPHLTNNHHPNPNPNYHSFISTNHYFAQPFPEFNLTHHLVNNAPITSDHNQLVLPFHCFQGYENNEPPMVVSMFGNQMMVGDNVGATSDALCNIPHIDPSNQEKPEPNDAMHWIGMDAVDEEVFEKAKQQPHFFDFLGLGTA	C3
Ipomoea purpurea	Ipurp_gene50249	MEDHHHHHNHQNQNNNSDVEEGGKGSDCSDGFGENSEPIIDLNAAVLSGEDHHHHHHHHHHHQPIMHVGGNGSSNGKEAESTGQSKLCARGHWRPAEDAKLKELVAIYGPQNWNLIAEKLEGRSGKSCRLRWFNQLDPRINRRAFSEEEEERLMAAHRLYGNKWAMIARLFPGRTDNAVKNHWHVIMARKYREQSSAYRRRKMGQLVYRRMNEEDEDQLASTNTGGSGGSSGRDHGGGGGMRTTAIGAISSTSQSGCPFGGVGSNNNGGWMVYGGANGSPHMAASGEAIPTNNGHHHHHPPPPPFSALCAPQQPPFDPFPGQCNNQMVGMLNQGRCWGKPHHQFLGRHPPPPPPLMMTPIMQQQQQQYYNLPYSISPDFSSRPPPPSEPHPPPPAAAED…	C3
lpomoea nil	INIL08g38617.t1	MASSNRCIYTPPPNYSPPSSSSSSSPFGASMGMVFADMGSLSIDPKNGGTQMIQEASLPSGGEGRGSNGKEAESTGQSKLCARGHWRPAEDAKLKELVAIYGPQNWNLIAEKLEGRSGKSCRLRWFNQLDPRINRRAFSEEEEERLMAAHRLYGNKWAMIARLFPGRTDNAVKNHWHVIMARKYREQSSAYRRRKMGQLVYRRMNEEDEDQLTSTNTDGAARDHGGNSGGGGGGMRTTAIGAISSTSQSGCPFGGVGSNNNGGWMVYGGANGSPHMAASGEAIPTNNGHHHHHPPPPPFSALCAPQQPPFDPFPGQCNNQMVGIKGGGGGSNNNSTTPCDAISPTFIDFLGVGAT	C3
Ipomoea aquatica	GWHPABKX002915	MASNRCIYTPPPNYSPSSSSSSSSPFGASMGMVFADMGSLSIDPKNGATQMFQETHLHKNIEIGGGEGRGGWGFPSFLKGGFEDHHHHNHQNQNNSDGEEGGKGSDCSDGFGENSEPIIDLNASVLSGEDHHQPIMHVGGNGSNGKEAESTGQSKLCARGHWRPAEDAKLKELVAIYGPQNWNLIAEKLEGRSGKSCRLRWFNQLDPRINRRAFSEEEEERLMAAHRLYGNKWAMIARLFPGRTDNAVKNHWHVIMARKYREQSSAYRRRKMGQLVYRRMEEDEELVTANNGGAARDSGGNSGGGSGGGSGAMRTTAIGPISTQFGGVGSNNGGGGGWVVYGGASGSPHMAASSEAITTNNGHHHHHPPPPFPGLCAPQQPPFDPFPGQCNNQMVGMLN…	C3
Ipomoea triloba	itb07g22860.t1	MASNRCIYPPPNYSPSPSSSSSSSSPFGASMGMVFADMGSLSIDPKNGGTQILQEASLPKNTEIGGGEGRGCWGFPSFLKGGLEDHHHHNHNHHQNHQNQNNSDGDEGGKGSDCSDGFGENSEPIIDLNAAVLSGEDHHHHHQPIMHVGGNNGKEAESTGQSKLCARGHWRPAEDAKLKELVAIYGPQNWNLIAEKLEGRSGKSCRLRWFNQLDPRINRRAFSEEEEERLMAAHRLYGNKWAMIARLFPGRTDNAVKNHWHVIMARKYREQSSAYRRRKMGQLVYRRMEEDDEIATPNNGGGGGGAAAARDHGGNSGGGSGGGVMRTTSIGPISSTQFGGVGSNNNGGWMVYGGANGSPHMVASSEAIPTNNGHHHHHPPPPFSALCAPQQPPFDPFPG…	C3
Ipomoea trifida	itf07g22060.t1	MASNRCIYPPPNYSPSPSSSSSSSSPFGASMGMVFADMGSLSIDPKNGGTQILQEASLPKNTEIGGGEGRGCWGFPSFLKGGLEDHHHHNHNHHQNHQNQNNSDGDEGGKGSDCSDGFGENSEPIIDLNAAVLSGEDHHHHHHQPIMHVGGNNGKEAETTGQSKLCARGHWRPAEDAKLKELVAIYGPQNWNLIAEKLEGRSGKSCRLRWFNQLDPRINRRAFSEEEEERLMAAHRLYGNKWAMIARLFPGRTDNAVKNHWHVIMARKYREQSSAYRRRKMGQLVYRRMEEDDEIATPNNGGGGGGAAAARDHGSNSGGGGSGSGGGVMRTTSIGPISSTQFGGVGSNNNGGWMVYGGANGSPHMVASSEAIPTNNGHHHHHPPPPFSALCAPQQPPFD…	C3
Ipomoea batatas	g47276.t1	MASNRCIYPPPNYSPSPSSSSSSSSPFGASMGMVFADMGSLSIDPKNGGTQILQEASLPKNSEIGGGEGRGCWGFPSFLKGGLEDHHHHNHNHHQNHQNQNNSDGDEGGKGSDCSDGFGENSEPIIDLNAAVLSGEDHHHHHHQPIMHVGGNNGKEAESTGQSKLCARGHWRPAEDAKLKELVAIYGPQNWNLIAEKLEGRSGKSCRLRWFNQLDPRINRRAFSEEEEERLMAAHRLYGNKWAMIARLFPGRTDNAVKNHWHVIMARKYREQSSAYRRRKMGQLVYRRMEEDDEIATPNNGGGGGPPPEIMAVIVVVVVVAVEAIPTNNGHHHHHPPPPFSALCAPQQPPFDPFPGQCTNQMVGMLNQGRCWGKPHHHHHHDHHHILGHHPPPPPPPLM…	C3
Arabidopsis thaliana	AtMYB110	MKMDFSCFQEYPFEFHCRGTTFNGFRENNAVSETVEEFCNKRRMQKKSDDLKTKKKKKQSVSRVCSRGHWRISEDTQLMELVSVYGPQNWNHIAESMQGRTGKSCRLRWFNQLDPRINKRAFSDEEEERLLAAHRAFGNKWAMIAKLFNGRTDNALKNHWHVLMARKMRQQSSSYVQRFNGSAHESNTDHKIFNLSPGNVDDDEDVNLKKCSWEMLKEGTTNLKAQYLQEEYSSSRMPMQGPHHHYSTFPADSLALTLHVSIQEPSSSSSLSLPSSSTTGEHTMVTRYFETIKPPAFIDFLGVGH	C3
Arabidopsis thaliana	AtMYB89	MYLFMYKCNIVLEETHVFQNTPCDVSLQRPFNGFGENNALPLRKMHQEEKKKKHRGGHWTLSEDLKLKELVAVFGPQNWKFIGEKMEPRTSLSCRQRWFNQLDPKINKRNFTDEEEEKLLRAHILYGNKWSKIAKLFNRRTDHAVKNHWHSLMNRIIRKQSASDIRSFDNIQNYQTSNFLPGLCLLNTKQ	C3
Ipomoea aquatica	GWHPABKX007265	MYINLCHHRRYYYHHFPLPEMITRTNNGNGAPEIDDGGNSSRFIPRGHWKPDEDAKLKALVAFHGAHNWNFIAHNLPGRSGKSCRLRWYNQLDPKLNRSTFTAAEEERLVEAQKMYGNKWATIARLYFPGRTDNAVKNHWHVLLARNERWWRQQQQQQIGGQVSAASFTSTCGGYKRMKLTNAINNPSTSSFNAAAAATESTVDSKSNAVYVDETASTCTHLSLSAASFGRNPMPPEFQTPGAGTGSSSSRVEEGKDRQCYSPLSTLNTPMTDIGLSITGSSSPRVEEGKGRQCYSPLSILSTPITGIGLSITGSSSSSKAEEGKGRQCYSPLPILTTPIATEIGLSITTGSSSSSRVEEGKSRWGGQSESSNSEVSGASESVANPKSTNQTTDQGNQL…	C3
Ipomoea purpurea	Ipurp_gene4116	MITGTNNGNGAPEIDGGGGNCSRFIPRGHWKPDEDAKLKELVALHGAHNWNVIAHNLPGRSGKSCRLRWYNQLDPKLNRSTFTAEEEERLVEAQKMYGNKWATIARLYFPGRTDNAVKNHWHVLLARNERWWRQQQIGPVSAASFTSTCGGYKRMKLTNAINNPSTTSFNAAAATESTVDSKSTCSHLSLSASSFGRNPMPPDFQTPAAVTGSSSSLRIEEEKSRRGGESESSNSEVSGASASVANLKSTNQTTDQSNQLKKIGFYDFLGMGAT	C3
lpomoea nil	INIL10g12608.t1	MYINLCRHRRYYHHFPLPEMITGTNNGNGVPEIDGGGNCSRFIPRGHWKPDEDAKLKELVALHGAHNWNFIAHNLPGRSGKSCRLRWYNQLDPKLNRSTFTAEEEERLVEAQKMYGNKWATIARLYFPCRTDNAVKNHWHVLLARNERWWRQQQIGPVSAASFTSTCGGYKRMKLTNVINNPSTSSFNAAAATESTVDSKSTCSHLSLSAASFGRNPMPPDFQTPGAVTGSLSSSGVEEGKDRQCNSPRPILSTPITDIGLSITGSSSSRTEEGKGRQCYSPLPILTTPFATKIGLSITTKGSSSSSKVRRGGQSESSNSEVSGASESVANLKSTNQTTDQSNQLKKIAFYDFLGMGAT	C3
Ipomoea triloba	itb15g05330.t1	MISRTNNGNEPPEIDDGGGGGNSSRFIPRGHWKPDEDAKLKELVALHGAHNWNFIAHSLPGRSGKSCRLRWYNQLDPKLNRSTFTAEEEERLVEAQKMYGNKWATIARLYFPGRTDNAVKNHWHVLLARNERWWRQQQQQIGEVSAASFTSNCGGYKRMKLTNAINNPSSFNAAATESTVDSKSTCIHLSLSAASFGRNPMPPDFLTPGAVTGSSSSRTEEGKGKQCYSPLSILTTPIATEIGLSITTGSSSSSRVEEGKSRRGGGGWWGGQSESSNSEVSGASESVANLKGTNQKTDQGNQLNKIAFYDFLGMGAT	C3
Ipomoea trifida	itf15g05030.t1	MYINLFHHRRYYHHFPLPEMISGTNNGNEAPEIYDGDGGGGGNSSRFIPRGHWKPDEDAKLKELVALHGAHNWNFIAHSLPGRSGKSCRLRWYNQLDPKLNRSTFTAEEEERLVEAQKMYGNKWATIARLYFPGRTDNAVKNHWHVLLARNERWWRQQQQQIGEVSAASFTSTCGGYKRMKLTNAINNTSTFNAAVTESTVDSKSTCSHISLSGASFGRNPMPPDFQTPGAVTGSLSSSEGKDRQCNSPLPILRTPITDTGLNITGSSSSRTEEGKGRQCYSPLSILTTPIATEIGLSITTGSSSSSRVDEGKSRKGGIGWWGGQSESSNSEVSGASESVANLKGTNQKTDQGNQLNKIAFYDFLGMGAT	C3
Ipomoea batatas	g24684.t1	MISGTNNGNEAPEIDDGDGGNSSRFIPRGHWKPDEDAKLKELVALHGAHNWNFIAHSLPGRSGKSCRLRWYNQLDPKLNRSTFTAEEEERLVEAQKMYGNKWATIARLYFPGRTDNAVKNHWHVLLARNERWWRQQQQQIGEVSAASFTSTCGGYKRMKLTNAINNTSTFNAAVTESTVDSKSTCSHISLSGASFGRNPMPPDFQTPAAVTGSLSSSERKDRQCNSPLPILSTPITDIGLCITGSSSSSRVEEGKSRRGGGGGGVVNQSHQTQRNGSHLIENHMPDKSS	C3
Arabidopsis thaliana	AtMYB1	MEAEIVRRSEVTGLRREVEESSIGRGDCDGDGGDVGEDAAGFVGTSGRGRRDRVKGPWSKEEDDVLSELVKRLGARNWSFIARSIPGRSGKSCRLRWCNQLNPNLIRNSFTEVEDQAIIAAHAIHGNKWAVIAKLLPGRTDNAIKNHWNSALRRRFIDFEKAKNIGTGSLVVDDSGFDRTTTVASSEETLSSGGGCHVTTPIVSPEGKEATTSMEMSEEQCVEKTNGEGISRQDDKDPPTLFRPVPRLSSFNACNHMEGSPSPHIQDQNQLQSSKQDAAMLRLLEGAYSERFVPQTCGGGCCSNNPDGSFQQESLLGPEFVDYLDSPTFPSSELAAIATEIGSLAWLRSGLESSSVRVMEDAVGRLRPQGSRGHRDHYLVSEQGTNITNVLST	C4
Arabidopsis thaliana	AtMYB25	MNGEISRPPELISSRNPCKSFENAIHKAVEAELAELAKSDANGGGKSKVKGPWLPEQDEALTRLVKMCGPRNWNLISRGIPGRSGKSCRLRWCNQLDPILKRKPFSDEEEHMIMSAQAVLGNKWSVIAKLLPGRTDNAIKNHWNSNLRRKPAEQWKIPLLMSNTEIVYQLYPSMVRRISNASPKEHLPQEEETGVLSDDKMDDEAKEPPREQNSKTGVYRPVARMGAFSVCKPGYMAPCEGPLVQASRPDSLAGKFLQSLCYDPIIPSKCGHGCCNHQDSTTLSSSSVLGSEFVDYEEHSSAELDKELISISNDLNNTAWIRSGKEAEQSLKADDQFRREYAHSKFSGMVNNGVSSQMVRQDLRALS	C4
Arabidopsis thaliana	AtMYB109	MEGETHQSEPLPLASGDSDEGISAAIEAELAELAAGDSSGGGGCGGGGGGIRSKVKGPWSTEEDAVLTKLVRKLGPRNWSLIARGIPGRSGKSCRLRWCNQLDPCLKRKPFSDEEDRMIISAHAVHGNKWAVIAKLLTGRTDNAIKNHWNSTLRRKYADLWNNGQWMANSVTTASVKNENVDETTNPPSSKQQLPQGDINSSPPKPPQVSDVVMEEAANEPQEPQEQQEQAPPVVSNVPTENNVFRPVARVGAFSIYNPTSQKNGYRDYNIVPCEGPLIQAAKPDSLAGKFLQSLCDEPQIPSKCGHGCSTLPAETKFSRNSVLGPEFVDYEEPSAVFNQELISIATDLNNIAWIKSGLDNAVVREAEQSLKMDNYNYNDPRIKFTGMMPRQDFFCARS	C4
Ipomoea triloba	itb12g23440.t2	MEGETEERSDLKLVAVAASDANGDGGAEATEAMVVDGGGDENSGSGGKVKGPWSPEEDAILCELVSKFGARNWTLIARGIPGRSGKSCRLRWCNQLDPSVKRKPFSEEEDQIIIAAHAIHGNKWASIAKMLPGRTDNAIKNHWNSTLRRRFAATNRSTLQCGNMFDDQSVDRARASSEETKSCGYINQYKSQEGGDTSHTECRPNQTEDTPQVNEKCCAPDKTSPVIYESDLPAPAAANSNPSVSRPVAKIGAFNVYYPSSAGCASSSTMPMQGPLIHPSMPDLEICNFLKSASTDPLIPSQCGHGCCRAPCGGGSSQSSLLGPEFIEFEELPPISSHELAAIAKDLNNVAWIRSSLENPDRVQDSRTPLYASTNTEMEHSMKTDQLCFEGRNQLTVPS…	C4
Ipomoea trifida	itf12g23070.t1	MEGETEERSDLKLVAVAASDANGDGGAEAMVVDGGGDENSGSGGKVKGPWSPEEDAILCELVSKFGARNWTLIARGIPGRSGKSCRLRWCNQLDPSVKRKPFSEEEDQIIIAAHAIHGNKWASIAKMLPGRTDNAIKNHWNSTLRRRFAASNRSTLQCGNMFDDQSVDRARASSEETKSCGYINQYKSLEGGDTSHVECRPNQTEDTPQVNEKCCAPDKTSPVVYESNLPAPAANSNPSVSRPVAKIGAFNVYYPSSAGCASSSTMPMQGPLIHPSMPDLEICNFLKSASTDPLIPSQCGHGCCRAPCGGGSSKSSLLGPEFIEFEELPPISSHELAAIAKDLNNVAWIRSSLENPDRVQDSRTPLYASTNTEMEHSMKTDQLCFEGRNQLTVPSTNTF…	C4
Ipomoea aquatica	GWHPABKX010711	MEGETEERCDLKLVAVAASDANGDGASVAVDGAEAMVLDGGGDENSVIGGKVKGPWSPEEDAILCELVSKFGARNWTLIARGIPGRSGKSCRLRWCNQLDPAVKRKPFSDEEDQIIIAAHAIHGNKWASIAKMLPGRTDNAIKNHWNSTLRRRFAATNRSTLQCGNMFDDQSVDKARASSEETKSCGYINQYKSLEGGDTSHAECRPNQTEDTLQVNEKCCAPDKVPPVVYENNLPASAANSNPSVARPVAKIGAFNVYYPSSAGCASSSTMPMQGPLIHPSMPDLEICNFLKSASSDPLIPSQCGHGCCRAPCGGSSQSSLLGPEFIEFEELPPISSHELAAIAKDLNNVAWIRSSLENHDSVQDSRTPLYASTNTEMEHTMKTDQLCFEGRNQLTVP…	C4
lpomoea nil	INIL05g24219.t1	MEGETEERSDLKLVAVAASDANGDGASVAVDGAEAMVLDGGGDENCGSGGKVKGPWSPEEDAILCELVSKFGARNWTLIARGIPGRSGKSCRLRWCNQLDPAVKRKPFSEEEDQIIIAAHAIHGNKWASIAKMLPGRTDNAIKNHWNSTLRRRFAATNRSTLQCGNMFDDQSVDRARASSEETKSCGYINQYKSLEGGDTSHAECRPNQTEDTPQVIEKCCAPDKTSPVIYESNLPAPAANSNPSVSRPVAKIGAFNVYYPSSAGCASSSTMPMQGPLIHPSMPDLEICNFLKSASTDPLIPSQCGHGCCRAPCGGGSSQSSLLGPEFIEFEELPPISSHKLAAIAKDLNNVAWIRSSLENPDRVPDSRTPLYASTNTEMEHSMKTDQLCFEGRNQLTV…	C4
Ipomoea batatas	g17983.t1	MAPPSKSGGGGGTGEEDDEVVVLEDGSGNSDQMSDKKAAADRVKGPWSPEEDAILSRLVSNFGPRNWSLIARGISGRSGKSCRLRWCNQLDPAVKRKPFTEEEDRIILQAHAVHGNKWASIAKLLPGRTDNAIKNHWNSTLRRHYAALGKLKGEFGNMGEDVSPERSKASSEDTQSCGDVNSLKASEGKDFFSVENPNDVPSEDKNQDAVQSIEEPREPPSLFALWRCGSSSSHLKSKYRISKLLEGAFGEHLVPRQCGHGCCGNSPQGNHNSSLLGPEFVDYSESPSFPIHELAALATDISNVAWRNSGLENGSINLFSNSASSVMCGASHAQGESLEEMRKSDHHHSQLERGKALMADPASTPISRQPLQGQSNSSLNSLSHFLALLLQEGSLTSFP…	C4
Ipomoea aquatica	GWHPABKX010039	MEVETAEMEDAPVSGGDATVESGGGGGEEDDEVVVLEDGSGNSDQVSDKKAAAADRVKGPWSPEEDAILSRLVSNFGPRNWSLIARGISGRSGKSCRLRWCNQLDPAVKRKPFTEEEDRIILQAHAVHGNKWASIAKLLPGRTDNAIKNHWNSTLRRHYAALGKLKGEFGNMGEDVSPERSKASSEDTQSCGDVNSLKASEGKDYFSVENPNDVPSEDKNQDAVQSIEEPREPPTLFRPVARVSAFNVYNSLDGPEALFSVPRVTPLQGSSLQATSNPNIGISKLLEGAFGEQLVPRQCGHGCCGNSPQGNHNSSLLGPEFVDYAESPSFPIHELAALATDISNVAWRNSGLENGSINLFSNSASSVMCGASHAQGESLEEMRKSDHHSQLEKGKGLMA…	C4
Ipomoea purpurea	Ipurp_gene39408	MELDTAELEDAAVSAGDATVESGAGGGTGEEDDEVVVLEDGSGNSDQMSDKKAAAADRVKGPWSPEEDAILSRLVSNFGPRNWSLIARGISGRSGKSCRLRWCNQLDPAVKRKPFTEEEDRIILQAHAVHGNKWASIAKLLPGRTDNAIKNHWNSTLRRHYAALGKLKGEFGNMGEDVSPERSKASSEDTQSCGDVNSLKASEGKDFFSVENPNDVPPEDKNQDAVQSIEEPREPPTLFRPVARVSAFNVYNSLDGPEALFSVPRVTPLQGSSLQATSNPNIGISKLLEGAFGEQLVPRQCGHGCCGNSPQGNHNSSLLGPEFVDYSESPSFPIHELAALATDISNVAWRNSGLENGSINLFSNSASSMMCGASHAQGESLEEMRKSDHHSQLEKGKAL…	C4
lpomoea nil	INIL05g31792.t1	MELDTAELEDAAVSAGDATVESGAGGGTGEEDDEVVVLEDGSGNSDQMSDKKAAADRVKGPWSPEEDAILSRLVSNFGPRNWSLIARGISGRSGKSCRLRWCNQLDPAVKRKPFTEEEDRIILQAHAVHGNKWASIAKLLPGRTDNAIKNHWNSTLRRHYAALGKLKGEFGNMGEDVSPERSKASSEDTQSCGDVNSLKASEGKDFFSVENPNDVPSEDKNQDAVQSIEEPREPPTLFRPVARVSAFNVYNSLDGPEALFSVPRVTPLQGSSLQATSNPNIGISKLLEGAFGEQLVPCQCGHGCCGNSPQGNHNSSLLGPEFVDYSESPSFPIHELAALATDISNVAWRNSGLENGSINLFSNSASSVMCGASHAQGESLEEMRKSDHHSQLEKGKALM…	C4
Ipomoea triloba	itb12g10680.t1	MELDTAELEDAPVSAGDATVESGGGGGTGEEDDEVVVLEDGSGNSDQMSDKKAAADRVKGPWSPEEDAILSRLVSNFGPRNWSLIARGISGRSGKSCRLRWCNQLDPAVKRKPFTEEEDRIILQAHAVHGNKWASIAKLLPGRTDNAIKNHWNSTLRRHYAALGKLKGEFGNMGEDVSPERSKASSEDTQSCGDVNSLKASEGKDFFSVENPNDVPSEDKNQDAVQSIEEPREPPTLFRPVARVSAFSVYNSLDGPEAFFSVPRVTPLQGSSLQATSNPNIGISKLLEGAFGEHLVPRQCGHGCCGNSPQGNHNSSLLGPEFVDYSESPSFPIHELAALATDISNVAWRNSGLENGSINLFSNSASSVMCGASHAQGESLEEMRKSDHHHSQLEKGKAL…	C4
Ipomoea trifida	itf12g10240.t1	MELDTAELEDAPVSAGDATVESGGGGGTGEEDDEVVVLEDGSGNSDQMSDKKSAADRVKGPWSPEEDAILSRLVSNFGPRNWSLIARGISGRSGKSCRLRWCNQLDPAVKRKPFTEEEDRIILQAHAVHGNKWASIAKLLPGRTDNAIKNHWNSTLRRHYAALGKLKGEFGNMGEDVSPERSKASSEDTQSCGDVNSLKASEGKDFFSVENPNDVPSEDKNQDAVQSIEEPREPPTLFRPVARVSAFSVYNSLDGPEAFFSVPRVTPLQGSSLQATSNPNIGISKLLEGAFGEHLIPRQCGHGCCGNSPQGNHNSSLLGPEFVDYSESPSFPIHELAALATDISNVAWRNSGLENGSINLFSNSASSVMCGASHAQGESLEEMRKSDHHSQLEKGKALM…	C4
Ipomoea batatas	g18115.t1	MELDTAELEDAPVSAGDATVESGGGGGTGEEDDEVVVLEDGSGNSDQMSDKKAAADRVKGPWSPEEDAILSRLVSNFGPRNWSLIARGISGRSGKSCRLRWCNQLDPAVKRKPFTEEEDRIILQAHAVHGNKWASIAKLLPGRTDNAIKNHWNSTLRRHYAALGKLKGEFGNMGEDVSPERSKASSEDTQSCGDVNSLKASEGKDFFSVENPNDVPSEDKNQDAVQSIEEPREPPTLFRPVARVSAFSVYNSLDGPEAFFSVPRVTPLQGSSLQATSNPNIGISKLLEGAFGEHLVPRQCGHGCCGNSPQGNHNSSLLGPEFVDYSESPSFPIHELAALATDISNVAWRNSGLENGSINLFSNSASSVMCGASHAQGESLEEMRKSDHHSQLEKGKALM…	C4
Ipomoea purpurea	Ipurp_gene30705	MEGGGGGGGGRVKGSWTPEEDATLVKLVEQHGPRNWSLISTGIPGRSGKSCRLRWCNQLSPAVQHRPFSPEEDAVILRAHAVHGNRWAAIARLLPGRTDNAIKNHWNSTLRRRKRSAEDDAAAAPAVDKRACLDESSAESKSEEQSKIGGAEDVLRLDGPETLLSLFPPGGKAVVDPPVGGNSAAEEEEEEEEEPPPSSVSDDGKEGRSKVESEIKDTCLLIMQRMIAHEVRSYIDKLRAGGGLGPDLESNVQQRPKT	C5
Ipomoea aquatica	GWHPABKX020550	MEDGGGGGGGGGGGRVKGSWTPEEDATLMKLVEQHGPRNWSLISAGIPGRSGKSCRLRWCNQLSPAVQHRPFSPEEDAVILRAHAVHGNRWAAIAHLLPGRTDNAVKNHWNSTLLRRKRSAEDAPAAEAADKRACLDESSAESKSEEQSKSGGGGPETSLSLFPPGGKAAVGENSAAEEEEEEPPPSSVSDGGKEGRSKVEIEIKDTCLLIMHRMIAHEVRSYIDKLRAGGGLGPDFESNIQQRPKT	C5
Ipomoea batatas	g25499.t1	MEDGGGGGGRVKGSWTPEEDATLVKLVEQHGPRNWSLISTGIPGRSGKSCRLRWCNQLSPAVQHRPFSPEEDAVILRAHAVHGNRWAAIARLLPGRTDNAIKNHWNSTLRRRKRSAEDAPPQAAAVDKRACLDESSAESKSEEQRKIGGGDAEDVLRLDAPETLLSLFPPGGKAAVGENSAAEEEEEPPPSSVSDDGKEGGSKVEIEIKDTCLLIMHRMIAQEVRSYIDKLRASGGLGPDFESNVQQRPKT	C5
Ipomoea triloba	itb03g15280.t1	MEDGGGGGGRVKGSWTPEEDATLVKLVEQHGPRNWSLISTGIPGRSGKSCRLRWCNQLSPAVQHRPFSPEEDAVILRAHAVHGNRWAAIARLLPGRTDNAIKNHWNSTLRRRKRSAEDAPPQAAADKRVCLDESSSESKTDEQSKIAAACGGGAEDVLRLDAPETLLSLFPPGGKAAVGENSAAAEEEEELPPSSVSDDGKEGRSKVEIEIKDTCLLIMHRMIAQEVRSYIDKLRASGGLGPEFESNVQQRPKT	C5
Ipomoea trifida	itf03g14640.t1	MEDGGGGGGRVKGSWTREEDATLVKLVEQHGPRNWSLISTGIPGRSGKSCRLRWCNQLSPAVQHRPFSPEEDAVILRAHAVHGNRWAAIARLLPGRTDNAIKNHWNSTLRRRKRSAEDAPPQAAADKRVCLDESSSESKSDEQSKIAAACGGGAEDVLRLDAPETLLSLFPPGGKAAVGENSAAEEEEEPPPSSVSDDGKEGGSKVEIEIKDTCLLIMHRMIAQEVRSYIDKLRASGGLGPDFESNVQQRPKT	C5
Ipomoea aquatica	GWHPABKX022413	MEAFNRSSSTSSTSSDSSSSESSFSAGGKAARDGNRPERIKGPWSAEEDKILTRLVERYGPRNWSLISKYIKGRSGKSCRLRWCNQLSPSVEHRPFSPAEDETILAAHAKYGNRWATIARLLPGRTDNAVKNHWNSTLKRRYQQNQNQNQNQTFDFSEVADAKSSPSGSVFFGLENSACMNINAGESPRVNTISHCDNEYDPMTTLSLAPPGMGGHELPERRSESLPAGFWDVMREVIAKEVREYVTSSFSGPSTGFH	C5
Ipomoea purpurea	Ipurp_gene24431	MEAFNRSSSTSSTSSDSSSSESSLSAGGKAPRDGNRPERIKGPWSAEEDKILSRLVERYGPRNWSLISKYIKGRSGKSCRLRWCNQLSPSVEHRSFSPAEDETILAAHAKYGNRWATIARLLPGRTDNAVKNHWNSTLKRRYQLQNQNQNQTFDFTEVADAKSSPSGSVFFGLENSTLCMNINAGESPRLNTSSGRTFPLSHCDDEYDPMTTLSLAPPGMGAHELPERRTESLPAGFWDVMREVIAKEVREYVTSSFSGPSTGFH	C5
lpomoea nil	INIL14g41452.t1	MEAFNRSSSTSSTSSDSSSSESSFSAGGKAPRDGNRPERIKGPWSAEEDKILSRLVERYGPRNWSLISKYIKGRSGKSCRLRWCNQLSPSVEHRSFSPAEDETILAAHAKYGNRWATIARLLPGRTDNAVKNHWNSTLKRRYQHQNQNQNQNQNQTFDFTEVADAKSSPSGSVFFGLENSTLCMNINAGESPRVNTSSGRTFPLSHCDDEYDPMTTLSLAPPGMGGHELPERRTESLPAGFWDVMREVIAKEVREYVTSSFSGPSTGFH	C5
Ipomoea trifida	itf01g33950.t1	MEAFNRSSSTSSTSSDSSSSESSFSAGGKAARDGKRAERIKGPWSAEEDKILTRLVERYGPRNWSLISKYIKGRSGKSCRLRWCNQLSPSVEHRSFSPAEDETILAAHAKYGNRWATIARLLPGRTDNAVKNHWNSTLKRRYQHQNQNQNQSQTFDFAEVTDAKSSPSGSVFFGLENSTLCMNINAGESPRVNTLSHCDEEYDPMTTLSLAPPGMGGHELPERRTESLPAGFWDVMREVIAKEVREYVTSSFSGPSTGFH	C5
Ipomoea triloba	itb01g33770.t1	MEAFNRSSSTSSTSSDSSSSESSFSAGGKAARDGKRAERIKGPWSAEEDKILTRLVERYGPRNWSLISKYIKGRSGKSCRLRWCNQLSPSVEHRSFSPAEDETILAAHAKYGNRWATIARLLPGRTDNAVKNHWNSTLKRRYQHQNQNQNQSQTFDFAEVTDAKSSPSGSVFFGLENSTLCMNINAGESPRVNTLSHCDEEYDPMTTLSLAPPGMGGHELPERRTESLPAGFWDVMREVIAKEVREYVTSSFSGPSTGFH	C5
Ipomoea batatas	g41863.t1	MEAFNRSSSTSSTSSDSSSSESSFSAGGKAARDGKRAERIKGPWSAEEDKILTRLVERYGPRNWSLISKYIKGRSGKSCRLRWCNQLSPSVEHRSFSPAEDETILAAHAKYGNRWATIARLLPGRTDNAVKNHWNSTLKRRYQHQNQNQNQSQTFDFAEVTDAKSSPSGSVFFGLENSTLCMNINAGESPRVNTLSHCDEEYDPMTTLSLAPPGMGGHELPERRTESLPAGFWDVMREVIAKEVREYVTSSFSGPSTGFH	C5
Ipomoea aquatica	GWHPABKX027449	MGAFHRWSSASSTSSDSCSSGSSFSAGGNQAEKIKGPWSAEEDKILTRLVERYGARNWSMMSKYIKGRSGKSCRLRWCNQLSPTVEHRPFSAAEDEAILAAHSRYGNRWATIARLLPGRTDNAVKNHWNSTLKRRHQHRQKQPQPSDLPMTAADVTVNVNANSPGSTEFKPDKSSGTDSESPRVNTNNRTWDDKFDPMTVLSLAPPGMGGHSRPERPAESLPAVFWDAMKDVIAREVRDYITSSFSEASTSYH	C5
Ipomoea purpurea	Ipurp_gene3149	MGAFHRWSSTSSTSSDSCSSGSSFSAGGNQAEKIKGPWSAEEDKILTRLVERYGARNWSMMSKYIKGRSGKSCRLRWCNQLSPTVEHRPFSAAEDEAILAAHSRYGNRWATIARLLPGRTDNAVKNHWNSTLKRRHQQQQQKQPQPSDLPMTEADVNVNVNSSGSTESKTEKSSGTDSESPRVNTDRTWDDEFDPMTALSLAPPGMGGHSRPERPAESLPVVFWDAMKDVIAREVRDYITSSFSEASTSYH	C5
lpomoea nil	INIL01g25431.t1	MGAFHRWSSTSSTSSDSCSSGSSFSAGGNQAEKIKGPWSAEEDKILTRLVERYGARNWSMMSKYIKGRSGKSCRLRWCNQLSPTVEHRPFSAAEDEAILAAHSRYGNRWATIARLLPGRTDNAVKNHWNSTLKRRHQKQPQPSDLPMTAADVNVNVNSSGSTESKTEKSSETDSESPRVDTGNRTWDDEFDPMTALSLAPPGMGRHSPPERPAESLPVVFWDAMKDVIAREVRDYITSSFSEASTSYH	C5
Ipomoea batatas	g60431.t1	MGAFHRWSSASSTSSDSCSSGSSFSAGGGNQAEKIKGPWSAEEDKILTRLVERYGARNWSMMSKYIKGRSGKSCRLRWCNQLSPAVQHRPFSAAEDDAILAAHSRYGNRWATIARLLPGRTDNAVKNHWNSTLKRRHKQQSQPSDLPMTETDINVNVNGNSSGSTEFITEKSPGTDTWDDEFDPMTALTLAPPGMGGDSRPPESLPAVFWDAMKDVIAREVRDYITSSFSEASTSYH	C5
Ipomoea triloba	itb06g21280.t1	MGAFHRWSSASSTSSDSCSSGSSFSAGGGNQAEKIKGPWSAEEDKILTRLVERYGARNWSMMSKYIKGRSGKSCRLRWCNQLSPAVQHRPFSAAEDDAILAAHSRYGNRWATIARLLPGRTDNAVKNHWNSTLKRRHKQQSQPSDLPMTVTDVNVNVNSPGSTEFVTEKSPGTDTWDDEFDPMTALTLAPPGMGGDSRPPECLPAVFWDAMKDVIAREVRDYITSSFSEASTSYH	C5
Ipomoea trifida	itf06g22630.t1	MGAFHRWSSASSTSSDSCSSGSSFSAGGGNQAEKIKGPWSAEEDKILTRLVERYGARNWSMMSKYIKGRSGKSCRLRWCNQLSPAVQHRPFSAAEDDAILAAHSRYGNRWATIARLLPGRTDNAVKNHWNSTLKRRHKQQSQPSDLPMTVTDVNVNVNSPGSTEFVTEKSPGTDTWDDEFDPMTALTLAPPGMGGDSRPPESLPAVFWDAMKDVIAREVRDYITSSFSEASTSYH	C5
Ipomoea aquatica	GWHPABKX013155	MADSDRVKGPWSTEEDDLLKKLVEQHGARNWSLISKSIPGRSGKSCRLRWCNQLSPEVEHRPFTREEDEVIVKAHAQVGNKWATIARMLNGRTDNAIKNHWNSTLKRKFSAVIGEGTEGGEPRPGRILKRSDSADVTVPAPPPGFRVSRDSSSESDISYSSNDNDPAAAKSVRMPRLVSENENDPSTLLTLSMPAPGANDGGVSSIQRDQPSYRRGDGTEAAVAPVKSKNTLTLSPELLSLMQEMIRKEVENYYSALVIKDGVKSAEVKRIGIGETN	C5
Ipomoea purpurea	Ipurp_gene4375	MADSGRVKGPWSTEENALLKKLVEQHGARNWSLISDSIPGRSAMSCRMRWCNQLSPEVEHRPFTREEDEVIVKAHAEVGNKWATIARMLNGRTDNGIKNHWNSTLKRKYSAVIGNNEGGEPRPGRILKRADSADVTVTAAPPPPVLRVSRDSSSESDISYSAAAKSLRMALPLLPVEPRLVSEKENDPSTVLTLSLPAPGANDGVSSFQRDQPSYRRGDSTEAAAAAAPVKSKSTLTLSPELLSLMQEMIRKEVENYYAEVKRIK	C5
lpomoea nil	INIL10g12856.t1	MADSGRVKGPWSKEENDLLKKLVEQHGARNWLLISDSIPGRSAMSCRTRWCNQLSPEVEHRLFTPEEDEVIVKAHAEVGNKWATIARMLNGRTDNAIKNHWNSTLKRKYNEGGEPRPWRILKRADSADVTVTAAPPPPPVLRVSRDSSSESDISYSAAAKSLRMALPLRAVEKENDPSTVLTLSLPAPGANDGVSSFQRDQPSYRRGNDQKGSRKLLRRSETHKIAFRKNL	C5
Ipomoea purpurea	Ipurp_gene44851	MADSDRVKGPWSTEEDDLLKKLVEQHGARNWSLISKSIPGRSGKSCRLRWCNQLSPEVEHRPFTPEEDEVIAKVHAQVGNKWATIARMLNGRTDNAIKNHWNSTLKRKYSAVIGSNEGGEPRPGRIPKLADSADVTVTASPPGLRVSRDSSSDSDISYSSNDNGPAAAKSVRMALPLQAVEPRLVSEKENDPSTVLTLSLPAPGANDGVSSLQRDQPSYRRGYSTEAAAPVKSENTLTLSPELLSLMQEMIRQEVETYYSALVIKDGVRNAEVKRIGLGKTN	C5
lpomoea nil	INIL06g38304.t1	MADSDRVKGPWSTEEDDLLKKLVEQHGARNWSLISKSIPGRSGKSCRLRWCNQLSPEVEHRPFTPEEDEVIAKVHAQVGNKWATIARMLNGRTDNAIKNHWNSTLKRKYSAVIGSNEGGEPRPGRILKRADSADVTVTAAPPGLRVSRDSSSDSDISYSSNDNGPAAVRSVRLALPLQAVEPRLVSEKENDPSTVLTLSLPAPGSNDGVSSLQRDQPSYRRGDSTEAAAPAPVKSESTLTLSPELLSLMQDMIRKEVETYYSALVIKDGVRNAEVKRIGLGKTN	C5
Ipomoea batatas	g34152.t1	MADSDRVKGPWSTEEDDLLRKLVEQHGARNWSLISKSIPGRSGKSCRLRWCNQLSPEVEHRPFTREEDEVIAKAHAQVGNKWATIARMLNGRTDNAIKNHWNSTLKRKHSAVIGGGEPRPGRILKRADSADVTAAPPGLRVSRDSSSESDISYSSNDHDPAAEKSVRMALPLQAVEPRLVSEKENDPSTVLTLSLLAPGANDGVSSLQRDQPSYRRGDSTEAAAAPVKSENTLTLSPELLSLMQEMIRKEVENYYSALVIKDGVRNAEVKRIGIGKTN	C5
Ipomoea triloba	itb10g24140.t1	MQREARENREGEFWRGDDGNFAVEGNNFQKLYSPEPTRPTYINRLTVTLHLTGSFRYPNNSKPAYLSSLHFLSSPKSRVLLNRLCLSAVFRGMADSDRVKGPWSTEEDDLLRKLVEQHGARNWSLISKSIPGRSGKSCRLRWCNQLSPEVEHRPFTREEDEVIAKAHAQVGNKWATIARMLNGRTDNAIKNHWNSTLKRKHSAVIGGGEPRPGRILKRADSADVTAPPPPGLRVSRDSSSESDISYSSNNDHDPAAAKSVRMALPLQAVEPRVVSEKENDPSTVLTLSLLAPGANDGVSSLQRDQPSYRRGDSTEAAAAPPVKSENTLTLSPELLSLMQEMIRKEVENYYSALVLKDGVRNAEVKRIGIGKTN	C5
Ipomoea trifida	itf10g24010.t1	MGEIFLGFTSHASTRVSFQLYSPEPTRPTYINRLTVTLHSTGSFRYPNNSKPAYLSSLHSLSSPKSRVLLNRLCLSAVFRGMADSDRVKGPWSTEEDDLLRKLVEQHGARNWSLISKSIPGRSGKSCRLRWCNQLSPEVEHRPFTREEDEVIAKAHAQVGNKWATIARMLNGRTDNAIKNHWNSTLKRKHSAVIGGGEPRPGRILKRADSADVTAAPPGLRVSRDSSSESDISYSSNDHDPAAAKSVRMALPLQAVEPRVVSEKENDPSTVLTLSLLAPGANDGVSSLQRDQPSYRRGDSTEAAAPPPVKSENTLTLSPELLSLMQEMIRKEVENYYSALVIKDGVRNAEVKRIGIGKTN	C5
Arabidopsis thaliana	AtMYB70	MSGSTRKEMDRIKGPWSPEEDDLLQSLVQKHGPRNWSLISKSIPGRSGKSCRLRWCNQLSPEVEHRGFTAEEDDTIILAHARFGNKWATIARLLNGRTDNAIKNHWNSTLKRKCSGGGGGGEEGQSCDFGGNGGYDGNLTDEKPLKRRASGGGGVVVVTALSPTGSDVSEQSQSSGSVLPVSSSCHVFKPTARAGGVVIESSSPEEEEKDPMTCLRLSLPWVNESTTPPELFPVKREEEEEKEREISGLGGDFMTVVQEMIKTEVRSYMADLQLGNGGGAGGGASSCMVQGTNGRNVGFREFIGLGRIE	C5
Arabidopsis thaliana	AtMYB73	MSNPTRKNMERIKGPWSPEEDDLLQRLVQKHGPRNWSLISKSIPGRSGKSCRLRWCNQLSPEVEHRAFSQEEDETIIRAHARFGNKWATISRLLNGRTDNAIKNHWNSTLKRKCSVEGQSCDFGGNGGYDGNLGEEQPLKRTASGGGGVSTGLYMSPGSPSGSDVSEQSSGGAHVFKPTVRSEVTASSSGEDPPTYLSLSLPWTDETVRVNEPVQLNQNTVMDGGYTAELFPVRKEEQVEVEEEEAKGISGGFGGEFMTVVQEMIRTEVRSYMADLQRGNVGGSSSGGGGGGSCMPQSVNSRRVGFREFIVNQIGIGKME	C5
Arabidopsis thaliana	AtMYB77	MADRVKGPWSQEEDEQLRRMVEKYGPRNWSAISKSIPGRSGKSCRLRWCNQLSPEVEHRPFSPEEDETIVTARAQFGNKWATIARLLNGRTDNAVKNHWNSTLKRKCSGGVAVTTVTETEEDQDRPKKRRSVSFDSAFAPVDTGLYMSPESPNGIDVSDSSTIPSPSSPVAQLFKPMPISGGFTVVPQPLPVEMSSSSEDPPTSLSLSLPGAENTSSSHNNNNNALMFPRFESQMKINVEERGEGRRGEFMTVVQEMIKAEVRSYMAEMQKTSGGFVVGGLYESGGNGGFRDCGVITPKVE	C5
Arabidopsis thaliana	AtMYB44	MADRIKGPWSPEEDEQLRRLVVKYGPRNWTVISKSIPGRSGKSCRLRWCNQLSPQVEHRPFSAEEDETIARAHAQFGNKWATIARLLNGRTDNAVKNHWNSTLKRKCGGYDHRGYDGSEDHRPVKRSVSAGSPPVVTGLYMSPGSPTGSDVSDSSTIPILPSVELFKPVPRPGAVVLPLPIETSSSSDDPPTSLSLSLPGADVSEESNRSHESTNINNTTSSRHNHNNTVSFMPFSGGFRGAIEEMGKSFPGNGGEFMAVVQEMIKAEVRSYMTEMQRNNGGGFVGGFIDNGMIPMSQIGVGRIE	C5
Ipomoea purpurea	Ipurp_gene28762	MASISRKDMDRVKGPWSPEEDELLQQLVQKHGPRNWSLISKSIPGRSGKSCRLRWCNQLSPQVEHRAFTPEEDDTIIRAHARFGNKWATIARLLAGRTDNAIKNHWNSTLKRKCSSMSADEGNDLADRLQHQPLKRSVSAGAAVTLHLNPGSPSGSDVSESSLPVMSPTHVFKPIARTGGVLPPPVETPPPPPPPPNDPPTSLSLSLPGVDSSSDVSPRLTESTQPISPIQLFSSAMHTPPPPPPLPLPVPFQQPLEKFDLGGGAPPPMACPISPKEAVPAQQDRVFLPFSQELLAVMQDMIKTEVRNYMMGVEQQQQQPPSAPQQQQRYHQQQQQQFQFQQQQQLQNGIGRGMCMQPATSNHGLRYAAAAAAAATVNRVGVNRLE	C5
lpomoea nil	INIL15g29270.t1	MASISRKDMDRVKGPWSPEEDELLQQLVQKHGPRNWSLISKSIPGRSGKSCRLRWCNQLSPQVEHRAFTPEEDDTIIRAHARFGNKWATIARLLAGRTDNAIKNHWNSTLKRKCSSMSADEGNDLADRLQHQPLKRSVSAGAAVTLHLNPGSPSGSDVSESSLPVMSPSHVFKPIARTGGVLPPPVETPPPPPLNDPPTSLSLSLPGVDSSSDVSPRLTESTQPISPIQLFSSAMHTPPPPPPPPLPLPVPFQQPLEKFDLGGGAPPPMACPIPPKEAVPAQQDRVFLPFSQELLAVMQDMIKTENGIGRGMCMQPATSNHGLRYAAAAAAAATVNRVGVNRLE	C5
Ipomoea aquatica	GWHPABKX019309	MASISPNNNGRKDMDRVKGPWSPEEDELLQQLVQKHGPRNWSLISKSIPGRSGKSCRLRWCNQLSPQVEHRAFTPEEDDTIIRAHARFGNKWATIARLLAGRTDNAIKNHWNSTLKRKCSSMSADEGNDLADRLQQQPLKRSVSAGAAVTLSLNPGSPSGSDVSESSLPVMSPSHVFKPIARTGGVLPPPVEPPPPPPPPPRPANDPPTSLSLSLPGVNSSSDVSPRLTESTQPISPIQLFSSAMHTPPPPPPPPLPVPFQQAPKNHQPLEKFDLGGGAPPPMACPIPPKEAVPAPAQQDRVFLPFSHELLAVMQDMIKTEVRNYMMGVEQQQQQPPQQQQQQQRYHHQHHQQQQQFQFQQQQQNGGIGRGMCMQRATTNDGLRYAAAAAAAATGNRVG…	C5
Ipomoea triloba	itb03g09890.t1	MASISPNGRRKDMDRVKGPWSPEEDELLQQLVQKHGPRNWSLISKSIPGRSGKSCRLRWCNQLSPQVEHRAFTPEEDDTIIRAHARFGNKWATIARLLAGRTDNAIKNHWNSTLKRKCSSMSADEGIDLADRLQQQPLKRSVSAGAAVTLSGLHFNPGSPSGSDVSESSLPVMSPSHVFKPIARTGGVLPPPVETPPPPANDPPTSLSLSLPGVDSSSDVSPRLTESTQPISPIQLFSSAIHTPPPPPPLPVPFQQPLEKFDLGGGAPPPPMACPIPPKEAVPAPAQQDRVFLPFSQELLAVMQDMIKTEVRNYMMGVEQQQQPQPSQQQRYHQHQHHQQQQQFQFQQQQQLQNGIGRGMCMQRATSNDGLRYAAAATVNRVGVNRLE	C5
Ipomoea trifida	itf03g30290.t1	MASISPNGRRKDMDRVKGPWSPEEDELLQQLVQKHGPRNWSLISKSIPGRSGKSCRLRWCNQLSPQVEHRAFTAEEDDTIIRAHARFGNKWATIARLLAGRTDNAIKNHWNSTLKRKCSSMSADEGNDLADRLQQQPLKRSVSAGAAVTLSGLHFNPGSPSGSDVSESSLPVMSPSHVFKPIARTGGVLPPPVETPPPPPPPPPANDPPTSLSLSLPGVDSSSDVSPRLTESTQPISPIQLFSSAIHTPPPPPPLPVPFQQPLEKFDLGGGAPPPMACPIPPKEAVPAPAQQDRVFLPFSQELLAVMQDMIKTEVRNYMMGVEPQQPQPSQQQRYHQHHHQQHQQQQQFQFQQQQQLQNGIGRGMCLQRATSNDGLRYAAAATVNRVGVNRLE	C5
Ipomoea batatas	g28924.t1	MASISPNGRRKDMDRVKGPWSPEEDELLQQLVQKHGPRNWSLISKSIPGRSGKSCRLRWCNQLSPQVEHRAFTPEEDDTIIRAHARFGNKWATIARLLAGRTDNAIKNHWNSTLKRKCSSMSADEGNDLADRLQQQPLKRSVSAGAAVTLSGLHFNPGSPSGSDVSESSLPVMSPSHVFKPIARTGGVLPPPVETPPPPPPVNDPPTSLSLSLPGVDSSSDVSPRLTESTQPISPIQLFSSAIHSPPPPPPLPVPFQQPLEKFDLGGGAPPPMACPIPPKEAVPAPAQQDRVFLPFSQELLAVMQDMIKTEVRNYMMGVEQQQPQPSQQQRYHQHQHQQQQQFQFQQQQQLQNGIGRGMCLQRATSNDGLRYAAAATVNRVGVNRLE	C5
Ipomoea batatas	g28993.t1	MASISPNGRRKDMDRVKGPWSPEEDELLQQLVQKHGPRNWSLISKSIPGRSGKSCRLRWCNQLSPQVEHRAFTPEEDDTIIRAHARFGNKWATIARLLAGRTDNAIKNHWNSTLKRKCSSMSADEGNDLADRLQQQPLKRSVSAGAAVTLSGLHFNPGSPSGSDVSESSLPVMSPSHVFKPIARTGGVLPPPVETPPPPPPVNDPPTSLSLSLPGVDSSSDVSPRLTESTQPISPIQLFSSAIHSPPPSTAPAGAVSTATRKIRSWRRRRAAADGLSNTAKGGGAGSSSARPSFSPVQPGAPGGDAGHDKDGGAELHDGRRTTTTATIAAAALSPTPTSTTTAVSVSTATAIAEWDWARDVLAASHQQRRIEICSGGDRESRRS	C5
Ipomoea aquatica	GWHPABKX022468	MATTARRKDADRIKGPWSPEEDELLQKLVEKYGARNWSLISKSISGRSGKSCRLRWCNQLSPQVEHRAFTAEEDEIIIRAHSKFGNKWATIARLLHGRTDNAIKNHWNSTLKRKCASQAKSLVKPPQQPRHVTGTSGVGASGLFSAPDSPPGSDLSSSSLSGGVPPHVYRPVAPAAGVVPPPVQHKETVSSTTNPNPITSLSLCVPGSDSSEIPHTVSQPSPPPPAPVSLPQMAPPVPSFLPQTYGSFQFASPPTAEKRLFSPEFLAMLQDVIRKEVRDYMSGIEHGGLCFQTEAVQNAIVNRIGISKIDS	C5
Ipomoea purpurea	Ipurp_gene24371	MATSARRKVSDRIKGPWSPEEDELLQKLVEKYGARNWSLISKSICGRSGKSCRLRWCNQLSPQVEHRAFTAEEDEIIIRAHSKFGNKWATIARLLHGRTDNAIKNHWNSTLKRKCVSKAKSFVKPPQQPQPLTVSSCLFSAPDSPPGSDLSSSSLSGGIPPHVYRPVARAAGVVPPPETVSSATNPITSLSLCVPGSDSSEIPHSVSQPSAAPVSLPQMAPPVSSFLPQTYGSFQFGSPPTAEKRLFSPEFLAMLQDVIRKEVRDYMSGIEHGGLCFQTEAVQNAIVNRIGITKIDG	C5
lpomoea nil	INIL14g41510.t1	MATSARRKVTDRIKGPWSPEEDELLQKLVEKYGARNWSLISKSICGRSGKSCRLRWCNQLSPQVEHRAFTAEEDEIIIRSHSKFGNKWATIARLLHGRTDNAIKNHWNSTLKRKCVSKAKSFVKPPQQPQPVKGSSGLFSAPDSPPGSDLSSSSLSGGVPPHVYRPVARAAGVVPPPETVSSATNPITSLSLCVPGSDCSEIPHSVSQPSPAPVSLPQMAPPVSSFLPQTYGSFQFGSPPTAEKRLFSPEFLAMLQDVIRKEVRDYMSGIEHGRLCFQTEAVQNAIVNRIGITKIDG	C5
Ipomoea triloba	itb01g33150.t1	MATSARRKDTDRIKGPWSPEEDELLQKLVEKYGARNWSLISKSICGRSGKSCRLRWCNQLSPQVEHRGFTAEEDEIIIRAHSKFGNKWATISRLLHGRTDNAIKNHWNSTLKRKCASKAAKTLVKPPQQPQPVIGSSGVLFSAPDSPPGSDLSSSSLSGGVPPHVYRPVARAAGVVPPKETVSSTTNPITSLSLCVPGSDSSEIPHSPPPPAPVSLPQMAPPAPSFLPQTYGSFQFASPPTAEKRLFSPEFLAMLQDVIRKEVREYMSGIEHGGLCLQTEAVQNAIVNRIGISKIDS	C5
Ipomoea trifida	itf01g33350.t1	MATSARRKDTDRIKGPWSPEEDELLQKLVEKYGARNWSLISKSICGRSGKSCRLRWCNQLSPQVEHRGFTAEEDEIIIRAHSKFGNKWATISRLLHGRTDNAIKNHWNSTLKRKCASKAAKTLVKPPQQPQPVTGSSGVLFSAPDSPPGSDLSSSSLSGAVPPHVYRPVARAAGVVPPPKETVSSTTNPITSLSLCVPGSDSSEIPNSPPPPATVSLPQMAPPVPSFPAQTYGAFQFTSPPMAEKRLFSPEFLAMLQDVIRKEVRDYMSGIEHGGLCLQTEAVQNAIVNRIGISKIDS	C5
Ipomoea batatas	g41923.t1	MASSARRKDTDRIKGPWSPEEDELLQKLVEKYGARNWSLISKSICGRSGKSCRLRWCNQLSPQVEHRGFTAEEDEIIIRAHSKFGNKWATISRLLHGRTDNAIKNHWNSTLKRKCASKAAKTLVKPPQQPQPVIGSSGVLFSAPDSPPGSDLSSSSLSGAVPPHVYRPVARAAGVVPPPKETVSSTTNPITSLSLCVPGSDSSEIPHSVIQPSPPPPAPVSLPVPSFLAQTYGSFQFASPPTAEKRLFSPEFLAMLQDVIRKEVRDYMSGIEHGGLCLQTEAVQNAIVNRIGISKIDS	C5
Ipomoea purpurea	Ipurp_gene3203	MEEKKEAAAADRIKGPWSPEEDEMLERLVEKYGPRNWSLIGNSIPGRSGKSCRLRWCNQLSPEVEHRPFTAEEDETIIRAHAKFGNKWATIARLLSGRTDNAIKNHWNSTLKRKCGSVSADLSFEPPRGLPLKRSSSDGLGVNMSGLHLSPSDSDFSDIYNPIARTGGGKLPLPPHFPTMETPSSSSDPVTSLSLSLPGSNEAPPLINRRNHLLPIPQLPQVSPPAKVYLPPQPPQSFQFAAPPPPQTAEKPFFSPEFLAELQDMIRKEVRNYMSGVEHTGLCTQADEAIQNAAAQRIGIWHRQD	C5
lpomoea nil	INIL01g25379.t1	MEEKKEAAADRIKGPWSPEEDEMLERLVEKYGPRNWSLIGNSIPGRSGKSCRLRWCNQLSPEVEHRPFTAEEDETIIRAHAKFGNKWATIARLLSGRTDNAIKNHWNSTLKRKCGSVSSENLSFEPPPPRGLPLKRSSSDGLGVNMSGLHLSPSDSDFSDIYNPIARTGGGKLPLPLPPHFPTMETPPSLSSDPVTSLSLSLPGSNEAPPLINRRNHLLPIPQLPQVSPPAKVYLPPQPPQSFQFAAPPPPQTAEKPFFSPEFLAELQEMIRKEVRNYMSGVEHNGLCTQADEAIQNAAAQRIGIWHRQD	C5
Ipomoea aquatica	GWHPABKX027499	MEEKKEAADRIKGPWSPEEDEMLERLVEKYGPRNWSLIGNSIPGRSGKSCRLRWCNQLSPEVEHRPFTAEEDETIIRAHAKFGNKWATIARLLSGRTDNAIKNHWNSTLKRKCGSLSVDLSFEPPRAVALKRSSSAGLGVNMSGLHLSHSDSDFSDIYKPIARTGVPPVFPTMETLSSSGGGAADPVTSLSLSLPGSNEAPPLMNRRNHLVPIPQLPQVSPPAKVYLPPQPPQSFQFSAPPPPHTAEKPLFSPEFLAELQGLIRKEVRNYMSGVEHSGLCTQAEAIQNAPAPAPTQRIGIWHRQN	C5
Ipomoea triloba	itb06g21830.t1	MEAADRIKGPWSPEEDEMLERLVEKYGARNWSLIGNSIPGRSGKSCRLRWCNQLSPEVEHRPFTAEEDETIIRAHAKFGNKWATIARLLSGRTDNAIKNHWNSTLKRKCGSSSADLSFNPPLKRSFSAGTPSDSDFSDIYKSIATTTGNGKLPLPLPLPSVFPVMETPSFSAADPVTSLSLSLPGSNEAPPLINRRNHLVPIPQLPPMSPPAKVYLPPQSFQFAAPPPPQAAEKPFFSPEFLAELQEMIRKEVRNYMAGVEHNGGLCTQAEAIQNAAAAAAIGIWHRQD	C5
Ipomoea trifida	itf06g23140.t1	MEAADRIKGPWSPEEDEMLERLVEKYGARNWSLIGNSIPGRSGKSCRLRWCNQLSPEVEHRPFTAEEDETIIRAHAKFGNKWATIARLLSGRTDNAIKNHWNSTLKRKCSSLSADLSFNPPLKRSSSAGSASDSDFSDIYKSIARATTGNGKLPLPLPLPSVFPAMGTPSFSAADPVTSLSLSLPGSNEAPPLINRRNHLVPIPQLPPMSPPAKVYLPPQSFQFAAPPPPQAAEKPFFSPEFLAELQEIIRKEVRNYMAGVEHNGLCTQAEAIQNAAAAAAIGIWHRQD	C5
Ipomoea batatas	g60377.t1	MEAADRIKGPWSPEEDEMLERLVEKYGARNWSLIGNSIPGRSGKSCRLRWCNQLSPEVEHRPFTAEEDETIIRAHAKFGNKWATIARLLSGRTDNAIKNHWNSTLKRKCGSLSADLSFNPPLKRSSSAGSASDSDFSDIYKSIARTTGNGKLPLPLPLPPLPSVFPAMETPSFSAADPVTSLSLSLPGSNEAPPLINRRNHLVPIPQLPPMSPPAKVYLPPQSFQFAAPPPPQAAEKPFFSPEFLAELQEMIRKEVRNYMDGVEQNGSVRRLKQFKMRRRRRRRSEFGIGKIELTVSDEFHLCL	C5
Ipomoea aquatica	GWHPABKX019574	MATMSQKKDVDRIRGPWSPEEDELLQRLVEKHGPRNWSLISKSISGRSGKSCRLRWCNQLSPQVEHRAFTAEEDETIIRAHAKFGNKWATIARLLNGRTDNAIKNHWNSTLKRKCASVSEDSSFETPQPPLKRSSSVGPGVNVSGFYVSPGSPSGSDLSDSSLPPQVYRPVARTGGVFPASVSQIETASSLAIDPPTSLTLSLPGSDSSETPSPSSLTPTSQPQIVQPHAPPLPPPPPPPPPAPRTPISFSPVVAPSQAPSLPPQTHQSFEFLPAPPPQTAEKPLFSPEFLAVLQDMIRKEVRSYMSGVEKNGLCMPTEAIRNAVVKRISLSRIE	C5
Ipomoea purpurea	Ipurp_gene18717	MAFNARPTRAYKHLRAVELWFVEASKEIILESQQAEEGEQLQRLVEKHGLLNWSLISKSILGRLGKSCRLRWCNQLPPKVEYWAFTVEEDETIIWAHAKLGNKWATIAPLLNGRTDKVIKNHWNSTLKSGGARLPSAKDLFLWFPVREIRVDVPSSGLIYFDVGVVSKQFSLSSLLISRMVST	C5
Ipomoea purpurea	Ipurp_gene25145	MATMSQKKDGDRIRGPWSPEEDELLQRLVEKHGPRNWSLISKSIPGRSGKSCRLRWCNQLSPQVEHRAFTAEEDEKIIRAHAKFGNKWATIARLLNGRTDNAIKNHWNSTLKRKSAAAASVSEDSSCFEPPRKRSSSVGAGVNFSGSVSGFYVSPGSPSGSDLSDSSLPHLYRPIARTGGVFPVTQIETVSSPAANDPPTSLTLSLPGSDSFETPSPSSLTPTSQLVHSPHAPPPPPPPPPAPRTPLSFTPVVTPSQPPPPPPPLPSLPPQTHQNFEFLPTPPPQTAEKPLFSPEFLAVLQDMIRKEVRTYMSGVDKNGLCMPTEAIRNAVVKRISLSRIE	C5
lpomoea nil	INIL15g27998.t1	MATMSQKKDADRIRGPWSPEEDELLQRLVEKHGPRNWSLISKSIPGRSGKSCRLRWCNQLSPQVEHRAFTAEEDEKIVRAHAKFGNKWATIARLLSGRTDNAIKNHWNSTLKRKSAAAAVSEDSSGFEPRRKRSSSVGAAGVNVSGSGSVSGFYVSPGSPSGSDLSDSSLPHLYRPIARTGGVFPVTQIETASSPAANDPPTSLTLSLPGSDTSETPSPTSVTPTSQLVHSPHAPHAPPPPPPPPPLPRTPISFTPVVAPPQPPPPPPPPPLPSLPPQTHQNFEFLPTPPPQMAEKPLFSPEFLAVLQDMIRKEVRTYMSGVDKNGLCMPTEAIRNAVVKRISLSRIE	C5
Ipomoea triloba	itb08g04800.t1	MATMMSQKKDVDRIRGPWSPEEDELLTRLVEKHGPRNWSLISKSIPGRSGKSCRLRWCNQLSPQVEHRAFTAEEDETIIRAHAKFGNKWATIARLLNGRTDNAIKNHWNSTLKRKCGSGSEDSGFEPPRKRSASVGAAGVNVSGFYVSPGSPSGSDLSDSSLPQVFRPVARAGGVFTTPVPQIETDSDPPTSLTLSLPGSDSSETPTSQLDSPHIVQPHAPPSQSHAPPPPPPPISFSPVVASSPSQPPPPPPAPQSFEFLPAPPPQTAEKPLFSPEFLAVLQDMIRKEVRTYMSGVEKNGLCMPTEAIRNAVVKRISLSRIE	C5
Ipomoea trifida	itf08g04610.t1	MATMMSQKKDVDRIRGPWSPEEDELLTRLVEKHGPRNWSLISKSISGRSGKSCRLRWCNQLSPQVEHRAFTAEEDETIIRAHAKFGNKWATIARLLNGRTDNAIKNHWNSTLKRKCGSGSEDSGFEPPRKRSASVGAAGVNVSGFYVSPGSPSGSDLSDSSLPQVFRPVARTGGVFPTPVPQIETDSDPPTSLTLSLPGSDSSETPTSQLDSPHIVQPHAPPPPPPPPPISFSPVVAPSPSQPPPPPPPQPQSFGFLPTPPPPQTAEKPLFSPEFLAVLQDMIRKEVRTYMSGVEKNGLCMPTEAIRNAVVKRISLSRIE	C5
Ipomoea batatas	g38712.t1	MATMMSQKKDVDRIRGPWSPEEDELLTRLVEKHGPRNWSLISKSIPGRSGKSCRLRWCNQLSPQVEHRAFTAEEDETIIRAHAKFGNKWATIARLLNGRTDNAIKNHWNSTLKRKCGSGSEDSGFEPPRKRSASVGAGVNVSGFYVSPGSPSGSDLSDSSLPQVFRPVARTGGVFPTPVPQIETDSDPPTSLTLSLPGSDSSETPTSQLDSPHIVQSHAPPSQSHASQPQSHAPPPPPPPPPISFSPVVAPSPSQPPPPPPQPQSFEFLPAPPPQTAEKPLFSPEFLAVLQDMIRKEVRTYMSGVEKNGLCMPTEAIRNAVVKRISLSRIE	C5
Arabidopsis thaliana	AtMYB125	MRKMEAKKEEIKKGPWKAEEDEVLINHVKRYGPRDWSSIRSKGLLQRTGKSCRLRWVNKLRPNLKNGCKFSADEERTVIELQSEFGNKWARIATYLPGRTDNDVKNFWSSRQKRLARILHNSSDASSSSFNPKSSSSHRLKGKNVKPIRQSSQGFGLVEEEVTVSSSCSQMVPYSSDQVGDEVLRLPDLGVKLEHQPFAFGTDLVLAEYSDSQNDANQQAISPFSPESRELLARLDDPFYYDILGPADSSEPLFALPQPFFEPSPVPRRCRHVSKDEEADVFLDDFPADMFDQVDPIPSP	C6
Ipomoea aquatica	GWHPABKX003296	MKKGPWKVEEDEVLLNHVKKYGPRDWSSIQSKGLLQRSGKSCRLRWVNKLRPNLKNGVKFSAEEERIVIDLQAQFGNKWARIATYLPGRTDNDVKNFWSSRRKRLARILHNNNHSAASSSQSNMSPEKNSVAVEEPPAFHAQKLSSIDDEQEAMLLSKPQSCSSSSNVVGKSEEACNVVPAMAAPVNIPNPFTFEPVNLFHPHLLSFPEFPQLLTNDVVALPPAIESLQDGFNDNLGGPLWDPNLLDMFGSSAACDASGLGNGMPLPFPPPWGAPEGSFRREDGVKKEAGTLTPDSFIDDFPIDMFDHIELLPSPSDW	C6
Ipomoea purpurea	Ipurp_gene10989	MEMKKGPWKVEEDEVLLNHVKKYGPRDWSSIQSKGLLQRSGKSCRLRWVNKLRPNLKNGVKFSAEEERVVIDLQAEFGNKWARIATYLPGRTDNDVKNFWSSRRKRLARILHNNNHNSAASSSQSNMSPEKNSVAVEEPPAFHHASSLEAQKLSSIDDEQEGVLVSKPQSCSSSSNVVGKSEEACNVVPTMPSENIPNPFIFEPVNLFHPHLLSFPEFPQLLTDDGIALPPAIESLPQDGFNDNLGPLWDPSLLDMFGSSGACDASGMGNGMPQLPFPSPWGAPEGSFRREDGVKKEAGTLTPDSFIDDFPIDMFDHIEPLPSPSDW	C6
lpomoea nil	INIL12g01339.t1	MKGRRSSYTCSYTHHHHHHHHSNGDSGELTEMKKGPWKVEEDEVLLNHVKKYGPRDWSSIQSKGLLQRSGKSCRLRWVNKLRPNLKNGVKFSAEEERVVIDLQAEFGNKWARIATYLPGRTDNDVKNFWSSRRKRLARILHNNNHNSAASSSQSNMSPEKNSVAVEEPPAFHQASSLEAQKLSSIDDEQEGMLVSKPQSCSSSSNVVGKSEEACNVVPAMPPENIPNPFIFEPVNLFHPHLLSFPEFPQLLTDDGIALPPAIESLPQDGFNDNLGPLWDPSLLDMFGSSGACDASGMGNGMPQLPFPSPWGAPEGSFRREDGVKKEAGTLTPDSFIDDFPIDMFDHIEPLPSPSDW	C6
Ipomoea triloba	itb04g02840.t1	MKGRRSSYTCSFTHHHHHHSNGDSGELTAAEMKKGPWKVEEDEVLLNHVKKYGPRDWSSIQSKGLLQRSGKSCRLRGVKFSAEEERIVIDLQAEFGNKWARIATYLPGRTDNDVKNFWSSRRKRLARILHNNNHSAASSSHSNMSPEKNSVAVEDAPAFHHASSLEAQKLSSMDDEQEAMLLSKPQSCSSSSNVVGKSEEAACNVVSAMPPEAAVNIPIPFTFEPVNLFHPHLLSFPEFPQLLTDDDIALPPAIESLPDGFNDNLGPLWDPSLLDMFGSSAACDASGMGNGMQLPFPAQEGGFRREDGVKKEAGTLTPESFIDDFPIDMFDHIEPLPSPSDCKRVHRQGGNPSLQNKESTLPRKLAYRVGEELGRPKALSVPSLSLQLPFPGASF	C6
Ipomoea trifida	itf04g02760.t1	MKGRRSSYTCSFTHHHHHHHGNGDSGELTAAEMKKGPWKVEEDEVLLNHVKKYGPRDWSSIQSKGLLQRSGKSCRLRWVNKLRPNLKNGVKFSAEEERIVIDLQAEFGNKWARIATYLPGRTDNDVKNFWSSRRKRLARILHNNNHSAASSSHSNMSPEKNSVAVEDAPAFHHASSLEAQKLSSMDDEQEAMLLSKPQSCSSSSNVVGKSEEACNVVVPAMPPENIPNPFIFEPVNLFHPHLLSFPEFPQLLTDDDIALPPAIESLPDGFNDNLGPLWDPSLLDMFGSSAACDVSGVGNGMQLPFPAPEGSFRREDGVKKEAGTLTPESFIDDFPIDMFDHIEPLPSPSDCKRVHRHGGNPSLQNKEITLLRKLAYRVGEELGRPKALSVPSLSLSLQL…	C6
Ipomoea batatas	g9125.t1	MKGRRSSYTCSFTHHHHHHHSNGDSGELTAAEMKKGPWKVEEDEVLLNHVKKYGPRDWSSIQSKGLLQRSGKSCRLRWVNKLRPNLKNGVKFSAEEERIVIDLQAEFGNKWARIATYLPGRTDNDVKNFWSSRRKRLARILHNNNHSAASSSHSNMSPEKNSVAVEDAPAFHHASSLEAQKLSSMDDEQEAMLLSKPQSCSSSSNVVGKSEEACNVVVPAMPPENNIPNPFTFEPVNLFHPHLLSFPEFPQLLTDDDIALPPAIESLPDGFNDNLGPLWDPSLLDMFGSSAACDVSGVGNGMQLPFPAPEGSFRREDGVKKEAGTLTPESFIDDFPIDMFDHIEPLPSPSDW	C6
Ipomoea aquatica	GWHPABKX014699	MEGRSWCNGENNEFGDIKKGPWKVEEDEVLLNHVKKYGPRDWSSIRSKGLLQRTGKSCRLRWVNKLRPNLKNGVKFSAEEERIVIDLQAQFGNKWARIATYLPGRTDNDVKNFWSSRQKRLARILHNSTPQSSKSRGDDNSGSNVKEVPALLDVPSLEEPKFRSSTNEETLSKPQSCSSSYIENFDAIPMLDLMNPTSFTFEPNLLQLEYAQCETKPFNGPQPQPQLPFPQIPQVQMTDFSLPLEGQDFASRLGDLNFLDAFGNASAPEPETSCQGAVKQETDAVINPLSPDSFIDDFSIDMFDQIEPLPSPSDW	C6
Ipomoea purpurea	Ipurp_gene36734	MEGRSWCNGEKNEFGDIKKGPWKVEEDEVLLNHVNKYGPRDWSSIRSKGLLQRTGKSCRLRWVNKLRPNLKNGVKFSAEEERIVIDLQAQFGNKWARIATYLPGRTDNDVKNFWSSRQKRLARILHNSTPQSSKSWGDNNTGCSSVKEVPALLDVPSLEESKFRSSTNEESLSKHQACSSSYIESFEAIPMLDLMNPTSFAFEPNLLQLEYAQCETKPFHGSQPQLLPFPQIPQVQMTDFSLPLEGQDFASRLGDLSFLDAFGNASGPEPETSCEGVVVKQETDAVVINPLSPDSFIDDFSIDMFDHIEPLPSPSDW	C6
lpomoea nil	INIL04g31722.t1	MEGRSWCNGEKNEFGDIKKGPWKVEEDEVLLNHVNKYGPRDWSSIRSKGLLQRTGKSCRLRWVNKLRPNLKNGVKFSAEEERIVIDLQAQFGNKWARIATYLPGRTDNDVKNFWSSRQKRLARILHNSTPQSSKSWGDNNSGNSVKEVPALPDVPSLEEPKFRSSTNEESLSKHQSCSSSYIENFEAIPMLDLMNPTSFTFEPNLLQLEYAQCETKPFHGSQPQLLPFPQIPQVQTTDFSLPLEGQDFASRLGDLSFLDAFGNASGPEPETSCEGVVVKQETDDVVINPLSPDSFIDDFSIDMFDHIEPLPSPSDW	C6
Ipomoea triloba	itb09g24680.t1	MEGRSWCNGELGDIKKGPWKVEEDEVLLNHVNKYGPRDWSSIRSKGLLQRTGKSCRLRWVNKLRPNLKNGVKFSAEEERIVIDLQAQFGNKWARIATYLPGRTDNDVKNFWSSRQKRLARILHNSTPQSSKSRGDSNSGSSVKEVPALLDVPSLEEPKFRSSANEESLSKPQSCSSSYIENFEAIPMLDLMNPTSFTFEPNLLQLEYAQCETKPFHGSQPQLPFPQVQTTDFSLPPLEGQDFASRLGDLNFFDAFGNTSGPEPETSCEGVVKQESDAVINPLSPDSFIDDFSIDMFDHIEPLPSPSDW	C6
Ipomoea trifida	itf09g22120.t1	MEGRSWCNGDLGDIKKGPWKVEEDEVLLNHVNKYGPRDWSSIRSKGLLQRTGKSCRLRWVNKLRPNLKNGVKFSAEEERVVIDLQAQFGNKWARIATYLPGRTDNDVKNFWSSRQKRLARILHNSTPQSSKSRGDSNSGSSVKEVPALLDVPSLEEPKFRSSANEESLSKPQSCSSSYIENFEAIPMLDLMNPTSFTFEPNLLQLEYAQCEAKPFHGSQPQLPFPQVQTTDFSLPPLEGQDFASRLGDLNFFDAFGNTSGPEPETSCEGVVKQESDGVINPLSPDSFIDDFSIDMFDHIEPLPSPSDW	C6
Ipomoea batatas	g56500.t1	MEGRSWCNGDLGDIKKGPWKVEEDEVLLNHVNKYGPRDWSSIRSKGLLQRTGKSCRLRWVNKLRPNLKNGVKFSAEEERVVIDLQAQFGNKWARIATYLPGRTDNDVKNFWSSRQKRLARILHNSTPQSSKSRGDNNSSSSVKEVPALLDVPSLERCISHSGSLHFNAVNWTMLCLLDAKELKLEEPKFRSSTNEESLSKPQSCSSSYIENFEAIPMLDLMNPTSFTFEPNLLQLEYAQCETKPFHGSQPQLPFPQIPQVQTTDFSLPPLEGQDFASRLGDLNFFDAFGNTSAPEPETSCEGVVKQESDAVINPLSPDSFIDDFSIDMFDHIEPLPSPSDW	C6
Arabidopsis thaliana	AtMYB104	MIQDQANDLLAMKKTFTKSKWKPEEDRILKDYVIQYGDRTWTHVPKRTGLPHNPASCRFRWMNHLKPSLKKGPFTDEEEKRVLQLHAVLGNKWSQMAREFPGRTDNEIKNFWNARRMRLKGKGLPVYPDEVREQAIRTAAQYGVKVELLNAHYSQDSLMAGNVEKPQELNNLALNQCSPYYQSTLANVQPSRNRVMEPETTFPFTGGSAMNEQNPTLLCNPYVESTQEQLPDSHLFGNVTYSSPPMPLIHEVENLELPSFQGFDFHEEPSSFGAEQYNPMLNLEPHNTLVQSPLIGQTPTDFPSSFYDELLDELLESVVNGSLGEIPKTDTSSESQLFQSSLRSHTDATPDIANTTGYVGSNERNTTNDDDWIRLLLDEGFI	C7
Arabidopsis thaliana	AtMYB81	MGKVRQDSGSDDDNSIKKSFTKGPWTQAEDNLLIAYVDKHGDGNWNAVQNNSGLSRCGKSCRLRWVNHLRPDLKKGAFTEKEEKRVIELHALLGNKWARMAEELPGRTDNEIKNFWNTRLKRLQRLGLPVYPDEVREHAMNAATHSGLNTDSLDGHHSQEYMEADTVEIPEVDFEHLPLNRSSSYYQSMLRHVPPTNVFVRQKPCFFQPPNVYNLIPPSPYMSTGKRPREPETAFPCPGGYTMNEQSPRLWNYPFVENVSEQLPDSHLLGNAAYSSPPGPLVHGVENFEFPSFQYHEEPGGWGADQPNPMPEHESDNTLVQSPLTAQTPSDCPSSSLYDGLLESVVYGSSGEKPATDTDSESSLFQSFTPANENITGKTCFLTLYALHALHCLCNQFKK…	C7
Arabidopsis thaliana	AtMYB97	MIVYGGGASEDGEGGGVVLKKGPWTVAEDETLAAYVREYGEGNWNSVQKKTWLARCGKSCRLRWANHLRPNLRKGSFTPEEERLIIQLHSQLGNKWARMAAQLPGRTDNEIKNYWNTRLKRFQRQGLPLYPPEYSQNNHQQQMYPQQPSSPLPSQTPASSFTFPLLQPPSLCPKRCYNTAFSPKASYISSPTNFLVSSPTFLHTHSSLSSYQSTNPVYSMKHELSSNQIPYSASLGVYQVSKFSDNGDCNQNLNTGLHTNTCQLLEDLMEEAEALADSFRAPKRRQIMAALEDNNNNNNFFSGGFGHRVSSNSLCSLQGLTPKEDESLQMNTMQDEDITKLLDWGSESEEISNGQSSVITTENNLVLDDHQFAFLFPVDDDTNNLPGIC	C7
Arabidopsis thaliana	AtMYB120	MIMYGGGGAGKDGGSTNHLSDGGVILKKGPWTAAEDEILAAYVRENGEGNWNAVQKNTGLARCGKSCRLRWANHLRPNLKKGSFTGDEERLIIQLHAQLGNKWARMAAQLPGRTDNEIKNYWNTRLKRLLRQGLPLYPPDIIPNHQLHPHPHHQQQQQHNHHHHHHQQQQQHQQMYFQPQSSQRNTPSSSPLPSPTPANAKSSSSFTFHTTTANLLHPLSPHTPNTPSQLSSTPPPPPLSSPLCSPRNNQYPTLPLFALPRSQINNNNNGNFTFPRPPPLLQPPSSLFAKRYNNANTPLNCINRVSTAPFSPVSRDSYTSFLTLPYPSPTAQTATYHNTNNPYSSSPSFSLNPSSSSYPTSTSSPSFLHSHYTPSSTSFHTNPVYSMKQEQLPSNQIPQ…	C7
Arabidopsis thaliana	AtMYB101	MDGGGETTATATMEGRGLKKGPWTTTEDAILTEYVRKHGEGNWNAVQKNSGLLRCGKSCRLRWANHLRPNLKKGSFTPDEEKIIIDLHAKLGNKWARMASQLPGRTDNEIKNYWNTRMKRRQRAGLPLYPHEIQHQGIDIDDEFEFDLTSFQFQNQDLDHNHQNMIQYTNSSNTSSSSSSFSSSSSQPSKRLRPDPLVSTNPGLNPIPDSSMDFQMFSLYNNSLENDNNQFGFSVPLSSSSSSNEVCNPNHILEYISENSDTRNTNKKDIDAMSYSSLLMGDLEIRSSSFPLGLDNSVLELPSNQRPTHSFSSSPIIDNGVHLEPPSGNSGLLDALLEESQALSRGGLFKDVRVSSSDLCEVQDKRVKMDFENLLIDHLNSSNHSSLGANPNIHNKYNE…	C7
Ipomoea aquatica	GWHPABKX006641	MAPDGGGMKNGGGASGRTGGARQMLKKGPWTAAEDAILMEYVKKHGEGNWNAVQRNSGLMRCGKSCRLRWANHLRPNLRKGAFSPEEERLIVELHAKLGNKWARMAAQLPGRTDNEIKNYWNTRLKRRQRAGLPIYPQEIQPQNTYHHPNQILIQQTRSSRSSSPLSALLSAPPPPHHLPKPAPYNPPPSIYDHMFDSPANLKSPPATALQGHNSHFTFFSTPPGGLALTLAASSNKPNQFSSPVTPPLPKHFNAPLPIPSLPFSALHPAMSSFSAVFAGPTGANMQERPSIQTPVPAATPTTSSGITGSLYPAPSDDANDYEVLPGLPRSNSGLLEDLLHESHALARDVEKINKDSSDEKGKQKSTSDEYEALLGNPTPPDVHEQGVYSFGYEGEPAS…	C7
Ipomoea purpurea	Ipurp_gene33817	MAPDGGGMKNGGGASGRTGVARQMLKKGPWTAAEDAILMEYVKKHGEGNWNAVQRNSGLMRCGKSCRLRWANHLRPNLRKGAFSPEEERLIVELHAKLGNKWARMAAQLPGRTDNEIKNYWNTRLKRRQRAGLPIYPQEIQPQNTYHHPNQILIQQTRSSRSSSPLSALLSAPPPPTHHLPKPAPYNPPPSIYDHMFDSPAATLKSSPATALQGHNSHFKFFSAPPGGLALTLAASSNKHNHFSSPVTPQLPKHFNAPLPIPSLPFSAALHPAMSSFSAVFAGPTGATLHERPSIQTPVPAATPTTSSGITGSLYPAPSDDANDYEVLPGLPRSNSGLLEDLLHESHALTRDDVEKINKDSSDGKGKQKSTSYEYEALLGNPTPPSVHEQAVYSFGYEG…	C7
lpomoea nil	INIL03g17808.t1	MAPDGGGMNNGGGASGRTGGARQMLKKGPWTAAEDAILMEYVKKHGEGNWNAVQRNSGLMRCGKSCRLRWANHLRPNLRKGAFSPEEERLIVELHAKLGNKWARMAAQLPGRTDNEIKNYWNTRLKRRQRAGLPIYPQEIQPQNTYHHPNQILIQQTRSSRSSSPLSALLSAPPPPTHHLPKPAPYNPPPSIYDHMFDSPAATMKSPPTTALQGHNSHFKFFSAPPGGLALTLAASSNKPNQFSSPVTPPLPKHFNAPLPIPSLPFSAALHPAMSSFSAVFAGPTGANLQERPSIQTPVPASTPTTSSGITGSLYPAPSDDANDYEVLPGLPRSNSGLLEDLLHESHALTRDDVEKINKDSSDGKGKQKSTSYEYEALLGNPTPPSVHEQAVYSFGYEG…	C7
Ipomoea triloba	itb02g06650.t1	MAPDGGGMKNGGGASGRTGGARQMLKKGPWTAAEDAILMEYVKKHGEGNWNAVQRNSGLMRCGKSCRLRWANHLRPNLRKGAFSPEEERLIVELHAKLGNKWARMAAQLPGRTDNEIKNYWNTRLKRRQRAGLPIYPQEIQPQNTYHHPNQILIQQTRSSRSSSPLSALLSAPPPPHHLPKPAAPYNPPPSIYDHMFDSPATLKSAPVATLQGHGSHFKFFSAPPGGLALTLAASSNKPGQFSSPVTPPLPKHFNAPLPIPSLPFSALHPFSAVFGGPSGANMQERPSIQTPVPAATPTTSSGITGSLYPAPSDDANDYEVLPGLPRSNSGLLEDLLHESHALARDVEKINKDSSDGKGKQKSTSDEYEALLGNPSPPAVHEQAVYSFGYEGESASAKE…	C7
Ipomoea trifida	itf02g11180.t1	MAPDGGGMKNGGGASGRTGGARQMLKKGPWTAAEDAILMEYVKKHGEGNWNAVQRNSGLMRCGKSCRLRWANHLRPNLRKGAFSPEEERLIVELHAKLGNKWARMAAQLPGRTDNEIKNYWNTRLKRRQRAGLPIYPQEIQPQNAYHHPNQILIQQTRSSRSSSPLSALLSAPPPPHHLPKPAAPYNPPPSIYDHMFDSPATLKSAPAATLQGHGSHFKFFSAPPGGLALTLAASSNKPGQFSSPVTPPLPKHFNAPLPIPSLPFSALHPFSAVFGGPAGANMQERPSIQTPVPAATPTTSSGITGSLYPAPSDDANDYEVLPGLPRSNSGLLEDLLHESHALARDVEKINKDSSDGKGKQKSTSDEYEALLGNPTPPSVHEQAVYSFGYEGESASVKE…	C7
Arabidopsis thaliana	AtMYB65	MSYTTATADSDDGMHSSIHNESPAPDSISNGCRSRGKRSVLKKGPWTSTEDGILIDYVKKHGEGNWNAVQKHTSLARCGKSCRLRWANHLRPNLKKGAFSQEEEQLIVEMHAKMGNKWAQMAEHLPGRTDNEIKNYWNTRIKRRQRAGLPLYPPEIYVDDLHWSEEYTKSNIIRVDRRRRHQDFLQLGNSKDNVLFDDLNFAASLLPAASDLSDLVACNMLGTGASSSRYESYMPPILPSPKQIWESGSRFPMCSSNIKHEFQSPEHFQNTAVQKNPRSCSISPCDVDHHPYENQHSSHMMMVPDSHTVTYGMHPTSKPLFGAVKLELPSFQYSETSAFDQWKTTPSPPHSDLLDSVDAYIQSPPPSQVEESDCFSSCDTGLLDMLLHEAKIKTSAKHS…	C7
Arabidopsis thaliana	AtMYB33	MSYTSTDSDHNESPAADDNGSDCRSRWDGHALKKGPWSSAEDDILIDYVNKHGEGNWNAVQKHTSLFRCGKSCRLRWANHLRPNLKKGAFSQEEEQLIVELHAKMGNRWARMAAHLPGRTDNEIKNYWNTRIKRRQRAGLPLYPPEMHVEALEWSQEYAKSRVMGEDRRHQDFLQLGSCESNVFFDTLNFTDMVPGTFDLADMTAYKNMGNCASSPRYENFMTPTIPSSKRLWESELLYPGCSSTIKQEFSSPEQFRNTSPQTISKTCSFSVPCDVEHPLYGNRHSPVMIPDSHTPTDGIVPYSKPLYGAVKLELPSFQYSETTFDQWKKSSSPPHSDLLDPFDTYIQSPPPPTGGEESDLYSNFDTGLLDMLLLEAKIRNNSTKNNLYRSCASTIPSA…	C7
Ipomoea purpurea	Ipurp_gene46375	MYRRLDCYEFRLLAPSSYTNTKNCFLLRSDFRMSMTSESEDRMTLKGSVSSPSIEEATAGGKTGGSVLLKKGPWTSAEDAILVDYVTKHGEGNWNAVQKHSGLARCGKSCRLRWANHLRPDLKKGSFTPEEEGRIIELHAKMGNKWARMAAELPGRTDNEIKNYWNTRIKRRQRAGLPIYPPDLCLKSINASKQNGDMNIFSIGEMQHPDLFQINCFEIPAVEFKNLELNQHSYPPPALVDIPASSLLDIPSSSLVGQGLKSSCGNRYFHSTVHPSKRLRGTETLFPGLSDNGSDFLAACSRFQSGNSDAAYIAAAQSFGVSSAYNQNLASDDPSLLSVIPGSHASLNGNSSYSSEPSWEKKPELPSLQSQMGSWYSPSSPLPSLESIDTLIQSPPPTE…	C7
lpomoea nil	INIL07g33338.t1	MSMTSESEDRMTFKGSVSSPSIEEATAGGKTGGSVLLKKGPWTSAEDAILVDYVTKHGEGNWNAVQKHSGLARCGKSCRLRWANHLRPDLKKGSFTPEEEGRIIELHAKMGNKWARMAAELPGRTDNEIKNYWNTRIKRRQRAGLPIYPPDLCLKSINASKQNGDMNIFSIGDMQHPDLFQINCFEIPAVEFKNLELNQHSYPPPALVDIPASSLLDIPSSSLVGQGLKSSCGNRYFQSTVHPSKRLRGTETLFPGLSDNGSDFLPACSRFQSGNSAAAYIAAAQSFGVSSAYNQNLASDDPSLLSVIPGSHATLNGNSSYSSEPSWEKKPELPSLQSQMGSWYSPSSSPLPSLESIDTLIQSPPPTEHTESGSLSPRNSGLLDAVLYESQTLKHSKNN…	C7
Ipomoea triloba	itb14g14460.t3	MSMTSESEDGMTLKGCVSSPSIEEVTAGGKTGGSVLLKKGPWTSAEDAILVDYVTKHGEGNWNAVQKHSGLARCGKSCRLRWANHLRPDLKKGAFTPEEECRIIELHSKMGNKWARMAAELPGRTDNEIKNYWNTRIKRRQRAGLPIYPPDLCLRSINARQQNEDMNIFSIGDMQHPDLFQINSFEIPAVEFKNLELNQHSYPPPSLVDIPASSLLDIPSSSLVGQGLKSSCGNRYFHSTVHPSKRLRGTETLFPGLSDNGSDFLPACSQFQSGAYIAAQSFGVSSAYNQNLASDDPSLLSVIPGSHASLNGNSSYSSEPSWEKKPELPSLQSQMGSWYSPSSPLPSLESIDTLIQSPPPTEHTESGSLSPRNSGLLDAVLYESQTLKHSKNNNTSSQQ…	C7
Ipomoea trifida	itf14g10520.t1	MSMTSESEDSMTLKGSVSSPSIEEVTAGGKTGGSVLLKKGPWTSAEDAILVDYVTKHGEGNWNAVQKHSGLARCGKSCRLRWANHLRPDLKKGAFTPEEECRIIELHSKMGNKWARMAAELPGRTDNEIKNYWNTRIKRRQRAGLPIYPPDLCLRSINARQQNEDMNIFSIGDMQHPDLFQINSFEIPAVEFKNLELNQHSYPPPSLVDIPASSLLDIPSSSLVGQGLKSSCGNRYFHSTVHPSKRLRGTETLFPGLSENGSDFLPACSRFQSGAYIAAQSFGVSSAYNQNLASDDPSLLSVIPGSHASLNGNSSYSSEPSWEKKPELPSLQSQMGSWYTPSSPLPSLESIDTLIQSPPPTEHTESGSLSPRNSGLLDAVLYESQTLKHSKNNNTSSQQ…	C7
Ipomoea batatas	g11082.t1	MTSESEDGMTLKGSVSSPSIEEVTAGGKTGGSVLLKKGPWTSAEDAILVDYVTKHGEGNWNAVQKHSGLARCGKSCRLRWANHLRPDLKKGAFTPEEECRIIELHSKMGNKWARMAAELPGRTDNEIKNYWNTRIKRRQRAGLPIYPPDLCLRSINARQQNEDMNIFSIGDMQHPDLFQINSFEIPAVEFKNLELNQHSYPPPSLVDIPASSLLDIPSSSLVGQGLKSSCGNRYFHSTVHPSKRLRGTETLFPGLSENGSDFLPACSRFQSGAYIAAQSFGVSSAYNQNLASDDPSLLSVIPGSHASLNGNSSYSSEPSWEKKPELPSLQSQMGSWYSPSSPLPSLESIDTLIQSPPPTEHTESGSLSPRNSGLLDAVLYESQTLKHSKNNNTSSQQTT…	C7
Ipomoea purpurea	Ipurp_gene47456	MTLKGNVNSPSVEEATGGANAGGVPLKKGPWTSAEDAILMEYVTRHGEGNWNAVQKHTGLARCGKSCRLRWANHLKPDLKKGAFTPEEEHRIIELHAKMGNKWARMAAELPGRTDNEIKNYWNTRIKRRQRAGLPIYPPDVHLQAIHESNQNEDMSTFSTGDTQHSNLLQVNYFEIPAVEFKNLELNQQLHPQSPLDIPASSLLAQGLNSSYGPRPFFSTMNPSKRLRGPDSLFTGLSSNDSDIFTAFGPYQNDTCMQVSQSSGFSSGYYQNLDPDHPSLSCVIPGSHASLNSNSSSLEPAWAKKPELPSLQSQIVSWDSPSSPLPSLESVETLIQSPPTERSESGNVSPRNSGLLEAVLYESQTLKHSKNTLPQQNSGASIIPSDIVDNTFPDFHETE…	C7
lpomoea nil	INIL08g20855.t2	MNGSKTAEMFGSALQVSWQAIVAQEIDRVLGKNSGSSIGEKFGDFGMGKRLGSGGEFHVSGLMRFLDVFWSVTTLLLVNLFVAVVPKYYSDMSITSESEDSMTLKGNVNSPSVEEATGGANAGGVPLKKGPWTSAEDAILMEYVTRHGEGNWNAVQKHTGLARCGKSCRLRWANHLKPDLKKGAFTPEEEHRIIELHAKMGNKWARMAAELPGRTDNEIKNYWNTRIKRRQRAGLPIYPPDVHLQAIHESNQNEDMSTFSTGDTQHSNLLQVNYFEIPAVEFKNLELNQQLHPQSPLDIPASSLLAQGLNSSYGPRPFFSTMNPSKRLRGPDSLFTGLSSNDSDIFTAFGPYQNDTCMQVSQSSGFSSGYYQNLDPDHPSLSCVIPGSHASLNSNSSSL…	C7
Ipomoea aquatica	GWHPABKX009898	MGITSESEDSMTLKGNVNSPSVEEATSGANAGGVPLKKGPWTSAEDAILMEYVTRHGEGNWNAVQKHTGLARCGKSCRLRWANHLKPDLKKGAFTPEEEHRIIELHAKMGNKWARMAAELPGRTDNEIKNYWNTRIKRRQRAGLPIYPPDVHLQAIHESNQNEDMSTFSTGDTQHSNLLQVNYFEIPAVEFKNLELNQQLHPQSPLDIPASSLLAQGLNSSYGPRPFFSTMNPSKRLRGPDSLFTGLSSNDSDIFTAFGPYQNDTCMQVSQSSGFSSGYYQNLDPDHPSLSCVIPGSHASLNSNSSSLEPAWAKKPELPSLQSQIGSWDPPSSPLPSLESVETLIQSPPTERSESGNVSPRNSGLLEAVLYESQTLKHSKNTLPQQNSGASMIPSDIVD…	C7
Ipomoea triloba	itb07g01170.t1	MSITSESEDNMTMKGNVNSPSVEEATGGANAGGVPLKKGPWTSAEDAILMEYVTRHGEGNWNAVQKHTGLARCGKSCRLRWANHLKPDLKKGAFTPEEEHRIIELHAKMGNKWARMAAELPGRTDNEIKNYWNTRIKRRQRAGLPIYPPDVHLQAIHESNQNEDMSTFSTGDTQHSNLLQVNYFEIPAVEFKNLELNQQLHPQSPLDIPASSLLAQGLNSSYGPRPFFSTMNPSKRLRGPDSLFTGLSSNDSDIFTAFGPYQSDTCMQVSQSSGFSSGYYQNLDPDHPSLSCVIPGSHASLNSNSSSLEPAWAKKPELPSLQSQIGSWDAPSSPLPSLESVETLIQSPPTERSESGNVSPRNSGLLEAVLYESQTLKNSKNTLPQQNSDASMIPSDIVD…	C7
Ipomoea trifida	itf07g01150.t2	MSITSESEDNMTMKGNVNSPSVEEATGGANAGGVPLKKGPWTSAEDAILMEYVTRHGEGNWNAVQKHTGLARCGKSCRLRWANHLKPDLKKGAFTPEEEHRIIELHAKMGNKWARMAAELPGRTDNEIKNYWNTRIKRRQRAGLPIYPPDVHLQAIHESNQNEDMSTFSTGDTQHSNLLQVNYFEIPAVEFKNLELNQQLHPQSPLDIPASSLLAQGLNSSYGPRPFFSTMNPSKRLRGPDSLFTGLSSNDSDIFTAFGPYQSDTCMQVSQSSGFSSGYYQNLDPDHPSLSCVIPGSHASLNSNSSSLEPAWAKKPELPSLQSQIGSWDAPSSPLPSLESVETLIQSPPTERSESGNVSPRNSGLLEAVLYESQTLKNSKNTLPQQNSDASMIPSDIVD…	C7
Ipomoea aquatica	GWHPABKX004498	MKTESEDKMTSKGGISEDTTGGGNAGNAGGKTLKKGPWTSAEDAILVEYVTKHGEGNWNAVQKHSGLARCGKSCRLRWANHLRPDLKKGAFTPEEESRIIELHAKMGNKWARMAAELPGRTDNEIKNYWNTRIKRRQRAGLPIYPPDICLKALNESKQNEDFSTFPNGGTHHPDLLQINNFEIPAVEFRSLEVNQQLYPPALLEIPSSSLLDIPASSLLAHGLNSSYGNRSVLSTMHPSKRIRGSEPLFPGLNVNASDILPACSPYQNDSSVEIAQSFGFSSAYDQNLAPGHPSFSGVISGSHASLNGNSSSLEPTWAKKLELPSLQSQMGSWGSPSSPLPSLESVDTLIQSPPTEHNTGSGSLSPRNSGLLDAVLYESQTLKYTKSNSSEQTSGAFMM…	C7
lpomoea nil	INIL12g21835.t1	MKTEIEDKMTSKGGISDDTTGGGNAGSVGGKTLKKGPWTSAEDAILVEYVTKHGEGNWNAVQKHSGLARCGKSCRLRWANHLRPDLKKGAFTPEEESRIIELHAKMGNKWARMAAELPGRTDNEIKNYWNTRIKRRQRAGLPIYPPDICLKALNESKQNEDFSTFPNGGTHHPDLLQINNFEIPAVEFKSLEVNQQLYPPALLDIPPSSLLDIPASSLLAHGLNSSYGNRSVLSTMHPSKRIRGSEPLFPGLNANAGDILPACSPYQNDSSVEIAESFVFSSAYDHSLASSHPSFSGVISGSHASLNGNSSSLEPTWAKKLELPSLQSQMGSWGSPSSPLPSLESVDTLIQSPPTEHNTGSGSLSPRNSGLLDAVLYESQTLKHTKSNSSEQTSGAFMM…	C7
Ipomoea trifida	itf04g32790.t3	MKTESEDKMTDYYSSFQDSSMKTESEDKMTHYYSSFQDSSMKTESEDKMTSKGGISEDTTGGGNAGSVGGKALKKGPWTSAEDAILVEYVTKHGEGNWNAVQKHSGLARCGKSCRLRWANHLRPDLKKGAFTPEEESRIIELHAKMGNKWARMAAELPGRTDNEIKNYWNTRIKRRQRAGLPIYPPDICLKALNESKQNEDFSTFPNGGTHHPDLLQINNFEIPAVEFRSLEVNQQLYPPALLEIPSSSLLDIPASSLLAHGLNSSYGNRSVLSTMHPSKRIRGSEPLFPGLNVNASDILPACSPYQNDSSVEIAQSFGFSSAYDQNLASGHSSFSGVVSGSHASLNGNSSSLEPTWAKKLELPSFQSQMGSWGSPSSPLPSLESVDTLIQSPPTEHNT…	C7
Ipomoea triloba	itb04g32410.t2	MTDYYSSFQDSSMKTESEDKMTHYYSSFQDSSMKTESEDKMTSKGGISEDTTGGGNAGSVGGKALKKGPWTSAEDAILVEYVTKHGEGNWNAVQKHSGLARCGKSCRLRWANHLRPDLKKGAFTPEEESRIIELHAKMGNKWARMAAELPGRTDNEIKNYWNTRIKRRQRAGLPIYPPDICLKALNESKQNEDFSTFPNGGTHHPDLLQINNFEIPAVEFRSLEVNQQLYPPALLEIPSSSLLDIPASSLLAHGLNSSYGNRSVLSTMHPSKRIRGSEPLFPGLNVNASDILPACSPYQNDSSVEIAQSFGFSSAYDQNLASGHSSFSGVISGSHASLNGNSSSLEPTWAKKMELPSFQSQMGSWGSPSSPLPSLESVDTLIQSPPTEHNTGSGSLSPR…	C7
Ipomoea batatas	g4474.t1	MTDYYSSFQDSSMKTESEDKMTSKGGISEDTTGGGNAGSVGGKALKKGPWTSAEDAILVEYVTKHGEGNWNAVQKHSGLARCGKSCRLRWANHLRPDLKKGAFTPEEESRIIELHAKMGNKWARMAAEENLSADWHVHLELREDKRAGLPIYPPDICLKALNESKQNEDFSTFPNGGTHHPDLLQINNFEIPAVEFRSLEVNQQLYPPALLEIPSSSLLDIPASSLLAHGLNSSYGNRSVLSTMHPSKRIRGSEPLFPGLNVNAGDILPACSPYQNDSSVEIAQSFGFSSAYDQNLASGHSSFSGVISGSHASLNGNSSSLEPTWAKKMELPSFQSQMGSWGSPSSPLPSLESVDTLIQSPPTEHNTGSGSLSPRNSGLLDAVLYESQTLKHTKSNSSE…	C7
Arabidopsis thaliana	AtMYB91	MKERQRWSGEEDALLRAYVRQFGPREWHLVSERMNKPLNRDAKSCLERWKNYLKPGIKKGSLTEEEQRLVIRLQEKHGNKWKKIAAEVPGRTAKRLGKWWEVFKEKQQREEKESNKRVEPIDESKYDRILESFAEKLVKERSNVVPAAAAAATVVMANSNGGFLHSEQQVQPPNPVIPPWLATSNNGNNVVARPPSVTLTLSPSTVAAAAPQPPIPWLQQQQPERAENGPGGLVLGSMMPSCSGSSESVFLSELVECCRELEEGHRAWADHKKEAAWRLRRLELQLESEKTCRQREKMEEIEAKMKALREEQKNAMEKIEGEYREQLVGLRRDAEAKDQKLADQWTSRHIRLTKFLEQQMGCRLDRP	C8
Ipomoea triloba	itb09g09360.t1	MKERQRWRAEEDALLRAYVKQYGPKEWHLVSQRMNTPLNRDAKSCLERWKNYLKPGIKKGSLTEEEQRLVIHLQAKHGNKWKKIAAEVPGRTAKRLGKWWEVFKEKQQREQKENNKIVEPVEEGKYDHILETFAEKIVKERSVPGLLMASSKGGFLHADPPAPTPSNLLPPWLSNTTTTSAVRPPSPSVTLSLSPSTVPPSPVIPWLQSDRGPDKTPLTLSGFPPHHGISPPCGENPMVTELVECCKDLEEGHRAWAAHKKEATWRLRRVELQLESEKSCKIREKREEFDSKMKALMEEQKSSLDRIESDYKEQLAGLRRDAEAKEQKLAEQWASKHLRLTKFLEQMGCPPRLAEPNGQ	C8
Ipomoea trifida	itf09g08550.t4	MKERQRWRAEEDALLRAYVKQYGPKEWHLVSQRMNTPLNRDAKSCLERWKNYLKPGIKKGSLTEEEQRLVIHLQAKHGNKWKKIAAEVPGRTAKRLGKWWEVFKEKQQREQKENNKIVEPVEEGKYDHILETFAEKIVKERSVPGLLMASSKGGFLHADPPAPTPPNLLPPWLSNTTTTSAVRPPSPSVTLSLSPSTVPPSPVIPWLQSDRGPDKTPLTLSGFPPHHGISPPCGENPMVTELVECCKDLEEGHRAWAAHKKEATWRLRRVELQLESEKSCKIREKREEFDSKMKALMEEQKTSLDRIESDYKEQLAGLRRDAEAKEQKLAEQWASKHLRLTKFLEQMGCPPRLAEPNGQ	C8
Ipomoea batatas	g58953.t1	MKERQRWRAEEDALLRAYVKQYGPKEWHLVSQRMNTPLNRDAKSCLERWKNYLKPGIKKGSLTEEEQRLVIHLQAKHGNKWKKIAAEVPGRTAKRLGKWWEVFKEKQQREQKENNKIVEPVEEGKYDHILETFAEKIVKERSVPGLLMASSKGGFLHADPPAPTPPNLLPPWLSNTTTTSAVRPPSPSVTLSLSPSTVPPSPVIPWLQSDRGSDKTPLTLSGFPPHHGISPPCGENPMVTELVECCKDLEEGHRAWAAHKKEATWRLRRVELQLESEKSCKIREKREEFDSKMKALMEEQKTSLDRIESDYKEQLAGLRRDAEAKEQKLAEQWASKHLRLTKFLEQMGCPPRLAEPNGQ	C8
Ipomoea aquatica	GWHPABKX016183	MKERQRWRAEEDALLRAYVKQYGPKEWHLVSQRMNTPLNRDAKSCLERWKNYLKPGIKKGSLTEEEQRLVIHLQAKHGNKWKKIAAEVPGRTAKRLGKWWEVFKEKQQREQKENNKIVEPVEEGKYDHILETFAEKIVKERSVPGLLMASSKGGFLHADPPAPTPPNLLPPWLSNTTTTSAVRPPSPSVTLSLSPSTVPPSPVIPWLQSDRGPDKTPLTLSGFPPHHGISPPCGENPMVTELVECCKDLEEGHRAWAAHKKEAAWRLRRVELQLESEKSCKIREKREEFDSKMKALMEEQKTSLDRIEADYKEQLAGLRRDAEAKEQKLAEQWASKHLRLTKFLEQMGCPPRLAEPNGQ	C8
Ipomoea purpurea	Ipurp_gene35270	MKERQRWRAEEDALLRAYVKQYGPKEWHLVSQRMNTPLNRDAKSCLERWKNYLKPGIKKGSLTEEEQRLVIHLQAKHGNKWKKIAAEVPGRTAKRLGKWWEVFKEKQQREQKENNKIVEPVEEGKYDHILETFAEKIVKERSVPGLLMASSKGGFLHADPPAPTPPNLLPPWLSNTTTSSAVRPPSPSVTLSLSPSTVPPSPVIPWLQSDRGPDKTPLTLSGFPPHHGISPPCGENPMVTELVDCCKDLEEGHRAWAAHKKEAAWRLRRVELQLESEKSCKIREKREEFESKMKALMEEQKTSLDRIESDYKEQLAGLRRDAEAKEQKLAEQWASKHLRLTKFLEQMGCPPRLAEPNGQ	C8
lpomoea nil	INIL04g32702.t1	MKERQRWRAEEDALLRAYVKQYGPKEWHLVSQRMNTPLNRDAKSCLERWKNYLKPGIKKGSLTEEEQRLVIHLQAKHGNKWKKIAAEVPGRTAKRLGKWWEVFKEKQQREQKENNKIVEPVEEGKYDHILETFAEKIVKERSVPGLLMASSKGGFLHADPPAPTPPNLLPPWLSNTTTSSAVRPPSPSVTLSLSPSTVPPSPVIPWLQSDRGPDKTPLTLSGFPPHHGISPPCGENPMVTELVDCCKDLEEGHRAWAAHKKEAAWRLRRVELQLESEKSCKIREKREEFESKMKALMEEQKTSLDRIESDYKEQLAGLRRDAEAKEQKLAEQWASKHLRLTKFLEQMGCPPRLAEPNGQ	C8
Arabidopsis thaliana	AtMYB121	MLDWGVQGHHQKHDHDIYQQQHQQQGCRKGPWTLEEDKLLAEYVTSHGEGRWSTVAKCAGLNRSGKSCRLRWVNYLRPGLKRGQITPQEEGIILELHSLWGNKWSTIARYLPGRTDNEIKNYWRTHYKKNQKSSSKQDKVKKSLSRKQQQVDLKPQPQAQSENHQSQLVSQDHMNIDNDHNIASSLYYPTSVFDDKLYMPQSVATTSSDHSMIDEGHLWGSLWNLDEDDPHSFGGGSGQGTAADIDEKFPDSGIEAPSCGSGDYSYTGVYMGGYIF	C9
Ipomoea aquatica	GWHPABKX011518	MVGAAEKAGWRKGPWTQEEDKLLGDYVSLHGEGRWSSVARCAGLNRNGKSCRLRWVNYLRPGLKRGHMTPQEEGIIIELHALWGNKWSTIARYLPGRTDNEIKNYWRTHFKKKPAAGKNSEKQDRRKNRRKRNQEQENKTKPQLTQMNVINQQPQETTTNDSSCITAAAPMDYCVGGDNNANTTTLYHQDIESWVDSFAMDGLWEGGLWNLDDSLDDPATTLELQGYEGSCVVQSPCGFGADHAVNLWNNGGFLF	C9
lpomoea nil	INIL05g04549.t1	MVGAGAKAGWRKGPWTPEEDKLLGDYVSLHGEGRWSCVARCAGLNRNGKSCRLRWVNYLRPGLKRGHITPQEEGIIIELHALWGNKWSTIARYLPGRTDNEIKNYWRTHFKKKPATGKTGSEKQDRRKKLRKINEEQENDTKPQETMTNDSSCITAATAAPMDCVCVEDNNHLGGTSANTTTTLYHQNIDDIESWVDSFAMDGLWGGELWNLDDDYCLHDPAVIQNPCGYGTDHAVNLWNGGFIF	C9
Ipomoea batatas	g17283.t1	MVGAVEKAGWRKGPWTPEEDKLLGDYVSLHGEGRWSSVARCAGLNRNGKSCRLRWVNYLRPGLKRGHISPQEEGIIIELHALWGNKWSTIARYLPGRTDNEIKNYWRTHFKKKPAAGKTSEKQDRRKNRRKRNEEKDEVNDTKPQETMSNNDSSCITAAAAPMGDNNQLGGTSATTTTTFYHEDIESWVDSFAMDMDGLWGGGLWNLDDDDSYPEAALLEQGHVIQNPCGFGADHAVNLWNGGFIF	C9
Ipomoea trifida	itf12g05820.t1	MVGAAEKAGWRKGPWTPEEDKLLGDYVSLHGEGRWSSVARCAGLNRNGKSCRLRWVNYLRPGLKRGHISPQEEGIIIELHALWGNKWSTIARYLPGRTDNEIKNYWRTHFKKKPASGKTSEKQDRRKNRRKRNEEKVINDTKPQETMSNNDSSCITAAAAQMGGTSANTTTTLYHEDIESWVDSFAMDMDGLWGGGLWNLDDDDSYPEAALLEQGHVIQNPCGFGADHAVNLWNGGFIF	C9
Ipomoea triloba	itb12g06140.t1	MVGASEKVGWRKGPWTPEEDKLLGDYVSLYGEGRWSSVARCAGLNRNGKSCRLRWVNYLRPGLKRGHISPQEEGIIIELHALWGNKWSTIARYLPGRTDNEIKNYWRTHFKKKPASGKTSEKQDRRKNRRKRNEEKVIKDTKPQETMSNNDSSCITAAAAPIGGTSANTTTSLYHEDIESWVDSFAMDMDGLWGGGLWNLDNDDSLNLHDPEAALLEQGHVIQNPCGFGADHAVNLWNGGFIF	C9
Ipomoea batatas	g17691.t1	MVGASEKVGWRKGPWTPEEDKLLGDYVSLHGEGRWSSVARCAGLNRNGKSCRLRWVNYLRPGLKRGHISPQEEGIIIELHALWGNKWSTIARYLPGRTDNEIKNYWRTHFKKKPAAGKTSEKQDRRKNRRKRNEEKVINDTKPQETMSNNDSSCITAAAAPMGDNNQLGGTSANTTTSYHEDIESWVDSFAMDMDGLWGGGLWNLDDDDSYPEAALLEQGHVIQNPCGFGADHAVNLWNGGFIF	C9
Arabidopsis thaliana	AtMYB71	MSLWGGMGGGWGMVEEGWRKGPWTAEEDRLLIDYVQLHGEGRWNSVARLAGLKRNGKSCRLRWVNYLRPDLKRGQITPHEETIILELHAKWGNRWSTIARSLPGRTDNEIKNYWRTHFKKKTKSPTNSAEKTKNRILKRQQFQQQRQMELQQEQQLLQFNQIDMKKIMSLLDDDNNNGDNTFSSSSSGESGALYVPHQITHSTTTSGCEPNSNGYYPVVPVTIPEANVNEDNAIWDGLWNLDFEGQGSFGGAACAPRKHYFQNMVIPFC	C9
Arabidopsis thaliana	AtMYB79	MVEEVWRKGPWTAEEDRLLIEYVRVHGEGRWNSVSKLAGLKRNGKSCRLRWVNYLRPDLKRGQITPHEESIILELHAKWGNRWSTIARSLPGRTDNEIKNYWRTHFKKKAKPTTNNAEKIKSRLLKRQHFKEQREIELQQEQQLFQFDQLGMKKIISLLEENNSSSSSDGGGDVFYYPDQITHSSKPFGYNSNSLEEQLQGRFSPVNIPDANTMNEDNAIWDGFWNMDVVNGHGGNLGVVAATAACGPRKPYFHNLVIPFC	C9
Ipomoea aquatica	GWHPABKX029181	MMGTEQMGWRKGPWTAEEDRLLVEYVRFHGEGRWNSVARFAGLKRNGKSCRLRWVNYLRPDLKRGQITPHEERIILELHARWGNRWSTIARSLPGRTDNEIKNYWRTHFKKKAAKSAAANSFDHPKARILRQQQQQQQQQKKQEESNHHQMDMRKMMSSFDEIDENRLSVPQPQAAAGLLSDQEQGFLYSMIHGCAAVPEPSSTEDIIMCDGLWNLDDFHGSFSAMGSANKACFLQPVAAPFY	C9
lpomoea nil	INIL13g08245.t1	MMGTEQMGWGIMAGWRKGPWTAEEDRLLVEYVRFHGEGRWNSVARFAGLKRNGKSCRLRWVNYLRPDLKRGQITPHEERIIVDLHARWGNRWSTIARSLPGRTDNEIKNYWRTHFKKKAAANSSDHPKPRILRQQQQQQKKKQEESNHQIDMRKMMSSFEEIDENRLSSVPQPQIAAGLLSDQEQQGFLSSMIHGCAEVPEPSSSTEDIIMCDGLWNLDDFHGSFSPMASANKACFLQPVAAPFY	C9
Ipomoea triloba	itb13g25180.t1	MMGTEQMGWGIMGGWRKGPWTAEEDRLLVEYVRFHGEGRWNSVARFAGLKRNGKSCRLRWVNYLRPDLKRGQITPHEERIIVELHARWGNRWSTIARSLPGRTDNEIKNYWRTHFKKKAAANSSDHPKARILRQQQQQKKKKQEESNHQMDMRKMMSSFDEIDENRLSVPQPQPPTDLLSDQEQGFLYSMINGYASVPEPYSTEDMIMCDGLWNLDDFHGSFSANKACFLQPVAAPFY	C9
Ipomoea trifida	itf13g21600.t1	MMGTEHMGWGIMGGWRKGPWTAEEDRLLVEYVRFHGEGRWNSVARFAGLKRNGKSCRLRWVNYLRPDLKRGQITPHEERIIVELHARWGNRWSTIARSLPGRTDNEIKNYWRTHFKKKAAANSSDHPKARILRQQQQQQQQQKKKKQEESNHQMDMRNMMSSFDEIDENRLSVPQPQPPTDLLSDQEQGFLYSMINGNASVPEPSYTEDMIMCDGLWNLDDFHGSFSANKACFLQPVAAPFY	C9
Ipomoea batatas	g13062.t1	MMGTEQMGWGIMGGWRKGPWTAEEDRLLVEYVRFHGEGRWNSVARFAGSSNTVVDGTRSLLPNFTPVTRLKRNGKSCRLRWVNYLRPDLKRGQITPHEERIIVELHARWGNRWSTIARSLPGRTDNEIKNYWRTHFKKKAAKSAATNNSDHPKARILRQQQQQQQQQQQKKKKQEESNHQMDMRNMMSSFDEIDENRLSVPQPQPPTDLLSDQEQGFLYSMINGCASVTEPSSTEDMIMCDGLWNLDDFHGSFSANKACFLQPVAAPFY	C9
Ipomoea triloba	itb13g17780.t1	MVAAEEMMGWGVLDEGWRKGPWTAEEDRLLIEYVKLHGEGRWNSVAKLQGLKRNGKSCRLRWVNYLRPDLKRGQITPHEERIIIELHAKWGNRWSTIARSLPGRTDNEIKNYWRTHFKKKAKSSAADNTEKSRARLLRKQQFHLQQLQQQQQQQQYNIQTDITKKVIPLFDENNETRVAAPSVPQGQGGVFYPEQDQGFFFSLMNGYVPSVAEAPSNDQDSIMWDGLWNLDDFQGNFCAVSAANKICSLQPIAAPFY	C9
Ipomoea trifida	itf13g14040.t1	MMGWGVLDEGWRKGPWTAEEDRLLIQYVKLHGEGRWNSVAKLQGLKRNGKSCRLRWVNYLRPDLKRGQITPHEERIIIELHAKWGNRWSTIARSLPGRTDNEIKNYWRTHFKKKAKSSAADNTEKSRARLLRKQQFHLQQLQQQQQQQYNIQTDITKKVIPLFDENNETRVAAPSVPQGQGGVFYPEQDQGFFFSLMNGYVPSVAEAPSNDQDSIMWDGLWNLDDFQGNFCAVSAANKICSLQPIAAPFY	C9
Ipomoea batatas	g13997.t1	MMGWGVLDEGWRKGPWTAEEDRLLIQYVKLHGEGRWNSVAKLQGLKRNGKSCRLRWVNYLRPDLKRGQITPHEERIIIELHAKWGNRWSTIARSLPGRTDNEIKNYWRTHFKKKAKSSAADNTEKSRARLLRKQQFHLQQLQQQQQQQQQYNIQTDITKKVIPLFDENNETRVAAPSVPQGQGGVFYPEQDQGFFFSLMNGYVPSVAEAPSNDQDSIMWDGLWNLDDFQGNFCAVSAANKICSLQPIAAPFY	C9
Ipomoea aquatica	GWHPABKX017747	MSIGMMIAAEEMMGWGVLDEGWRKGPWTAEEDRLLIQYVKLHGEGRWNSVAKLQGLKRNGKSCRLRWVNYLRPDLKRGQITPHEERIIIELHAKWGNRWSTIARSLPGRTDNEIKNYWRTHFKKKAKISAADNAEKSRARLLRKQQFHLQQLQQQQQQQQHYNNIQTDTKKVIPLFDENNETRVAAPTVPQGGVFYPEQDQGFFFSMMNGYVPSVPEASSNDQQDSIMWDGLWNLDDFQGNFCAVSAANKICSLQPIAAPFY	C9
Ipomoea purpurea	Ipurp_gene17186	MMGWGVLNEGWRKGPWTAEEDRLLIQYVKLHGEGRWNSVAKLQGLKRNGKSCRLRWVNYLRPDLKRGQITPHEERIIIELHAKWGNRWSTIARSLPGRTDNEIKNYWRTHFKKKAKSSAADNTEKSRARLLRKQQFHLQQLQQQQQQQYNIHQTDIKKVIPLFDENNETRVTAPTVIPQGQGGVFYPDQDQGFFFSLMNGYVPSLPEALSSNDHQDSIMWDGLWNLDEFQGNFCAVSAANKICSLQPIPAPFY	C9
lpomoea nil	INIL13g07537.t1	MMVAAEEMMGWGVLNEGWRKGPWTAEEDRLLIQYVKLHGLKRNGKSCRLRWVNYLRPDLKRGQITPHEERIIIELHAKWGNRWSTIARSLPGRTDNEIKNYWRTHFKKKAKSSAADNTEKSRARLLRKQQVTAPTVIPQGQGGVFYPDQDQGFFFSLMNGYIPSLPEALLSSNDNQDSIMWDGLWNLDEFQGNFCAVSAANKICSLQPIAAPFY	C9
Arabidopsis thaliana	AtMYB27	MDFKKEETLRRGPWLEEEDERLVKVISLLGERRWDSLAIVSGLKRSGKSCRLRWMNYLNPTLKRGPMSQEEERIIFQLHALWGNKWSKIARRLPGRTDNEIKNYWRTHYRKKQEAQNYGKLFEWRGNTGEELLHKYKETEITRTKTTSQEHGFVEVVSMESGKEANGGVGGRESFGVMKSPYENRISDWISEISTDQSEANLSEDHSSNSCSENNINIGTWWFQETRDFEEFSCSLWS	C10
Ipomoea aquatica	GWHPABKX025275	MEEETLRKGPWLEEEDEKLAAAIASLGERRWDALAKASGLRRTGKSCRLRWVNYLRPNIKRSRITTEEELLIIELQRKWGNKWAKIAKQLPGRTDNDIKNYWKSHLRKKILQEQECFKNTSNKAQQMNTSCTTADCVSIKDGSLGSSADSSEVVELPDYALVSSPYEERLWDWMSSWSHEDSEMEHHGDGESCSRNQWRCHPQWTSDYSCIGTIWDYASSSIWDNNTS	C10
Ipomoea triloba	itb06g03890.t1	MEEETLRKGPWLEEEDEKLAAAVASLGERRWDALAKASGLRRTGKSCRLRWMNYLRPNIKRSRITTEEELLIIELQRKWGNKWAKIAKQLPGRTDNDIKNYWRSHLRKKILREQECFKNTSNKAQQMNTSWHSCTTADRASLKDGSLGSSADSSEVVELPDYTLVSSPYEERLWNWMSSWSHEDSEMEHHGDGESCSRYQWCCQPQWTSDYSCIGTIWDYASSSIWDNTS	C10
Ipomoea batatas	g63778.t1	MEEETLRKGPWLEEEDEKLAAAVASLGERRWDALAKASELRRTGKSCRLRWMNYLRPNIKRSRITTEEELLIIELQRKWGNKWAKIAKQLPGRTDNDIKNYWRSHLRKKILREQECFKNTSNKAQQMNTSWHSCTTADRASIKDGSLGSSADSSEVVELPDYTLVSSPYEERLWNWMSSWSHEDIEMEHHGDGESCSRNQWCCQPQWTSDYSCIGTIWDYASSSIWDSTS	C10
Ipomoea trifida	itf06g06520.t1	MEEETLRKGPWLEEEDEKLAAAVASFGERRWDALAKASELRRTGKSCRLRWMNYLRPNIKRSRITTEEELLIIELQRKWGNKWAKIAKQLPGRTDNDIKNYWRSHLRKKILREQECFKNTSNKAQQMNTSWRSCTTADRASLKDGSLGSSVDSSEVVELPDYALVSSPYEERLWDWMSSWSHEDSEMEHHGDGESCSRNQWCCHPQWTSNYSCIGTIWDYASSSIWDSTS	C10
Ipomoea purpurea	Ipurp_gene819	MEEETLRKGPWLEEEDEKLAAAVASLGERRWDALAKASGLRRTGKSCRLRWMNYLRSNIKRSRITTEEELLIIELQRKWGNKWAKIAKQLPGRTDNDIKNYWRGHLRKKILREQECFKNTSNKAQQMNTSWRSCTTADRASIKDGSLGSSAADSSEVIVELPDYALMSSPYEERLWDWMSSWSHEDSEMEHHGDGESCNRNQLCCHPQWTSDYSCIGTIWDYASSSIWDNTS	C10
lpomoea nil	INIL01g36685.t1	MEKETLRKGPWLEEEDEKLAAAVASLGERRWDALAKASGLRRTGKSCRLRWMNYLRSNIKRSRITTEEELLIIELQRKWGNKWAKIAKQLPGRTDNDIKNYWRGHLRKKILREQECFKNTSNKAQQMNTSWRSCTTADRASFKDGSLGSSVDSSEVVELPDYALVSSPYEERLWDWMSSWSHEDSEMEHHGDGESCSRNQWCCHPRWTSDYSCIGTIWDYASSSIWDNTS	C10
Arabidopsis thaliana	AtMYB48	MKMMQEEGNRKGPWTEQEDILLVNFVHLFGDRRWDFIAKVSGLNRTGKSCRLRWVNYLHPGLKRGKMTPQEERLVLELHAKWGNRWSKIARKLPGRTDNEIKNYWRTHMRKKAQEKKRPVSPTSSFSNCSSSSVTTTTTNTQDTSCHSRKSSGEVSFYDTGGSRSTREMNQENEDVYSLDDIWREIDHSAVNIIKPVKDIYSEQSHCLSYPNLASPSWESSLDSIWNMDADKSKISSYFANDQFPFCFQHSRSPWSSG	C10
Arabidopsis thaliana	AtMYB59	MKLVQEEYRKGPWTEQEDILLVNFVHLFGDRRWDFVAKVSGLNRTGKSCRLRWVNYLHPGLKRGKMTPQEERLVLELHAKWGNRWSKIARKLPGRTDNEIKNYWRTHMRKKAQEKKRPMSPTSSSSNCCSSSMTTTTSQDTGGSNGKMNQECEDGYYSMDDIWREIDQSGANVIKPVKDNYYSEQSCYLNFPPLASPTWESSLESIWNMDADESKMSSFAIDQFPLSFEHGSGRL	C10
Ipomoea purpurea	Ipurp_gene15704	MVQEEFRKGPWTEQEDVQLVFYVNLFGDRRWDFLAKVSGLKRTGKSCRLRWVNYLHPGLKRCKMTPQEERLILEFHSKWGNKWSRIARKLPGRTDNEIKNYWRTHMRKKAQEKKKNKGGACISASSSSLTNCCSYSSSANSPPAVESVVDEANERDFYDTGGVDEELPPAHDNGGAAAKAYTMDEIWKDIEQLGDVYCGNQPRSVTSSSPMWNYWAETLLMTADYNHGGGGESKIVPFPPPPPTNDQFYSSFDNQDSIFLTG	C10
Ipomoea batatas	g4815.t1	MVQEEFRKGPWTEQEDVQLVFYVNLFGDRRWDFLAKVSGLKRTGKSCRLRWVNYLHPGLKRCKMTPQEERLILELHSKWGNKWSRIARKLPGRTDNEIKNYWRTHMRKKAQENKKKKGGACISASSSSLTNCCSYSSSANSPAAVESEVDEANERNFYDTGGIDEETTQVPPVQENGAAAKAYTMDEIWKDIEQLGDVYCGNNQQRSVTTSSPMWNYWAETLWMTTADYNHGGGESKTASFPPLPLPLPLPPPPTNNDQFYSSFDNQGSIFLTG	C10
Ipomoea batatas	g48266.t1	MAQEEMMKMMMMRRGPWTEQEDVQLVLYVNMFGDRRWDFLAKVSGLKRSGKSCRLRWVNYLQPGLKRGKITPQEQRLILQLHSKWGNRWSKIAQKLPGRTDNEIKNYWRTHMRKKANEDRANKFGSSSSPSSSSSLSNNSSSSSGGSSSPPAVDSRPIPDTNERNFYDTGGIIFEDETTPQQQQQQEKKIMDDHHQQQQQVCSSSMDDIWKDMELWAEQEKGGCTMWNYWSDWVWTTCSSSNNNRMCPPPPPPSSSTDRLCFFDNQDYAQYN	C10
Ipomoea triloba	itb14g16650.t3	MRIVSEEVRKGPWTEHEDVQLAFYVNLFGDRRWDFLSKISGLKRSGKSCRLRWVNYLHPGLKRGKMTPHEERLILELHSKLGNRWSKIARKLPGRTDNEIKNYWRTQMRKEAHDKKKKDKKQHQKGGGACSSSASPALSNSSSSSSGSAGEESTPAPVVGANERGFYDTGGFVEAPPPPPRADNGGEKMSGGVKVYSMDEIWKAIESPENQESGHGGVMGSAIWDDYSVWTMDYDYQEDERNMVAPVSDQFYTWFDNNLDFAHNTFLTG	C10
Ipomoea batatas	g10049.t1	MRIVSEEVRKGPWTEHEDVQLAFYVNLFGDRRWDFLSKISGLKRSGKSCRLRWVNYLHPGLKRGKMTPHEERLILELHSKLGNRWSKIARKLPGRTDNEIKNYWRTQMRKEAHDKKKKDKKQHQKGGGACSSTASLSPSNSSSSSSGSAGEESTPAPVVGANERGFYDTGGFVEAPPPPRADNGEKMGGAGVKVYSMDEIWKAIESPEIQESHGGGQRSVMGSTIWDDYSVWTMDYDYQEDERNMVAPVCDQFYTWFDNNLDFAHNNTFLTG	C10
Arabidopsis thaliana	AtMYB62	MENSMKKKKSFKESEDEELRRGPWTLEEDTLLTNYILHNGEGRWNHVAKCAGLKRTGKSCRLRWLNYLKPDIRRGNLTPQEQLLILELHSKWGNRWSKIAQYLPGRTDNEIKNYWRTRVQKQARQLNIESNSDKFFDAVRSFWVPRLIEKMEQNSSTTTTYCCPQNNNNNSLLLPSQSHDSLSMQKDIDYSGFSNIDGSSSTSTCMSHLTTVPHFMDQSNTNIIDGSMCFHEGNVQEFGGYVPGMEDYMVNSDISMECHVADGYSAYEDVTQDPMWNVDDIWQFRE	C11
Arabidopsis thaliana	AtMYB116	MSNITKKKCNGNEEGAEQRKGPWTLEEDTLLTNYISHNGEGRWNLLAKSSGKSCRLRWLNYLKPDIKRGNLTPQEQLLILELHSKWGNRWSKISKYLPGRTDNDIKNYWRTRVQKQARQLNIDSNSHKFIEVVRSFWFPRLINEIKDNSYTNNIKANAPDLLGPILRDSKDLGFNNMDCSTSMSEDLKKTSQFMDFSDLETTMSLEGSRGGSSQCVSEVYSSFPCLEEEYMVAVMGSSDISALHDCHVADSKYEDDVTQDLMWNMDDIWQFNEKILIFEDQTVLVLVSLDLLRRTNLISLLHVKESKR	C11
Ipomoea aquatica	GWHPABKX009376	MMVSKSGAIQSLSNNSSNEEERFGELRRGPWTLEEDTLLIKYIAAHGEGRWNALAKCAGLRRTGKSCRLRWLNYLKPDIKRGNLTPQEQILILELHSKWGNRWSKIAQHLPGRTDNEIKNYWRTRVQKQARQLKIDSNSKKFIEAVKRFWMPRLIEKMEQTTTTTTTSSFISSPSSSSSISTMEKQNPITSLPSPHPNHQPYIPSSPPLQEPAKTDNSDKENLNICSTDSFEMHGDDCYHVEIMGNSCYGGEEGFGHPAMSAFESRDISMLECQLAPDDWFGNDVADSLWNIDESWQYRKLEDFGGLS	C11
Ipomoea purpurea	Ipurp_gene48073	MMVSKSGAIQSLSNNSSCNEEERFGELRRGPWTLEEDTLLIKYIAAHGEGRWNALAKCAGLRRTGKSCRLRWLNYLKPDIKRGNLTPQEQILILELHSKWGNRWSKIAQHLPGRTDNEIKNYWRTRVQKQARQLKIDSNSKKFIEAVKRFWMPRLIEKMEQTISTTTSSFISSPSSSSSISTMEKQQSPPINSLPSPHPTHQTYLPSSPTLQEPPKTDNSENKNLNICSTDSFQLHHDDDCYHVEIMGNSCYGGEEGFGHPAMSAFESRDISMLECQLAAPDDWFSNDVADSLWNIDESWQYRKLEDFGDLS	C11
lpomoea nil	INIL08g31042.t1	MMVSKSGAIQSLSNNNSCNEEERFGELRRGPWTLEEDTLLIKYIAAHGEGRWNALAKCAGLRRTGKSCRLRWLNYLKPDIKRGNLTPQEQILILELHSKWGNRWSKIAQHLPGRTDNEIKNYWRTRVQKQARQLKIDSNSKKFIEAVKRFWMPRTTQNRQL	C11
Ipomoea trifida	itf07g07660.t1	MMVSKSGEIQSLSNNNNEEERFGELRRGPWTLEEDTLLIKYIAAHGEGRWNALAKCAGLRRTGKSCRLRWLNYLKPDIKRGNLTPQEQILILELHSKWGNRWSKIAQHLPGRTDNEIKNYWRTRVQKQARQLKIDSNSKKFIEAVKRFWMPRLIEKMEQQQTSTLSSSFISSPSSSSSISTMEKQSPINSLPSPITIPEPPKTDNPENKNLNICSTDSFQLHDDDDCYHVEIMGNSCYGGEEEGFGHPAMSAFESRDISMLECQLAPDDWFGNDVADSLWNIDESWQYRKLEDFGDLS	C11
Ipomoea triloba	itb07g07790.t1	MMVSKSGEIQSLSNNNEERFGELRRGPWTLEEDTLLIKYIAAHGEGRWNALAKCAGLRRTGKSCRLRWLNYLKPDIKRGNLTPQEQILILELHSKWGNRWSKIAQHLPGRTDNEIKNYWRTRVQKQARQLKIDSNSKKFIEAVKRFWMPRLIEKMEQHQTSTLSSSFISSPSSSSSISTMEKQSPLNSLPSPITIPEPPKTDNPENKNLNICSTDSFQLHDDDDCYHVEIMGNSCYAGEEEGFGHPAMSAFESRDISMLECQLAPDDWFGNDVADSLWNIDETWQYRKLEDFGDLS	C11
Ipomoea batatas	g49997.t1	MMVSKSGEIQSLSNNNNEEERFGELRRGPWTLEEDTLLIKYIAAHGEGRWNALAKCAGLRRTGKSCRLRWLNYLKPDIKRGNLTPQEQILILELHSKWGNRWSKIAQHLPGRTDNEIKNYWRTRVQKQARQLKIDSNSKKFIEAVKRFWMPRLIEKMEAADFYFSSSFISSPSSSSSISTMEKQSPINSLPSPITIPEPPKTDNPENKNLNICSTDSFQLHDDDDCYHVEIMGNSCYTGEEEGFGHPAMSAFESRDISMLECQLAPDDWFGNDVADSLWNIDETWQYRKLEDFGDLS	C11
Ipomoea aquatica	GWHPABKX023820	MQPSPQSSRSDDDDIQQLRRGPWTEEEDGLLIHYIALHGQGRWNLLAKSAGLRRSGKSCRLRWLNYLKPDVKRGNLSPQEQLLILELHLEWGNRWSKIAEHLPGRTDNEIKNYWRTRVQKQARHLKLDSNSAAFQQLIRNFWVPTLLHKIHGSIQPLLTTTYEKKKPQYNSSHQALTNSNTTETTYFSPLPPLADECRPSNPFHGNGDSGYYGMEAFSPPLFTGPGDYFIDYDQFGEGNTSLGDFSVDSSLWSMDEIWVG	C11
lpomoea nil	INIL09g33277.t1	MQLSSQSSTSDDDLRRGPWTEEEDGLLIHYIALHGQGRWNLLAKTAGLRRSGKSCRLRWVNYLKPDVKRGNLTLEEQLLILELHLKLGNRWSKIAEHLPGRTDNEIKNYWRTRVQKQARNLNLHSNTAAFQQLIRHFWVPTLLHKIHARSIQPQPQTTTSYQEKKPHYNSSHQPLTNSNTTTESTYFSPLSPLSDECPSINNPFHGYYGMEAFSPPLFTGSGDCFIDYDQVGEGNSSMDDFSVDSSLWSMDEIWVG	C11
Ipomoea triloba	itb11g17320.t1	MQPSSQSSRSDDDGILQLRRGPWTEEKDGLLIHYIALHGQGRWNLLAKSAGLRRSGKSCRLRWLNYLKPDVKRGNLRPEEQLLILELHLKWGNRWSKIAEHLPGRTDNEIKNYWRTRVQKQAKHLKLDSNSAAFQQLIRNFWVPTLLHKIHGSIRPPLLTTTYEDNSSHQPLTNSNTTNESTYFSPLPPLHANAHSAYYGMEAFSPPLFTGPEDYFIDYGQVGEGNTSIYG	C11
Ipomoea trifida	itf11g14620.t1	MQPSSQSSRSDDDDILQLRRGPWTEEEDGLLIHYIALHGQGRWNLLAKTAGLRRSGKSCRLRWLNYLKPDVKRGNLSPEEQLLILELHLKWGNRWSKIAEHLPGRTDNEIKNYWRTRVQKQAKHLNLDPNSAAFQQLIRNFWVPTLLHKIYGSIQPQNPQPLLTTTYEDNSSHQPLTNSNTTNESTYFSPLPPLVDNPFHANAHSAYYGMEAFSPPLFTGPEDYFIDYDQVGEGNTSMDDFSVDSSLWSMDEIWVG	C11
lpomoea nil	INIL03g15019.t1	MASSPSKSSTSSCLTAEDMDSTELRRGPWTPEEDTLLIHYIACHGEGRWNLLAKSSGLRRTGKSCRLRWLNYLKPDVKRGNLSPQEQLLILELHSKWSKIAQFLPGRTDNEIKNYWRTRVQKQARHLKIDSNSAAFQQLIRGFWMPRLIQKIQASSIQHSDEILNTQSQQVPAPVPPDCHQTTINSGLEFSECPKTALSNDPKFEPCPNGNHQYYASHVMDGFSPSPIFPETGEFKDVIDYDLLGTGGGGGNSLIMDGFLDDSLWTMDKF	C11
Ipomoea triloba	itb02g18990.t1	MASSPSKSSTSSCLTVEDMDGTELRRGPWTPEEDTLLIHYIACHGEGRWNLLAKSSGLRRTGKSCRLRWLNYLKPDVKRGNLSPQEQLLILELHSKWGNRWSKIAQFLPGRTDNEIKNYWRTRVQKQARHLKIDSNSAAFQQLIRGFWMPRLIQKIQASSIQHSDEILNTQSISQQVPAPAPHDCHQTTINSGLENNSCTTPNLKLSECPKTALSNDPKFEPCPNGHHQYYANHVMDGFSPSPFPETGEFKDVIDYDLLGTGGGGNSLIMDEFLDDSLWSMDKF	C11
Ipomoea trifida	itf02g01210.t1	MASSPSKSSTSSCLTVEDMDGTELRRGPWTPEEDTLLIHYIACHGEGRWNLLAKSSGLRRTGKSCRLRWLNYLKPDVKRGNLSPQEQLLILELHSKWGNRWSKIAQFLPGRTDNEIKNYWRTRVQKQARHLKIDSNSAAFQQLIRGFWMPRLIQKIQASSIQHSDEILNTQSISQQVPAPAPAPHDCHQTTIINSGLENTPNLKLSECPKTALSNDPKFEPCPNGHHQYYATHVMDGFISSSPFPETGEFKDVIDYDLLGTGGGNSLIMDEFLDDSLWSMDKF	C11
Ipomoea batatas	g52884.t1	MASSPSKSSTSSCLTVEDMDGTELRRGPWTPEEDTLLIHYIACHGEGRWNLLAKSSGLRRTGKSCRLRWLNYLKPDVKRGNLSPQEQLLILELHSKWGNRWSKIAQFLPGRTDNEIKNYWRTRVQKQARHLKIDSNSAAFQQLIRGFWMPRLIQKIQASSIQHSDEILNTQSISQQVPAPAPAPHDCHQTTIINSGLENTPNLKLSECPKTALSNDPKFEPCPNGHHQYYATHVMDGFSPSPFPETGEFKDVIDYDLLGTGGGNSLIMDEFLDDSLWSMDKF	C11
Arabidopsis thaliana	AtMYB2	MEDYERINSNSPTHEEDSDVRKGPWTEEEDAILVNFVSIHGDARWNHIARSSGLKRTGKSCRLRWLNYLRPDVRRGNITLEEQFMILKLHSLWGNRWSKIAQYLPGRTDNEIKNYWRTRVQKQAKHLRCDVNSNLFKETMRNVWMPRLVERINAQSLPTTCEQVESMITDPSQPVNEPSPVEPGFVQFSQNHHQQFVPATELSATSSNSPAETFSDVRGGVVNGSGYDPSGQTGFGEFNDWGCVGGDNMWTDEESFWFLQDQFCPDTTSYSYN	C11
Arabidopsis thaliana	AtMYB112	MNISRTEFANCKTLINHKEEVEEVEKKMEIEIRRGPWTVEEDMKLVSYISLHGEGRWNSLSRSAGLNRTGKSCRLRWLNYLRPDIRRGDISLQEQFIILELHSRWGNRWSKIAQHLPGRTDNEIKNYWRTRVQKHAKLLKCDVNSKQFKDTIKHLWMPRLIERIAATQSVQFTSNHYSPENSSVATATSSTSSSEAVRSSFYGGDQVEFGTLDHMTNGGYWFNGGDTFETLCSFDELNKWLIQ	C11
Arabidopsis thaliana	AtMYB108	MDEKGRSLKNNNMEDEMDLKRGPWTAEEDFKLMNYIATNGEGRWNSLSRCAGLQRTGKSCRLRWLNYLRPDVRRGNITLEEQLLILELHSRWGNRWSKIAQYLPGRTDNEIKNYWRTRVQKHAKQLKCDVNSQQFKDTMKYLWMPRLVERIQSASASSAAAATTTTTTTTGSAGTSSCITTSNNQFMNYDYNNNNMGQQFGVMSNNDYITPENSSVAVSPASDLTEYYSAPNPNPEYYSGQMGNSYYPDQNLVSSQLLPDNYFDYSGLLDEDLTAMQEQSNLSWFENINGAASSSDSLWNIGETDEEFWFLQQQQQFNNNGSF	C11
Arabidopsis thaliana	AtMYB78	MGDKGRSLKINKNMEEFTKVEEEMDVRRGPWTVEEDLELINYIASHGEGRWNSLARCAELKRTGKSCRLRWLNYLRPDVRRGNITLEEQLLILELHTRWGNSNEFDHKFSSSCEDRWSKIAQYLPGRTDNEIKNYWRTRVQKHAKQLKCDVNSQQFKDTMKYLWMPRLVERIQAASIGSVSMSSCVTTSSDQFVINNNNTNNVDNLALMSNPNGYITPDNSSVAVSPVSDLTECQVSSEVWKIGQDENLVDPKMTSPNYMDNSSGLLNGDFTKMQDQSDLNWFENINGMVPNYSDSFWNIGNDEDFWLLQQHQQVHDNGSF	C11
Ipomoea aquatica	GWHPABKX018047	MDHVKGGGAYKNVVQQQAEDDADLRRGPWTVEEDFTLINYIAHHGEGRWNSLARCAGLKRTGKSCRLRWLNYLRPDVRRGNITLEEQLLILELHSRWGNRWSKIAQHLPGRTDNEIKNYWRTRVQKHAKQLKCDVNSKQFKDTMRYLWMPRLMERIQAAAANANAAAASSSTTSTNSDAAAYIHNPVDQAAAAAQHHPNHNNGTAAAIPDYNAAVNFPSENSSTAASSDSFATQVSPVSDLTDGCYNFHVSQAPNHDYYQPNNNHFAYGESLTSPTGFFNQNNLDFQMMEQNNNHQWIDGADVVVSDNLWNIEDMWFFQQQFNNNNNSHP	C11
Ipomoea purpurea	Ipurp_gene16843	MDHVKGGGAYKNVVQQQSEDDADLRRGPWTVEEDFTLINYIAHHGEGRWNSLARCAGLKRTGKSCRLRWLNYLRPDVRRGNITLEEQLMILELHSRWGNRWSKIAQHLPGRTDNEIKNYWRTRVQKHAKQLKCDVNSKQFKDTMRYLWMPRLMERIQAAANAASSTTTSTNSDSAAAYPHIHNPVDISATSDQAPAGVQHPNNNNAPAIPDYNAAVNFPSDNSSTAASSDSFATQVSPVSDLTDCCYNFHQVNQSATHDYYQPNNNHLIGGYGESLTSPTGFFNQNLDFQMMENNNNNHQWIDGGADVVSDNLWNIEDMWFFQQQFNNNSHP	C11
lpomoea nil	INIL13g07867.t1	MDHVKGGGGGAYKNVVQQQSEDDADLRRGPWTVEEDFTLINYIAHHGEGRWNSLARCAGLKRTGKSCRLRWLNYLRPDVRRGNITLEEQLMILELHSRWGNRWSKIAQHLPGRTDNEIKNYWRTRVQKHAKQLKCDAAAGVQHPNNAAPAIPDYNAAVNFPSDNSSTAASSDSFATQVSPVSDLTDCCYNFHQVNQSATHDYYQPNNNHLIGGYGDSLTSPTAFFNQNLDFQMMENNNNNNNHQWIDGGADVVSDNLWNIEDMWFFQQQFNNNSHP	C11
Ipomoea trifida	itf13g17740.t1	MDHVKGGGAYKSVAQQQAEDDADLRRGPWTVEEDFTLINYIAHHGEGRWNSLARCAGLKRTGKSCRLRWLNYLRPDVRRGNITLEEQLLILELHSRWGNRWSKIAQHLPGRTDNEIKNYWRTRVQKHAKQLKCDVNSKQFKDTMRYLWMPRLMERIQAAAANAAVSSSTTTSANSDAAAYIPLDISATSDPPAAGMQQHPTNAAPTIPDYNAAAVNFPSDNSSTAASSDSFSDLTDCCGYNFHVTQGANHDYYQPNNNNHFGYGESLTSPTGFFNPNLDFQMMDNNNNNNNNQHQWMDGADVVSDNLWNIEDMWFFQQQFNNNNNNSHP	C11
Ipomoea triloba	itb13g21290.t1	MDHVKGGGAYKSVAQQQAEDDADLRRGPWTVEEDFTLINYIAHHGEGRWNSLARCAGLKRTGKSCRLRWLNYLRPDVRRGNITLEEQLLILELHSRWGNRWSKIAQHLPGRTDNEIKNYWRTRVQKHAKQLKCDVNSKQFKDTMRYLWMPRLMERIQAAAANAAVSSSTTTSANSDGAAAYIHNPLDISATSDPAPPGMQQHPNTVAPTIPDYNAAAAAAVNFPSDNSSTAASSDSFSDLTDCCGYNFHVTQGANHDYYQPNNNNHFGYGESLTSPTGFFNPNLDFQMMDNNNNNNQWMDGADVVSDNLWNVEDMWFFQQQFNNNNNNSHP	C11
Ipomoea batatas	g13520.t1	MDHVKGGGAYKSVAQQQAEDDADLRRGPWTVEEDFTLINYIAHHGEGRWNSLARCAGLKRTGKSCRLRWLNYLRPDVRRGNITLEEQLLILELHSRWGNRWSKIAQHLPGRTDNEIKNYWRTRVQKHAKQLKCDVNSKQFKDTMRYLWMPRLMERIQAAAANAAVSSSTTTSANSDGAAYIHNPLDISATSDPAGMQQHPNNAAPTIPDYNAAAAAAVNFPSDNSSTAASSDSFSDLTDCCGYNFHVTQGANHDYYQPNNNNHFGYGESLTSPTGFFNPNLDFQMMDVNNNNNNNNNNNHQWMDGADVVSDNLWNIEDMWFSFQQQFNNNNNNSHP	C11
Arabidopsis thaliana	AtMYB57	METTMKKKGRVKATITSQKEEEGTVRKGPWTMEEDFILFNYILNHGEGLWNSVAKASGLKRTGKSCRLRWLNYLRPDVRRGNITEEEQLLIIQLHAKLGNRWSKIAKHLPGRTDNEIKNFWRTKIQRHMKVSSENMMNHQHHCSGNSQSSGMTTQGSSGKAIDTAESFSQAKTTTFNVVEQQSNENYWNVEDLWPVHLLNGDHHVI	C11
Arabidopsis thaliana	AtMYB21	MEKRGGGSSGGSGSSAEAEVRKGPWTMEEDLILINYIANHGDGVWNSLAKSAGLKRTGKSCRLRWLNYLRPDVRRGNITPEEQLIIMELHAKWGNRWSKIAKHLPGRTDNEIKNFWRTRIQKYIKQSDVTTTSSVGSHHSSEINDQAASTSSHNVFCTQDQAMETYSPTPTSYQHTNMEFNYGNYSAAAVTATVDYPVPMTVDDQTGENYWGMDDIWSSMHLLNGN	C11
Arabidopsis thaliana	AtMYB24	MEKRESSGGSGSGDAEVRKGPWTMEEDLILINYIANHGEGVWNSLAKSAGLKRTGKSCRLRWLNYLRPDVRRGNITPEEQLTIMELHAKWGNRWSKIAKHLPGRTDNEIKNFWRTKIQKYIIKSGETTTVGSQSSEFINHHATTSHVMNDTQETMDMYSPTTSYQHASNINQQLNYGNYVPESGSIMMPLSVDQSEQNYWSVDDLWPMNIYNGN	C11
Ipomoea aquatica	GWHPABKX011369	MGSINMSPPPILFSTKSTSTIIPPFLSSYPFFSSPLSLPLWKKMDKKPCNSQDVEIRKGPWTMEEDLILINYIANHGEGVWNSLARSAGLKRTGKSCRLRWLNYLRPDVRRGNITPEEQLLIMELHAKWGNRWSKIAKHLPGRTDNEIKNYWRTRIQKHMKPQGENAATRQSSSGCCGEQNDQASTSQASAPDTVETYSPTSYASNNVNMDATFQGPFPTDQSNDNMWSMEDLWSMHLLNGD	C11
Ipomoea batatas	g17487.t1	MDKKPCNSQDVEIRKGPWTMEEDLILINYIANHGEGVWNSLARSAGLKRTGKSCRLRWLNYLRPDVRRGNITPEEQLLIMELHAKWGNRWSKIAKHLPGRTDNEIKNYWRTRIQKHMKPQQGGENAATRQSSSSCCGGEQNEQASTSQASAPDTVETYSPTSYNNNMDATFQGTFPTESNVDNMWSMEDLWSMHLLNGD	C11
Ipomoea purpurea	Ipurp_gene39119	MDKKPCNSQDVEIRKGPWTMEEDLILINYIANHGEGVWNSLARSAGLKRTGKSCRLRWLNYLRPDVRRGNITPEEQLLIMELHAKWGNRWSKIAKHLPGRTDNEIKNYWRTRIQKHMKPQAAGGENAATRQSSSSCCGGEQASTSQASAPDTVETYSPTSYASNHNNNNMDATFQQGPFATESNDNMWSMEDLWSMHLLNAD	C11
lpomoea nil	INIL05g32166.t1	MDKKPCNSQDVEIRKGPWTMEEDLILINYIANHGEGVWNSLARSAGLKRTGKSCRLRWLNYLRPDVRRGNITPEEQLLIMELHAKWGNRWSKIAKHLPGRTDNEIKNYWRTRIQKHMKPQAAGGENAATRQSSSSCCGGEQASTSQASAPDTVETYSPTSYASNNNNNNMDATFQQGPFATESNDNMWSMEDLWSMHLLNAD	C11
Ipomoea triloba	itb05g25510.t1	MDKQTCCNSSSHDPEIRKGPWTMEEDLILVNYIANHGEGVWNSLARSAGLKRTGKSCRLRWLNYLRPDVRRGNITPEEHLLIMELHAKWGNRWSKIAKHLPGRTDNEIKNFWRTRIQKHLMKQEAARNESTVISGHGSSCEKTDQASSTTSASQLSSIGQGDIYSSPQSSFACNIEIDTGFQGHHFPSHEYSNDAVWSMDDISWSMQILNGD	C11
Ipomoea trifida	itf05g24770.t1	MDMKTCCNSSSHDPEIRKGPWTMEEDLILINYIANHGEGVWNSLARSAGLKRTGKSCRLRWLNYLRPDVRRGNITPEEQLLIMELHAKWGNRWSKIAKHLPGRTDNEIKNFWRTRIQKHLMKQEAARNESTVISGHGSSCEKTDQASSTTSASQLSSIGQGDIYSSPQSSFACNMELETGFQGHHFPAHEYSNDAVWSMDDISWSMQILNGD	C11
Ipomoea aquatica	GWHPABKX001250	MDKKTCCNSSSHDPEIRKGPWTMEEDLILINYIANHGEGVWNSLARSAGLKRTGKSCRLRWLNYLRPDVRRGNITPEEQLLIMELHAKWGNRWSKIAKHLPGRTDNEIKNFWRTRIQKHLKQEAATNESTVISGHGSYDKTDQASSTSASQLSSIGQGDIYSSPQSSFACNMEMETGFHGHFPSHEYSNDAVWGMDDINWSMQILNGD	C11
Ipomoea purpurea	Ipurp_gene7308	MDKKTCCNSSSYDPEIRKGPWTMEEDLILINYIANHGEGVWNSLARSAGLKRTGKSCRLRWLNYLRPDVRRGNITPEEQLLIMELHAKWGNRWSKIAKHLPGRTDNEIKNFWRTRIQKYLKQEATTNESTVISGHGSTCDKTDQASSTSASQLSSIGQGDFYSSPQSSFACNMEIETGFQGHHFPSHEYSNDVVWGMDDISWSMQILNGD	C11
lpomoea nil	INIL11g09839.t1	MDKKTCCNSSSYDPEIRKGPWTMEEDLILINYIANHGEGVWNSLARSAGLKRTGKSCRLRWLNYLRPDVRRGNITPEEQLLIMELHAKWGNRWSKIAKHLPGRTDNEIKNFWRTRIQKHLKQEAATNESTVISGQGSCDKTDQVSSTSASQLSSIGQGDIYSSPQSSFVCNMEIETGFQGHHFPSHEYSNDAVWGMDDISWSMQILNGD	C11
Arabidopsis thaliana	AtMYB40	MCDLLACLRKISMGRKPCCDKIGLKRGPWTIEEDHRLMNFILNNGIHCWRIVPKLAGLLRCGKSCRLRWINYLRPDLKRGGFTDAEEDRIMELHSQLGNRWSKIASHFSGRTDNEIKNHWNTKIKKKMKHLGLDPATHKPMNDITHQTDPNQDKKPNMCSTINEGEEIKDQTPKDDVITETTKTLMLSDNDEELVAKNCKILCAEEVDLESLFETQCNEISSSSFSSLCSNISRSESSSYLAEDSISLEQWDLDMTDPFVPWDLFANLDDNLFLL	C12
Ipomoea batatas	g50509.t1	MGRQPCCDKVGLKRGPWTIEEDHKLMTFILNNGIQCWRLVPKLAGLMRCGKSCRLRWINYLRPDLKRGALTEAEEEMIIKLHSQLGNRWSKIAAHFPGRTDNEIKNHWNTRIKKKLKLRGLDPTTHKPLDQPGSSIAKINGVDDHNQQQSSSSGEEEMMIMKNKDYPIPNYEYALQQTLNSSLDESLELESNIIPAGSEDMDNLSMDMYNPDDQRQEPYQTWIGSPVQWDLFNNLDGNFL	C12
Ipomoea aquatica	GWHPABKX009661	MGRQPCCDKVGLKRGPWTLEEDHKLMTFILNNGIQCWRLVPKLAGLMRCGKSCRLRWINYLRPDLKRGALTEAEEEMIIKLHSQLGNRWSKIAAHFPGRTDNEIKNHWNTRIKKKLKLRGLDPMTHKPLNQPGSSIAKINGDDHNQKQSSSSGEEETMMIMKKDYPIPNYEYALQQTLNSSLDESLELESNIIPAGSEDMDTLSMVMYNPDDQRQEPYQTWIGSPLQWDLFNNLDGNFL	C12
Ipomoea trifida	itf07g04010.t1	MGRQPCCDKVGLKRGPWTIEEDHKLMTFILNNGIQCWRLVPKLAGLMRCGKSCRLRWINYLRPDLKRGALTEAEEEMIIKLHSQLGNRWSKIAAHFPGRTDNEIKNHWNTRIKKKLKLRGLDPTTHKPLDQPGSSIAKINGVDDHNQQQSSSSGEEEMMIMKKDYPIPNYEYALQQTLNSSLDESLELESNIIPAGSEDMDTLSMDMYNPDDQRQEPYQTWIGSPLQWDLFNNLDGNFL	C12
Ipomoea triloba	itb07g04150.t1	MGRQPCCDKVGLKRGPWTIEEDHKLMTFILNNGIQCWRLVPKLAGLMRCGKSCRLRWINYLRPDLKRGALTEAEEEMIIKLHSQLGNRWSKIAAHFPGRTDNEIKNHWNTRIKKKLKLRGLDPTTHKPLDQPGSSIAKINGVDDHNQQQSSSSGEEEMMMIMKNKDYPIPNYEYALQQTLNSSLDESLELESNIIPAGSEDMDTLSMDMYNPDDQRQEPYQTWIGSPLQWDLFNNLDGNFL	C12
lpomoea nil	INIL08g04788.t1	MGRQPCCDKVGLKRGPWTIEEDHKLMTFILNNGIQCWRLVPKLAGLMRCGKSCRLRWINYLRPDLKRGALTEAEEEMIIKLHSQLGNRWSKIAAHFPGRTDNEIKNHWNTRIKKKLKLRGLDPTTHKPLDQPGSSIAKINGVDDHNQQQSSSSGEEEMMMIMKKDYPIPNYEYALQQTLNSSLDESLELESNIIPAGSEDMDTLSMDMYNPDDQRQEPYQTWIGSPLQWDLFNNLDGNFL	C12
Arabidopsis thaliana	AtMYB43	MGRQPCCDKVGLKKGPWTIEEDKKLINFILTNGHCCWRALPKLSGLLRCGKSCRLRWINYLRPDLKRGLLSEYEEQKVINLHAQLGNRWSKIASHLPGRTDNEIKNHWNTHIKKKLRKMGIDPLTHKPLSEQEASQQAQGRKKSLVPHDDKNPKQDQQTKDEQEQHQLEQALEKNNTSVSGDGFCIDEVPLLNPHEILIDISSSHHHHSNDDNVNINTSKFTSPSSSSSSTSSCISSVVPGDEFSKFFDEMEILDLKWLSSDDSLGDDISKDGKFNNSTVDTMNLWDINDLSSLDMFMNEHDDGFIGNGNGCSRMVLDQDSWTFDLL	C12
Arabidopsis thaliana	AtMYB20	MGRQPCCDKVGLKKGPWTAEEDRKLINFILTNGQCCWRAVPKLSGLLRCGKSCRLRWTNYLRPDLKRGLLSDYEEKMVIDLHSQLGNRWSKIASHLPGRTDNEIKNHWNTHIKKKLRKMGIDPLTHKPLSIVEKEDEEPLKKLQNNTVPFQETMERPLENNIKNISRLEESLGDDQFMEINLEYGVEDVPLIETESLDLICSNSTMSSSTSTSSHSSNDSSFLKDLQFPEFEWSDYGNSNNDNNNGVDNIIENNMMSLWEISDFSSLDLLLNDESSSTFGLF	C12
Ipomoea aquatica	GWHPABKX011916	MGRKPCCDKVGLKKGPWTAEEDKKLINFILKNGQCCWRAVPKLAGLLRCGKSCRLRWTNYLRPDLKRGLLSDYEEKMVIDLHAQLGNRWSKIASCLPGRTDNEIKNHWNTHIKKKLKKMGIDPVTHRPLPTATIDDNKETAKQKESLPEVDQSCREVVETPLMDQSTITDAFEEDNKNMETSPTLDPLQVNNNGFFSPDEILATSSSSSSSSSSTSSSNHSHGGFVSSVEDNNNNNNNNVGSLLEDLDFLPGFDWHHDDYTNDVGLWVEDDDYFKQLCFVDMC	C12
lpomoea nil	INIL05g09388.t1	MGRQPCCDKVGLKKGPWTTEEDNKLINFILKNGQCCWRAVPKLAGLLRCGKSCRLRWTNYLRPDLKRGLLSDHEEKMVIDLHAQLGNRWSKIASYLPGRTDNEIKNHWNTHIKKKLKKMGIDPVTHRPLCSATIDDDNKETAKQRESSVPETMDERCREVVVETPLMDQSTITDAFEEDNKNMETSPTPLDPPQVNNGFFSSPDEILATSLSSSSSSPSNSHGGFVSSVDNNNNNNNNVGSLLEDLDFLPGFDWHHDYINDVGLWVEDDDYFKELCFVDMFSH	C12
Ipomoea triloba	itb12g01510.t1	MGRKPCCDKVGLKKGPWTTEEDKKLINFILKNGQCCWRAVPKLAGLLRCGKSCRLRWTNYLRPDLKRGLLSDYEEKMVIDLHAQLGNRWSKIASYLPGRTDNEIKNHWNTHIKKKLKKMGIDPVTHRPLSSATIDDVNKETAKQRESGQEMDQREVVETPLMDQSTITDAFEEDNKNMETSPTLVDPLHQVNNNNGFFSSPDNNEILATSLSSSSSSSTSSLNSHGGFVSSVEDNNNNNNNVGSLFEDLDFLPGFDWHNDYINDVGLWVEDDDFFKELCFVDMFSH	C12
Ipomoea trifida	itf12g01500.t1	MGRKPCCDKVGLKKGPWTTEEDKKLINFILKNGQCCWRAVPKLAGLLRCGKSCRLRWTNYLRPDLKRGLLSDYEEKMVIDLHAQLGNRWSKIASYLPGRTDNEIKNHWNTHIKKKLKKMGIDPVTHRPLSSATIDDDNKETAKQRESGQEMDQREVVETPLMDQSTITDAFEEDNKNMETSPTFVDPHQVNNNNGFFFSSPDNNEILATSLSSSSSSTSSLNSHGGFVSSVEDNNNNNNNNNVCSLFEDLDFLPGFDWNHDYINDVGLWVEDDDYFKELCFVDDIC	C12
Ipomoea aquatica	GWHPABKX018865	MGRQPCCDKVGLKKGPWTAEEDKKLITFILNNGQCCWRAVPKLAGLLRCGKSCRLRWINYLRPDLKRGLLSDYEEKMVIDLHAQLGNRWSKIASHLPGRTDNEIKNHWNTHIKKKLRKMGIDPVTHKPLSATDHDDDDQKTEPHTENGTTSADQESPVPGTTSNEQSTITDAMVEEDNKSMETSQQSPVFESSMEVSNGFCTDEVPLIEPHEILVPAVSSTPTCSSSSSDNYTAGGDFVSSNNVNNNINVLEDMEFLPGLDWQCDSIDDMGFWGDDFITSTLDSLFNSDSNNIIINNNNNLNQVPLMVTDEESWKLDQLL	C12
lpomoea nil	INIL02g11914.t1	MGRQPCCDKVGLKKGPWTAEEDKKLITFILNNGQCCWRAVPKLAGLLRCGKSCRLRWINYLRPDLKRGLLSDFEEKMVIDLHAQLGNRWSKIASHLPGRTDNEIKNHWNTHIKKKLRKMGFDPVTHKPLSATDDDDDQKTNKTKSQTENGTSADQESPVPGTSNDQSMEEDNKSMETSTQSPVFESSIMEVSNGFCTDEVPLIEPHEILVPVSSTPTCSSSDSDNYTAGGGGDFVSSNNVNNNVNGVLEDMEMFLPSLDWQCDSIGDMGFWGDDFITTTLDSLFNNEESWKLDQLL	C12
Ipomoea triloba	itb03g04490.t1	MGRQPCCDKVGLKKGPWTAEEDKKLITFILNNGQCCWRAVPKLAGLLRCGKSCRLRWINYLRPDLKRGLLSEFEEKMVIDLHAQLGNRWSKIASHLPGRTDNEIKNHWNTHIKKKLRKMGIDPVTHKPLSATDHEEEDEDDDQKTNKTKPQTENGTSADQESPVPGTSNDQSSITDLMVEEDNKSMETSQQSPVFESSIMEVSNGFCTDEVPLIEPHEILVPTCSSSSSDNYTAAGGDFVSSNNVNINNNNNNNINNVVEDMEFLPSLDWQCDSIDDMGFWGDDFITTTLDSLFNSDSNNFIINNNNNNLNQVPLMVTDEESWKLDQLL	C12
Ipomoea trifida	itf03g04470.t1	MGRQPCCDKVGLKKGPWTAEEDKKLITFILNNGQCCWRAVPKLAGLLRCGKSCRLRWINYLRPDLKRGLLSEFEEKMVIDLHAQLGNRWSKIASHLPGRTDNEIKNHWNTHIKKKLRKMGIDPVTHRPLSATDHEEEDDDDDQKTNKTKPQTENGTSADQESPVPGTSNDQSSITDLMVEEDNKSMETSQQSPVFESSIMEVSNGFCTDEVPLIEPHEILVPTCSSSSSDNYTAAGGDFVSSNNVNINNNNNNNNNINNVVEDMEFLPSLDWQCDSIDDMGFWGDDFITTTLDSLFNSDSNNNIINNNNNLNQVPLMVTDEESWKLDQLL	C12
Ipomoea batatas	g29760.t1	MGRQPCCDKVGLKKGPWTAEEDKKLITFILNNGQCCWRAVPKLAGLLRCGKSCRLRWINYLRPDLKRGLLSEFEEKMVIDLHAQLGNRWSKIASHLPGRTDNEIKNHWNTHIKKKLRKMGIDPVTHRPLSATDHEEEEEDDDDDQKTNKTKPQTENGTSADQESPVPGTSNDQSSITDLMVEEDNKSMETSQQSPVFESSIMEVSNGFCTDEVPLIEPHEILTCSSSSSDNYTAAGGDFVSSNNVNINNNNINNVVEDMEFLPSLDWQCDSIDDMGFWGDDFITTTLDSLFNSDSNNNIINNNNNLNQVPLMVTDEESWKLDQLL	C12
Arabidopsis thaliana	AtMYB99	MGGRKPCCDEVGLRKGPWTVEEDGKLVDFLRARGNCGGGGGGWCWRDVPKLAGLRRCGKSCRLRWTNYLRPDLKRGLFTEEEIQLVIDLHARLGNRWSKIAVELPGRTDNDIKNYWNTHIKRKLIRMGIDPNTHRRFDQQKVNEEETILVNDPKPLSETEVSVALKNDTSAVLSGNLNQLADVDGDDQPWSFLMENDEGGGGDAAGELTMLLSGDITSSCSSSSSLWMKYGEFGYEDLELGCFDV	C12
Ipomoea batatas	g25359.t1	MGRQPCCDKLGVKKGPWTAEEDRKLISFILTNGHCCWRAVPKLAGLRRCGKSCRLRWTNYLRPDLKRGLLTQDEENLVIDLHARLGNRWAKIAARLPGRTDNEIKNHWNTHIKKKLIKMGIDPLTHEPLQKEDEEMLPPSSSSHSGDHQKHKPAENDEEEEVPKMEEHKQCSSKEAAMFAAAPQPQVEADYYDPWMSQLWPDTFFNDLSWSFGGDECSDFGMSSSSHGSSEWLMDLQDFGEDQSWALLPGNPPPKNMDMEIHTQDIITWKF	C12
Ipomoea trifida	itf03g13220.t1	MGRQPCCDKLGVKKGPWTAEEDRKLISFILTNGHCCWRAVPKLAGLRRCGKSCRLRWTNYLRPDLKRGLLTQDEENLVIDLHARLGNRWAKIAARLPGRTDNEIKNHWNTHIKKKLIKMGVDPLTHEPLQKDDEEMLPPSSSSHSGDHQKHKPAENDEEEEVPKMEEHHKQCSSKEAAMFAAAPQPQVEADYYDPWMSQLWPDTFFNDLSWSFGGDECSDFGMSSSSHGSSEWLMDLQDFGEDQSWALLPPKNMDMEIHTQDIITWKF	C12
Ipomoea triloba	itb03g13850.t1	MGRQPCCDKLGVKKGPWTAEEDRKLISFILTNGHCCWRAVPKLAGLRRCGKSCRLRWTNYLRPDLKRGLLTQEEENLVIDLHARLGNRWAKIAARLPGRTDNEIKNHWNTHIKKKLIKMGVDPLTHEPLQKDDEEMLPPSSSNSGDQKHKPAENDDDLEEEEELPKMEEHKQCSSKEAAMFAAAPQPQVEADYYDQLWSDTFFNDLSWSTFGGDECSDFGMSSSSHGSSEWLMDLQDFGEDQSWALLPGNQPPKNMDMEIHTQDIITWKF	C12
Ipomoea aquatica	GWHPABKX020684	MGRQPCCDKLGVKKGPWTGEEDRKLISFILTNGHCCWRAVPKLAGLRRCGKSCRLRWTNYLRPDLKRGLLTQQEEKLVIDLHARLGNRWAKIAARLPGRTDNEIKNHWNTHIKKKLIKMGVDPLTHEPLQKDDEEMLPPSSSHSGDQKHKPAENDDDLEEELPKMEEHQQCSSKEAMVAAAPQVEADYDPWMSQLWSDTFFNDLSWSFGGDECSDFGMSSSSHGSSEWLMDLQDFAGEDQIWALVPGNQPPKNMDMDIISWKF	C12
lpomoea nil	INIL02g17162.t1	MGRQPCCDKLGVKKGPWTAEEDRKLISFILTNGHCCWRAVPKLAGLRRCGKSCRLRWTNYLRPDLKRGLLTQEEEKLVIDLHARLGNRWAKIAARLPGRTDNEIKNHWNTHIKKKLIKMGVDPLTHEPLQKDDDEEMLPPSSLSLHSGDDQKLKPAENDDDLEEELPKMEEHQQCSSKEAMFAAGPQVEEADYDPWMSQLLSDTFFNDLSWSFGGDECSDFAMSSSSHGSSSEWLMDLQDFGEDQSWALLPGNQPPKNMDMEIHTQDII	C12
Arabidopsis thaliana	AtMYB85	MGRQPCCDKLGVKKGPWTVEEDKKLINFILTNGHCCWRALPKLAGLRRCGKSCRLRWTNYLRPDLKRGLLSHDEEQLVIDLHANLGNKWSKIASRLPGRTDNEIKNHWNTHIKKKLLKMGIDPMTHQPLNQEPSNIDNSKTIPSNPDDVSVEPKTTNTKYVEISVTTTEEESSSTVTDQNSSMDNENHLIDNIYDDDELFSYLWSDETTKDEASWSDSNFGVGGTLYDHNISGADADFPIWSPERINDEKMFLDYCQDFGVHDFGF	C12
Arabidopsis thaliana	AtMYB42	MGRQPCCDKLMVKKGPWTAEEDKKLINFILTNGHCCWRALPKLAGLRRCGKSCRLRWTNYLRPDLKRGLLSDAEEQLVIDLHALLGNRWSKIAARLPGRTDNEIKNHWNTHIKKKLLKMEIDPSTHQPLNKVFTDTNLVDKSETSSKADNVNDNKIVEIDGTTTNTIDDSIITHQNSSNDDYELLGDIIHNYGDLFNILWTNDEPPLVDDASWSNHNVGIGGTAAVAASDKNNTAAEEDFPERSFEKQNGESWMFLDYCQEFGVEDFGFECYHGFGQSSMKTGHKD	C12
lpomoea nil	INIL01g00015.t1	MGRQPCCDKLGVKKGPWTAEEDKKLISFIITNGQCCWRAVPKLAGLRRCGKSCRLRWTNYLRPDLKRGLLSDAEEQLVIDLHAHLGNRWSKIASRLPGRTDNEIKNHWNTHIKKKLLKMGIDPVTHEPLNKEEITKPTSDDQSSTTTTSHAATTLPELDQNNGQQQVQVVPQSTTTQVPTEATSEEQSSSCSPTENSSSSTATTDESQAVVVLDAMCGGDDDPLLSSLLENHAPMPDAAQWDLPLPSDHQPPLIFDDNDDLEIPTLLDDNFGWLFNCQQDFGIQDFGFDCLNDPEMHIFDTVDSGNNHNN	C12
Ipomoea aquatica	GWHPABKX017193	MGRQPCCDKLGVKKGPWTAEEDKKLISFILTNGQCCWRAVPKLAGLRRCGKSCRLRWTNYLRPDLKRGLLSDAEEQLVIDLHAHLGNRWSKIASRLPGRTDNEIKNHWNTHIKKKLLKMGIDPVTHEPLNKEETKPTSDDQSSTTITAHAGTTLPESDPKNGQQQVQVVPQSTTQVAAATSEEQSSSSSPTENSSSSTATTEESQVVVLDAVGGGAGDDPLLSSLLETHAPMPDAQWDLPLPDHQPPLIFDDNDDLGMPTLLDDNFGWLLNCQDFGIQDFGFDCLNDPEMHIFDTLDSGNHNN	C12
Ipomoea trifida	itf13g04620.t1	MGRQPCCDKLGVKKGPWTAEEDKKLISFILTNGQCCWRAVPKLAGLRRCGKSCRLRWTNYLRPDLKRGLLSDAEEQLVIDLHAHLGNRWSKIASRLPGRTDNEIKNHWNTHIKKKLLKMGINPVTHEPLNKEETKPTSDDQSSTLPESDQKNGQQQVQVVPQSTTQVTTSEEQSSSCSPTENSSSSTATTTEVVVVLDAVGGGDDEEDPLLSSLLENHAPILPDAAQWDLPLPPDHQPPLIFDENHDLGMPTLLDDNFGWLFNCQDFGIQDFGFDCLNDPEMHIFDTVEYSGNDHNK	C12
Ipomoea triloba	itb13g06560.t1	MGRQPCCDKLGVKKGPWTAEEDKKLISFILTNGQCCWRAVPKLAGLRRCGKSCRLRWTNYLRPDLKRGLLSDAEEQLVIDLHAHLGNRWSKIASRLPGRTDNEIKNHWNTHIKKKLLKMGINPVTHEPLNKEETKPTSDDQSSTLPESDQKNGQQQVQVVPQSTTQVTTSEEQSSSCSPTENSSSSTATTTTEVVVVLDAVGGGEDDDPLLSSLLENHAPMADAAQWDLPLSDNQPPLIFDENHDLSMPTLLDDNFGWLFNCQDFGIQDFGFDCLNDPEMHIFDTVDSGNDHNK	C12
Ipomoea batatas	g15640.t1	MGRQPCCDKLGVKKGPWTAEEDKKLISFILTNGQCCWRAAGSPARKSCRLRWTNYLRPDLKRGLLSDAEEQLVIDLHAHLGNRWSKIASRLPGRTDNEIKNHWNTHIKKKLLKMGINPVTHEPLNKEETKPTSDDQSSTLPESDQKNGQQQVQVVPQSTTQVTTSEEQSSSCSPTENSSSSTATTTEVVVVLDAVGGGEDDEDPLLSSLLENHAPILPDAAQWDLPLPPDNQPPLIFDENHDLGMPTLLDDNFGWLFNCQDFGIQDFGFDCLNDPEMHIFDTVDSAGNDHNK	C12
Ipomoea aquatica	GWHPABKX012577	MGRQPCCDKLGVKKGPWTAEEDKKLITFILSNGQQCCWRALPKLAGLRRCGKSCRLRWTNYLRPDLKRGLLSQDEEQLVIDLHARLGNRWSKIASKLPGRTDNEIKNHWNTHIKKKLLKMGIDPVTHEPLIKDTTDLASDKGNGQLQVQVVPEGTPPTAPSLTSEDLSSPCSISDNSSITSTNDESQLALDTMSDNDPLLSSLLKNNAHPVDLTWNLSDDQMIFDNFTIPKLDENFTWLMDCQDFGIHDFGYECSNNLDVTILSTVSTQNNV	C12
lpomoea nil	INIL15g31180.t1	MGRQPCCDKLGVKKGPWTAEEDKKLITFILSNGQCCWRALPKLAGLRRCGKSCRLRWTNYLRPDLKRGLLSQDEEQLVIDLHASLGNRWSKIASKLPGRTDNEIKNHWNTHIKKKLIKMGIDPVTHEPLIKDTTDSTSDKGNGQLQVQVVPEGTPPTVPNLISEDLNSSCSTSENSSITSTNDEFQRVLDTMSDNDPLLSSLLENNAPPVDLTWNLSDDHQMIFENLTIPKLDENFAWLMDHQDFGIHDFGYECSNVATLM	C12
Ipomoea triloba	itb08g09160.t1	MGRQPCCDKLGVKKGPWTAEEDKKLITFILSNGQCCWRALPKLAGLRRCGKSCRLRWTNYLRPDLKRGLLSQDEEQLVIDLHARLGNRWSKIASKLPGRTDNEIKNHWNTHIKKKLIKMGIDPVTHEPLIKDTTNPTSDKGNGQLQVQVVPEGTPPTAPNLLTSEDLSSSCSTSENSSITSTNDESQLVLDTMSVNDPLLSSLLENNAPPVDLTWNLSDDHMIFDNLTIPKLDENFAWLMDGQDFDIHDFGYECSNNLDVNILSTVNT	C12
Ipomoea trifida	itf08g08640.t1	MGRQPCCDKLGVKKGPWTAEEDKKLIAFILSNGQCCWRALPKLAGLRRCGKSCRLRWTNYLRPDLKRGLLSQDEEQLVIDLHARLGNRWSKIASKLPGRTDNEIKNHWNTHIKKKLIKMGIDPVTHEPLIKDTTNPTSDKGNGQLQVQVVPEGTPPTAPNLTSEDLSSPCSTSENSSITSTNDESQLVLDTMSDNDPLLSSLLENNAPPVDLTWSLSDDQMIFDNLTIPKLDENFAWLMDGQDFGIHDFGYECSNNLDVNILSTVNTQNNVQ	C12
Ipomoea batatas	g39379.t1	MGRQPCCDKLGVKKGPWTAEEDKKLITFILSNGQCCWRALPKLAGLRRCGKSCRLRWTNYLRPDLKTLAELQWGQWSKIASKLPGRTDNEIKNHWNTHIKKKLIKMGIDPVTHEPLIKDTTNPTSDKGNGQLQVQVVPEGTPPTAPNLLTSEDLSSSCSTSENSSITSTNNDESQLVLDTMSDNDPLLSSLLENNAPPVDFTWSLSMIR	C12
Arabidopsis thaliana	AtMYB18	MAKTKYGERHRKGLWSPEEDEKLRSFILSYGHSCWTTVPIKAGLQRNGKSCRLRWINYLRPGLKRDMISAEEEETILTFHSSLGNKWSQIAKFLPGRTDNEIKNYWHSHLKKKWLKSQSLQDAKSISPPSSSSSSLVACGKRNPETLISNHVFSFQRLLENKSSSPSQESNGNNSHQCSSAPEIPRLFFSEWLSSSYPHTDYSSEFTDSKHSQAPNVEETLSAYEEMGDVDQFHYNEMMINNSNWTLNDIVFGSKCKKQEHHIYREASDCNSSAEFFSPSTTT	C13
Arabidopsis thaliana	AtMYB19	MTKSGERPKQRQRKGLWSPEEDQKLKSFILSRGHACWTTVPILAGLQRNGKSCRLRWINYLRPGLKRGSFSEEEEETILTLHSSLGNKWSRIAKYLPGRTDNEIKNYWHSYLKKRWLKSQPQLKSQISDLTESPSSLLSCGKRNLETETLDHVISFQKFSENPTSSPSKESNNNMIMNNSNNLPKLFFSEWISSSNPHIDYSSAFTDSKHINETQDQINEEEVMMINNNNYSSLEDVMLRTDFLQPDHEYANYYSSGDFFINSDQNYV	C13
Arabidopsis thaliana	AtMYB45	MVFKSEKSNREMKSKEKQRKGLWSPEEDEKLRSHVLKYGHGCWSTIPLQAGLQRNGKSCRLRWVNYLRPGLKKSLFTKQEETILLSLHSMLGNKWSQISKFLPGRTDNEIKNYWHSNLKKGVTLKQHETTKKHQTPLITNSLEALQSSTERSSSSINVGETSNAQTSSFSPNLVFSEWLDHSLLMDQSPQKSSYVQNLVLPEERGFIGPCGPRYLGNDSLPDFVPNSEFLLDDEISSEIEFCTSFSDNFLFDGLINELRPM	C13
lpomoea nil	INIL11g18972.t1	MGEKPMDKPKQKHKKGLWSPDEDQKLRNHILKHGHGCWSSVPINAGLQRNGKSCRLRWINYLRPGLKRGTFSLQEEEAILALHGILGNKWSQIAQHLPGRTDNEIKNFWHSYLKKKVSKMAEAERSMENGECSVHSVKSTSQSSGLDSFGQMEGSLADTDESIPNNLDFPKTAQKSNLPKVLFAEWLSLDQFNGQDNFQTANHAVLPRNNFGYNGSELQDPFMHGLLLNEETYGNGIQPVLNNATVDDMFQPELKFEDQITVSGFAEFFSGGFNVSSNDIMYDELYLRRNFREE	C13
Ipomoea aquatica	GWHPABKX000769	MGEKAMDKPKQKHKKGLWSPDEDQKLRNHILKHGHGCWSSVPINAGLQRNGKSCRLRWINYLRPGLKRGTFSLQEEETILALHGILGNKWSQIAQHLPGRTDNEIKNLWHSYLKKKVAKMAEAERSMENGEGSVHSVKSTSQSSGLESFGQMEGSLADTDESIPNNLDFPKTAQKSNLPKVLFAEWLSLDQFNGQDFQTANHAVLPRNNFGYNGSELQDPFMHGLLLNEDTYGHGIQPVLNNGTVDDMFQPELKFEDQITVSGFAEFFSGGFNVSSNDIMYDELYLRRNFREE	C13
Ipomoea batatas	g982.t1	MGKKPKQKHKKGLWSPDEDQKLRNHILKHGHGCWSSVPINAGLQRNGKSCRLRWINYLRPGLKRGTFSLQEEETILALHGILGNKWSQIAQHLPGRTDNEIKNFWHSYLKKKVAKMAEAERSMENGECSIHSVKSTSQSSGLESFGQMEGSLADTDESIPNNLDFPKTAQKSNLPKVLFAEWLSLDQFNNGQDFQTANHAVLPRNNFGYNGSELQDPFMHGFMLNEDTYGHGIQPVLNNGTVDDLFQPELKFEDQITVSGFAEFFSGGFNVSSNDLMYDELYLRRNFREE	C13
Ipomoea triloba	itb05g19470.t1	MGEKPMDKPKQKHKKGLWSPDEDQKLRNHILKHGHGCWSSVPINAGLQRNGKSCRLRWINYLRPGLKRGTFSLQEEETILALHGILGNKWSQIAQHLPGRTDNEIKNFWHSYLKKKVAKMAEAERSIENGECSVHSMKSTSQSSGLESFGQMEGSLADTDESIPNNLDFPKTAQKSNLPKVLFAEWLSLDQFNNGQDFQTANHAVLPRNKFGYNGSELQDPFMHGFLLNEDTYGHGIQPVLNNGTVDDLFQPELKFEDQITVSGFAEFFSGGFNVSSNDLMYDELYLRRNFREE	C13
Ipomoea trifida	itf05g18890.t1	MGEKPKQKHKKGLWSPDEDQKLRNHILKHGHGCWSSVPINAGLQRNGKSCRLRWINYLRPGLKRGTFSLQEEETILALHGILGNKWSQIAQHLPGRTDNEIKNFWHSYLKKKVAKMAEAERSIENGECSVHSMKSTSQSSGLESFGQMEGSLADTDESIPNNLDFPKTAQKSNLPKVLFAEWLSLDQFNNGQDFQTANHAVLPRNNFGYNGSELQDPFMHGLLLNEDTYGHEIQPVLNNGTVDDLFQPELKFEDQITVSGFAEFFSGGFNVSSNDLMYDELYLRRNFREE	C13
Ipomoea aquatica	GWHPABKX010908	MGCKPAENKPKQKHKKGLWSPDEDQKLRSYILQHGHGCWSSVPINAGLKRNGKSCRLRWINYLRPGLKRGSFSLQEEETILTLHGMLGNKWSQIAQHLPGRTDNEIKNCWHSYLKKKVARMGETESQAKGECSSMGNGDSSPHSLKSTTSQNSGLESFEQMEGSLTDTDQSVPEMDSAAKDTQKSSLPKILFAEWLSLDQFNNGQEFQNPSLAVPPKNTYGYNDSGFHDDFMQGLLLNEAAEYDNNSNNIQPVPNDMFPPQLKFEDQISDSGFPEFFSGGFDINDDILYI	C13
lpomoea nil	INIL05g22908.t1	MGCKPAENKPKQKHKKGLWSPDEDQKLRSYILQHGHGCWSSVPINAGLKRNGKSCRLRWINYLRPGLKRGSFSLQEEETILTLHGMLGNKWSQIAQHLPGRTDNEIKNCWHSYLKKKVARMGETESQVKGESSSMGNGDSSPHSLKSSSQNSGLESFEQMEGSLTDTDQSVPEMDSSAKDTQKSIFPKILFAEWLSLDQFNNGQEFQNPSLAVPPKNTFGYNDSGFHDDFMQGLLYNEAAAYDNNSNNIEPVPGDMFQPQLKFEDQISDSGFPEFFSGGFDINDGILYI	C13
Ipomoea trifida	itf12g25300.t1	MGCKPAENKPKQKHKKGLWSPDEDHKLRNYVLQHGHGCWSSVPINAGLKRNGKSCRLRWINYLRPGLKRGSFSLQEEDTILTLHGMLGNKWSQIAQHLPGRTDNEIKNCWHSYLKKKVARMGETESQVRGESSSMGNGDSSPQSLKSTSQNSGLESFEQMEGSLTDTDQSDSAKDTQKNSSLPKILFAEWLSLDQFNNGQEFQNPSLGVPPKNTLGHNDLGFHDDFLQGLLLNEAAVYDNNSSNNNIQPVPDDMLFQPQLKFEDQISDSGFPEFFSGGFDINDDILYI	C13
Ipomoea triloba	itb12g25690.t1	MGCKPAENKPKQKHKKGLWSPDEDHKLRNYVLHHGHGCWSSVPINAGLKRNGKSCRLRWINYLRPGLKRGSFSLQEEDTILTLHGMLGNKWSQIAQHLPGRTDNEIKNCWHSYLKKKVARMGETESQVRGESSSMGNGDSSPQSLKSTSQNSGLESFEQMEGSLTDTDQSDSAKDTQKNSTLPKILFAEWLSLDQFNNGQEFQNPSLGVPPKNTFGHNDLGFHDDFLQGLLLNEAAVYDNNSNNNNIQPVPDDMLFQPQLKFEDQISDSGFPEFFSGGFDINDDILYI	C13
Ipomoea batatas	g20576.t1	MGCKPAENKPKQKHKKGLWSPDEDHKLRNYVLHHGHGCWSSVPINAGLKRNGKSCRLRWINYLRPGLKRGSFSLQEEDTILTLHGMLGNKWSQIAQHLPGRTDNEIKNCWHSYLKKKVARMGETESQVRGESSSMGNGDSSPQSLKSTSQNSGLESFEQMEGSLTDTDQSDSAKDTQKNSTLPKILFAEWLSLDQFNNGQEFQNPSLGVPPKNTFGHNDLGFHDDFLQGLLLNEAAVYDNNSNNNNIQPVPDDMLFQPQLKFEDQISDSGFPEFFSGGFDINDDILYI	C13
Arabidopsis thaliana	AtMYB83	MMMRKPDITTIRDKGKPNHACGGNNNKPKLRKGLWSPDEDEKLIRYMLTNGQGCWSDIARNAGLLRCGKSCRLRWINYLRPDLKRGSFSPQEEDLIFHLHSILGNRWSQIATRLPGRTDNEIKNFWNSTLKKRLKNNSNNNTSSGSSPNNSNSNSLDPRDQHVDMGGNSTSLMDDYHHDENMMTVGNTMRMDSSSPFNVGPMVNSVGLNQLYDPLMISVPDNGYHQMGNTVNVFSVNGLGDYGNTILDPISKRVSVEGDDWFIPPSENTNVIACSTSNNLNLQALDPCFNSKNLCHSESFKVGNVLGIENGSWEIENPKIGDWDLDGLIDNNSSFPFLDFQVD	C14
Arabidopsis thaliana	AtMYB46	MRKPEVAIAASTHQVKKMKKGLWSPEEDSKLMQYMLSNGQGCWSDVAKNAGLQRCGKSCRLRWINYLRPDLKRGAFSPQEEDLIIRFHSILGNRWSQIAARLPGRTDNEIKNFWNSTIKKRLKKMSDTSNLINNSSSSPNTASDSSSNSASSLDIKDIIGSFMSLQEQGFVNPSLTHIQTNNPFPTGNMISHPCNDDFTPYVDGIYGVNAGVQGELYFPPLECEEGDWYNANINNHLDELNTNGSGNAPEGMRPVEEFWDLDQLMNTEVPSFYFNFKQSI	C14
lpomoea nil	INIL12g01151.t1	MRKPDPMGKMGNNNNKAKLRKGLWSPEEDEKLMSYMLRNGQGCWSDIARNAGLQRCGKSCRLRWINYLRPDLKRGAFSPQEEELIIHLHNILGNRWSQIAARLPGRTDNEIKNFWNSTIKKRLKNNANNQNNSSSLSPNTSDSSSENPRAMIGGATASALILPAMHHHHQPEFMASICMDSSPSSSSNMLPHFNPFPPQQPFEEAAAAGLFGLPPCLAAQLVGVGGPSAAGECGFLGDYNNVVVEPCYGKANAVNSNNNHLYEEGSIKVEDYMVNHHWSGESLRIGELDWEGLLANVPSLPYLDFQVQ	C14
Ipomoea triloba	itb04g04850.t1	MRKPDPMGKDGKLGNNNSKAKLRKGLWSPEEDEKLMGYMLRNGQGCWSDIARNAGLQRCGKSCRLRWINYLRPDLKRGAFSPQEEELIIHLHNILGNRWSQIAARLPGRTDNEIKNFWNSTIKKRLKNANNNQNNSSLSPNTSDSSSENPRAMIGGCCGGGGAASALILPAMHHHQQPEFMASICMDSSPSSSSSMHTNMLPHFNPFPPPPAGFEAEAAAAGLFGLPPSLAAQLVGVGGPSAAGECGFLGDYNVVVEPYGVMGLENDLSVPALESISATNNHTNKDSKGENNVVDNHNNNNGNVNNINNVDYYGIFDKKANAVNSNNQHLYEEGSIKVEDYMVGFGNHHWSGESLRIGELDWEGLLANVPSLPYLDFQVQ	C14
Ipomoea aquatica	GWHPABKX003470	MRKPDPMGKLGNNNKAKLRKGLWSPEEDEKLMSYMLRNGQGCWSDIARNAGLQRCGKSCRLRWINYLRPDLKRGAFSPQEEELIIHLHNILGNRWSQIAARLPGRTDNEIKNFWNSTIKKRLKNANNGNNQNNSSLSPNTSDSSSENPRPMIGGGCGGAAAALILPAMHHHHQPEFMASICMDSSPSSSSSMLPHFNPFPPQPAESAAGFEAAAAAGLFGLPPFLAAQLVGVGGASAGECGFLGDYNVVVEPYGVMGLENDLSVPALESISTTNNHNNRDCSKEGNNKVVDNVNNNVNDNNNVDYYGIFDKKANAVNSDNNNQHLYEEGTDHGSIKVEDYMVGFGNHHWSGESLRMGELDWEGLLANVPSLPYLDFQVQ	C14
Ipomoea aquatica	GWHPABKX015815	MRKPEFSSGKNGANVGNSNIINSSGSGGSNNVVVANKLRKGLWSPEEDEKLMHYMLSNGQGCWSEVARNAGLQRCGKSCRLRWINYLRPDLKRGAFSPQEEELIIHLHSLLGNRWSQIAARLPGRTDNEIKNFWNSTLKKRMKNSSSSLSTTTSPNTSDSSSLEPSCRDNIMGGLISTSSIPQDHHHHHHNNAALMSSMYMHDPSSSSSSSSSFSYSMPLSAAAVDPLPMLGHSISAAAASYMETGHALGGGGAYYGDHGIFGGNIGAEDGPNHLFMVPPLESVNNAECHVVKSEGFVGRMSIHNTTNNPNNNNINTNNINININNHFMNNNNVKVENVGGGFGSYWDNGGEWDLEELMKDVPNSFPFLDFQVE	C14
Ipomoea purpurea	Ipurp_gene46469	MRKPEFSSGKNGANVGNSNINSSSSDGGGGSNNVGAKLRKGLWSPEEDEKLMHYMLSNGQGCWSEVARNAGLQRCGKSCRLRWINYLRPDLKRGAFSPQEEELIIHLHSLLGNRWSQIAARLPGRTDNEIKNFWNSTLKKRMKNSSSSPSTTSPNTSDNSSSLEPCRDNIMGALMQDHHHHHNNGGAAALMSSMYMHDPSSSSSSSSSFSSTLPLTAAADPLPMLGHSFSATAASFMETGHALGGGAYYGDHHGIFGGNIGAAEEGPPPPPNHLFMVPPLESVNNVVENVGGGFGSYWDNGGEWDLEELMKDVPNSFPFLDFQLE	C14
Ipomoea triloba	itb14g12860.t1	MRKPEFSSGKNGANVGNSNINSNNNNNSGSNNVVVANKLRKGLWSPEEDEKLMHYMLSNGQGCWSEVARNAGLQRCGKSCRLRWINYLRPDLKRGAFSPQEEELIIHLHSLLGNRWSQIAARLPGRTDNEIKNFWNSTLKKRMKNTSSSPSTTTSPNTSDSSSLEPCRDNIMGGLISSSSMQDHHHHHALMSSMYMHDPSSSSSSSSSFSSSMPLSAAAAADPLPMLGHSISAAASFMETGHALGGGGAYYGDHRIFGGNIGAEEGPNHLFMVPPLESVNNAVKSEGFVSRMSIHNTTNPNHNTNNINTNSIDINNHFMNNNNVKVENVGGGFGSYWDNGGEWDLEELMKDVPNSFPFLDFQVE	C14
Ipomoea trifida	itf14g08800.t1	MRKPEFSSGKNGANVGNSNIINSNNNSSNNVVVANNKLRKGLWSPEEDEKLMHYMLSNGQGCWSEVARNAGLQRCGKSCRLRWINYLRPDLKRGAFSPQEEELIIHLHSLLGNRWSQIAARLPGRTDNEIKNFWNSTLKKRMKNSSSSPSTTTSPNTSDSSSLEPCMGGLISSSSSMQDHHHNHHHALMSSIYMHDPSSSSSSSSSFSSSMPLSAAAADPLPMLGHSISAAASFMETGHALGGGGAYYGDHGIFGGNIGAEEGPNHLFMVPPLESVTNVVKSEGFVSRMNIHNTTNPSHNTNNINNNNIDINNHFMNNNNNVKVENVGGGFGSYWDNGGEWDLEELMKDVPNSFPFLDFQVE	C14
Ipomoea batatas	g11443.t1	MRKPEFSSGKNGANVGNSNIINSNNNSSNNVVVANNKLRKGLWSPEEDEKLMHYMLSNGQGCWSEVARNAGLQRCGKSCRLRWINYLRPDLKRGAFSPQEEELIIHLHSLLGNRWSQIAARLPGRTDNEIKNGLKKRMKKRTTSNTSDSSSLEPCTGGLISSSSSMQDHHHHQALMSSIYMHDPSSSSSSSSSFSSSMPLSAAAADPLPMLGHSISAAASFMETGHALGGGGAYYRDHGIFGGNIGAEEGPNHLFMVPPLESVKSEGFVSRMSIHNTTNPSHNNNNNNINTNNIDINNHFMNNNNSVKVENVGGGFGSYWDNGGEWDLEELMKDVPNSFPFLDFQVE	C14
Arabidopsis thaliana	AtMYB86	MGRHSCCFKQKLRKGLWSPEEDEKLLNYITRHGHGCWSSVPKLAGLQRCGKSCRLRWINYLRPDLKRGAFSQDEESLIIELHAALGNRWSQIATRLPGRTDNEIKNFWNSCLKKKLRRKGIDPTTHKPLITNELQSLNVIDQKLTSSEVVKSTGSINNLHDQSMVVSSQQGPWWFPANTTTTNQNSAFCFSSSNTTTVSDQIVSLISSMSTSSSPTPMTSNFSPAPNNWEQLNYCNTVPSQSNSIYSAFFGNQYTEASQTMNNNNPLVDQHHHHQDMKSWASEILHYTEHNQSSETVIEAEVKPDIANYYWRSASSSSSPNQEAATLLHDANVEVYGKNLQKLNNMVFDQSL	C15
Arabidopsis thaliana	AtMYB55	MGRHSCCYKQKLRKGLWSPEEDEKLLRYITKYGHGCWSSVPKQAGTFLFIQIHLLFGLQRCGKSCRLRWINYLRPDLKRGAFSQDEENLIIELHAVLGNRWSQIAAQLPGRTDNEIKNLWNSCLKKKLRLRGIDPVTHKLLTEIETGTDDKTKPVEKSQQTYLVETDGSSSTTTCSTNQNNNTDHLYTGNFGFQRLSLENGSRIAAGSDLGIWIPQTGRNHHHHVDETIPSAVVLPGSMFSSGLTGYRSSNLGLIELENSFSTGPMMTEHQQIQESNYNNSTFFGNGNLNWGLTMEENQNPFTISNHSNSSLYSDIKSETNFFGTEATNVGMWPCNQLQPQQHAYGHI	C15
Arabidopsis thaliana	AtMYB61	MGRHSCCYKQKLRKGLWSPEEDEKLLTHITNHGHGCWSSVPKLAGLQRCGKSCRLRWINYLRPDLKRGAFSPEEENLIVELHAVLGNRWSQIASRLPGRTDNEIKNLWNSSIKKKLKQRGIDPNTHKPISEVESFSDKDKPTTSNNKRSGNDHKSPSSSSATNQDFFLERPSDLSDYFGFQKLNFNSNLGLSVTTDSSLCSMIPPQFSPGNMVGSVLQTPVCVKPSISLPPDNNSSSPISGGDHVKLAAPNWEFQTNNNNTSNFFDNGGFSWSIPNSSTSSSQVKPNHNFEEIKWSEYLNTPFFIGSTVQSQTSQPIYIKSETDYLANVSNMTDPWSQNENLGTTETSDVFSKDLQRMAVSFGQSL	C15
Arabidopsis thaliana	AtMYB50	MKRHSCCYKQKLRKGLWSPEEDEKLLNYITKHGHGCWSSVPKLAGLERCGKSCRLRWINYLRPDLKRGAFSSEEQNLIVELHAVLGNRWSQIAARLPGRTDNEIKNLWNSCIKKKLMKKGIDPITHKPLSEVGKETNRSDNNNSTSFSSETNQDLFVKKTSDFAEYSAFQKEESNSVSLRNSLSSMIPTQFNIDDGSVSNAGFDTQVCVKPSIILLPPPNNTSSTVSGQDHVNVSEPNWESNSGTTSHLNNPGMEEMKWSEEYLNESLFSTQVYVKSETDFNSNIAFPWSQSQACDVFPKDLQRMAFSFGGQTL	C15
Ipomoea aquatica	GWHPABKX007977	MGRHSCCYKQKLRKGLWSPEEDEKLIKHITTYGHGCWSSVPKLAGLQRCGKSCRLRWINYLRPDLKRGTFSQEEENLIIELHAVLGNKWSQIAARLPGRTDNEIKNLWNSSIKKKLRQKGIDPNTHKPLSEVENEEKLASLTNNNNNNEKLTLSEGSSELNFVEAESCNNNNQVPSLAVMDSYPMIDNNVVCSNNNPMSSTTPPTHEFFLNKTADLSGYLSFLNYTTTTTIAAAANNIGSSFPMQHPSNSTLFLNPGNLKSNVVLPMETNSSFYENNASFSWDHNCGKPEKESGDLDETKWSEYLHPPFYLQNHHQAPPNHQDLYGGGGEGKPDTQFAIQGGSPLTPTTTTAAATTTWLQNQAMYNNNSKNFQRLHAAFGQFS	C15
lpomoea nil	INIL10g16278.t1	MGRHSCCYKQKLRKGLWSPEEDEKLIKHITSYGHGCWSSVPKLAGLQRCGKSCRLRWINYLRPDLKRGTFSQEEENLIIELHAVLGNKWSQIAARLPGRTDNEIKNLWNSSIKKKLRQKGIDPNTHKPLSEVPSLAVMDSYPTMDNVVCSNPMSSNTPPTHEFFLNKTADLSGYLSFLNYTNAAANNIGSSFPMQHPSNSSLFLNPGNPKSNVVLPMETNSSFFENNASFSWGATKESSDLDETKWSEYLQAPFYLQQNHQAPPNHQDLFGEGKPDTQFAPQGGPCIIIVRIFRDFMLHLDSFLKFNFIENGFGNDDECAIEFLLFLICK	C15
Ipomoea triloba	itb15g15360.t1	MGRHSCCYKQKLRKGLWSPEEDEKLIKHITTYGHGCWSSVPKLAGLQRCGKSCRLRWINYLRPDLKRGTFSQEEENLIIELHAVLGNKWSQIAARLPGRTDNEIKNLWNSSIKKKLRQKGIDPNTHKPLSEVENEEKLASLTNNNEKLTLSEGSSELNFVEAESCNNNNNNNQVPSLTVMMDSYPMIDNNVVCSNPMSSNTPPTHEFFLNKTPDLSGYLSFFNNNIGSSFPMQYPSNSSLFLNPKSNVVLPMETNSSFFENNNASFPWGPATDHHHHCGGKPEKQSADLDETKWSEYLQAPFYLQPPPPPNHQDLYAQGKPETQFATQGGSPLIPTTTSAATATATTTWLQNQAMYNNSKNFQRLHAAFGQFS	C15
Ipomoea trifida	itf15g14770.t1	MGRHSCCYKQKLRKGLWSPEEDEKLIKHITTYGHGCWSSVPKLAGLQRCGKSCRLRWINYLRPDLKRGTFSQEEENLIIELHAVLGNKWSQIAARLPGRTDNEIKNLWNSSIKKKLRQKGIDPNTHKPLSEVVENEEKLVASLTNNNEKLTLSEGSSELNFVEAETCNNNNNNQVPSLAVMDSYPMIDNVVCSNPMSSNTPPTHEFFLNKTPDLSGYLSFFNNNIGSSFPMQHPSNSSQLFLNPKSNVVLPMETNSSFFENNASFSWGPATDHHHHHCGGKPEKQSADLDETKWSEYLQAPFYLQPPPPPNHQDLYGEGKPETQFATQGGSPLIPTTTSAATATTTWLQNQAMYNNSKNFQRLHAAFGQFS	C15
Ipomoea batatas	g10520.t1	MGRHSCCYKQKLRKGLWSPEEDEKLIKHITTYGHGCWSSVPKLAGLQRCGKSCRLRWINYLRPDLKRGTFSQEEENLIIELHAVLGNKWSQIAARLPGRTDNEIKNLWNSSIKKKLRQKGIDPNTHKPLSEVENEEKLVASLTNNNNEKLTLSEGSSELNFVEAETCNNNNNQVPSLAVMDSYPMIDNPMSTNTPPTHHEFFLNKTPDLSGYLSFFNNNIGSSFPMQHPSNSSLFLNPKSNVVLPMETNSSFFENNASFSWGPATDHHHHCGGKPEKQSADLDETKWSEYLQAPFYLQPPPPPNHQDLYGEGKPETQFATQGGSPLIPTTTSATAAATATATTTWLQNQAMYNNSKNFQRLHAAFGQFS	C15
lpomoea nil	INIL14g06864.t1	MGRHSCCYKQKLRKGLWSPEEDEKLINHIAKSGHGCWSSVPKLAGLERCGKSCRLRWINYLRPDLKRGTFSQEEENLIIELHALLGNKWSQIAARLPGRTDNEIKNLWNSSIKKKLRQKGIDPNTHKPLPQVENAEKPQVFNNLVEFNNPKSSQMISGFNPNPNSVLDHHCSSSVKLQGSPAFFNTSGFPWLVSGSEKSEKLSDPEDIKWSEYLLGNAIPNQPEPQFTVTEEGSFSTTASTWLQNQHPSLQAANLCTGSKPFQRLSAASSQFS	C15
Ipomoea aquatica	GWHPABKX021844	MGRHSCCYKQKLRKGLWSPEEDEKLINHIAKFGHGCWSSVPKLAGLERCGKSCRLRWINYLRPDLKRGTFSQEEENLIIELHALLGNKWSQIAARLPGRTDNEIKNLWNSSIKKKLRQKGIDPNTHKPLSQVENAEKAQVFNNNLVFDSPKSSQMISGFNPNPNPNSNTILDHHCSSSIKLQGSPAFFNSSGFTWLVSGSEKSDKLTDSEDIKWSEYLLGNAIPTQPEPQFTVTEEGSFSTTASTWLQNQHPSLQAANLCTASKHFQRLSAASTQFS	C15
Ipomoea triloba	itb01g10930.t1	MGRHSCCYKQKLRKGLWSPEEDEKLINHIEKFGHGCWSSVPKLAGLERCGKSCRLRWINYLRPDLKRGTFSQEEENLIIELHALLGNKWSQIAARLPGRTDNEIKNLWNSSIKKKLRQKGIDPNTHKPLSQVENAEKAQVFNNNSGFLSSNRNNLVEFDNPKSSQMISGFNPNPNSNTILDHHCSSSIKLQGSPVFFNSSGFPWLVSGSEKSEKLTDPEDIKWSEYLLGNSIPSQPEPQFTVTEEGSFSTTASTWLQNQHPSLQAANLCTASKHFQRPSAASTQFS	C15
Ipomoea trifida	itf01g17530.t1	MGRHSCCYKQKLRKGLWSPEEDEKLINHIEKFGHGCWSSVPKLAGLERCGKSCRLRWINYLRPDLKRGTFSQEEENLIIELHALLGNKWSQIAARLPGRTDNEIKNLWNSSIKKKLRQKGIDPNTHKPLSQVENAEKAQVFNSNSGFLSSNRNNLVEFDNPKSSQMISGFNPNPNPNTILDHHCSSSIKLQGSPAFFNSSGFPWLVSGSEKSEKLTDPEDIKWSEYLLGNSIPSQPEPQFTVTEEGSFSTTASTWLQNQHPSLQPANLCTASKHFQRPSAASTQFS	C15
lpomoea nil	INIL06g37339.t1	MGRHSCCYKQKLRKGLWSPEEDEKLIKHITKYGHGCWSSRCGKSCRLRWINYLRPDLKRGTFSQEEESLIVELHAVLGNKWSQIAARLPGRTDNEIKNLWNSSIKKKLRQKGIDPNTHKPLSEVENDQENPSAATKKTGIASQDSGELSLMESEHHLLSPPAPEPNNNNTNLSAMAPMDRFSALPAAAPPQEFFPNTATKIPDLTAYLCFQQMNNYSPSNNTNTNLFFNPNNNNNNVPNSVLPPPSISNSNSSSFFEPNNGFPWEVCGKPENKETEEIKWSDYLQTPFLLGNTIHNIQAPHHHHHDLFNETKPETQFAAAQPSLPTTWLQNDQHPSLYNNAKHFQRISAAFGQFS	C15
Ipomoea aquatica	GWHPABKX013993	MGRHSCCYKQKLRKGLWSPEEDEKLIKHITKYGHGCWSSVPKLAGLQRCGKSCRLRWINYLRPDLKRGTFSQEEESLIVELHAVLGNKWSQIAARLPGRTDNEIKNLWNSSIKKKLRQKGIDPNTHKPLSELENDQENASAASKKTGIASQESGELSLMESEHNSHHLISPSVMENLRSSLPPPPPPPQSTQEFFLNSSSAAAAPCKIPDLTSYLCFHQMNTYSHSHSPSPSNNNLFFNSNNNNNNNNNVPTSVLPPSIPLSDNNNNNNPCSSFFDANNGFPWGAGDCGKPEKETEEIKWSDYLQTPFLLGNTIHNIQAPHHHNDLFNETKPETQFTTPQASLPNTWLQNDQQPSLYNNSKHFQRISAAFGQFS	C15
Ipomoea trifida	itf10g13450.t1	MGRHSCCYKQKLRKGLWSPEEDEKLIKHINKYGHGCWSSVPKLAGLQRCGKSCRLRWINYLRPDLKRGTFSQEEESLIVELHAVLGNKWSQIAARLPGRTDNEIKNLWNSSIKKKLRQKGIDPNTHKPLSELENDQENAGKKNGIASQESGELSLMESEHNNLISPPEIAPDNNNKLSAMPIDQFSAPPPQSTQEFFLNNSPKIPDLTGYLCFQQMNNNNNNIGLSMNSNNSNLFFNSNNNVVPGSVLPPSISSSHNNASCSSFFEANNGGLAWDCGKAEKESEEIKWSDYLQTPFLLGNTIHNIQAPHHHHDLFNETKPETQFASPQPSLPATWLQNDQQPSLYNNTKHFQRLSAAFGQFS	C15
Ipomoea triloba	itb10g13870.t1	MGRHSCCYKQKLRKGLWSPEEDEKLIKHINKYGHGCWSSVPKLAGLQRCGKSCRLRWINYLRPDLKRGTFSQEEESLIVELHAVLGNKWSQIAARLPGRTDNEIKNLWNSSIKKKLRQKGIDPNTHKPLSELENDQENAGKKNGIASQESGELSLMESEHNNLISPPEIAPDNNKLSAMPIDQFSAPPQQSTQEFFLNNSPKIPDLTGYLCFQQMNNNNNIGLSMNSNNSNLFFNSNNNNVVPGSVLPGPSISPNNNCSSFFEANNGGLAWDCGKAEKESEEIKWSDYLQTPFLLGNTIHNIQAPHHHHDLFNETKPETQFASPQPSLPATWLQNDQQPSLYNNTKHFQRLSAAFGQFS	C15
Ipomoea batatas	g35476.t1	MTFFLKLPQPSITLIQFLPVSLSLSQTLSLFLANSHYIIISSFLPPTTGNHLSIHTSPQLLSFCSDNNTTLICTRHSCCYKQKLRKGLWSPEEDEKLIKHINKYGHGCWSSVPKLAGLQRCGKSCRLRWINYLRPDLKRGTFSQEEESLIVELHAVLGNKWSQIAARLPGRTDNEIKNLWNSSIKKKLRQKGIDPNTHKPLSELENDQENAGKKNGIASQESGELSLMESEHNNLISPPEIAPDNNNKLSAMPIDQFSAPPQQSTQEFFLNNSPKIPDLTGYLCFQQMNNNNNNIGLSMNTNNSNLFFNPNNNVVPGSVLPPSISSSHNNASCSSFFEANNGGLAWDCGKAEKESEEIKWSDYLQTPFLLGNTIHNIQAPHHHHDLFNETKPETQFASP…	C15
Ipomoea aquatica	GWHPABKX006022	MGRHSCCIVKQKLRKGLWSPEEDEKLYNYIIKFGVGCWSSVAKHAGLQRCGKSCRLRWINYLRPDLKRGLFSPEEEDIILGLHEILGNRWAQIAAKLPGRTDNEIKNFWNSCLKKKLIKRGIDPNTHKPITETIMKTSSDAPNSCAEDNSSSTMPKPTTLPLNFSTFSEIEQALRPEPQAFDPLFLYDFQQSVNNSEQYCHQGFSTLPSLANFENMSSSIMVNGPTFPVWETCENNNKTDYLSSQFPFSTKSEDVEGCSWQEDRHSPDDFSEYSLPALPQDLSGGNLQLFMSCTKFNM	C16
lpomoea nil	INIL03g11384.t1	MGRHSSGMVKQKLRKGLWSPEEDEKLYNYVRKFGVGCWSSVAKHAGLQRCGKSCRLRWINYLRPDLKRGLFSPEEEDIILGLHEVLGNKWAQIAARLPGRTDNEIKNFWNSYHNNNSSTIIPKPTLPLNFSEFEQALRPEPQAFDPLFLYNSEQYCHGFSTLLPSLENFENMSSSSNIMVNNNNGATFPNWETCENNNNTADYSVSAAHHQFPFSAKSEGCSWLQEGLHHRHSPDHDFSEYSLPALPQDLSGEENNLEFFMSCTKFNLWAGIVCGLKHRQRVVGIHLPSTKLNGQLSPAIGNLSFLRLLDLKNNSFTGKIPEEIGRLSRLRILSLVNNSFSGEMIWRVRFQPKESSKTRMHPKVPQSHTQKGISDETETAIAVKVLKLQVKGASKNFIA…	C16
Ipomoea triloba	itb02g13830.t1	MGRHSCMVMKQKLRKGLWSPEEDEKLYNYVIKFGVGCWSSVAKHAGLQRCGKSCRLRWINYLRPDLKRGLFSPEEEHIILVLHEVLGNKWAQIAAKLPGRTDNEIKNFWNSCLKKKLIKRGIDPNTHKPIMNTSSDAPKSFAEDHNNINNSSSTIPKPTLPWPLNLSELEQPQAFDPLFLYDFQQSLNNNSEQYFHGFSTLPSLANFENINMVNNGPITFPNWETCDNNINTDSVSAHQFPFSAKSSGDVEGCSWQDDFSEYSLPALPQDLSGENNLEFFMSCTKFNL	C16
Ipomoea trifida	itf02g18260.t1	MGRHSCMVMKQKLRKGLWSPEEDEKLYNYVIKFGVGCWSSVAKHAGLQRCGKSCRLRWINYLRPDLKRGLFSPEEEHIILVLHEVLGNKWAQIAAKLPGRTDNEIKNFWNSCLKKKLIKRGIDPNTHKPIINTSSSSSDALKSCQKITILIIILQPSPNPPLPWPLNLSELEQPQAFDPLFLYDFQQSLNNNSEQYCHGGT	C16
lpomoea nil	INIL09g26302.t1	MGRHSCMVKQKLRKGLWSPEEDEKLYNYITNFGVGCWSSVPKHAGLQRCGKSCRLRWINYLRPDLKRGMFSQEEEDLILSLHEVLGNRWAQIAAKLPGRTDNEIKNFWNSCLKKKLIKQGIDPNTHKPMAETQDNPKNSSTLPSGPNELPTFPTTPQMEPSKLPFMTTKQVFDPLFLYEPQENLITFPSACSYLNPTTYGFSSLPGLMNFDTNAQMTETDYFSDGSNSRMGSSNSSNNIGTTQMNNNNMENGSRFSWEVGNRMETLFDQYGFNNGEMIIKPEEEEEEERQLIEAHCHDYTLTSLPQDLGGPNLDVFHQL	C16
Ipomoea aquatica	GWHPABKX023694	MGRHSCMVKQKLRKGLWSPEEDEKLYNYITNFGVGCWSSVPKHAGLQRCGKSCRLRWINYLRPDLKRGMFSQEEEDLILSLHEVLGNRWAQIAAKLPGRTDNEIKNFWNSCLKKKLIKQGIDPNTHKPMAETQDDPKNNCPLPAPNELPNFPTTPQMEPSKLPFLTTKQIFDPLFLYEPQETLPFPSSSYLNPTTYAFSSLPGLMNFDTNPQMTAETDYFSDGSNSRMGSSNSSNIGTAQMNIENGSRFSWDVGNRMESLFDQYGFNNGEMIIKPEGEEEEEERQLIEAHCHDYTLTSLPQDLGGGANLDVFHQL	C16
Ipomoea trifida	itf11g20090.t1	MGRHSCMVKQKLRKGLWSPEEDEKLYNYITNFGVGCWSSVPKHAGLQRCGKSCRLRWINYLRPDLKRGMFSQEEEDLILSLHEVLGNRWAQIAAKLPGRTDNEIKNFWNSCLKKKLIKQGIDPNTHKPMAETQDDPKNPTLPTPPNELPTNFPTTPQMEPSKLPFITTKQIFDPLFLYEPQENLNFPSTYLNPTYAFTSLPGLMNFDTNAQIAETDYFSDGSNSRMGSSNSSNNIGAAQMNNNMENGSRFSSWEVGNRMESLFDQYGFSNNGEMIIKPEEEEEERQLIEAHCHDYTLTSLPQDLGGANLDVFHQL	C16
Ipomoea triloba	itb11g21760.t1	MGRHSCMVKQKLRKGLWSPEEDEKLYNYITNFGVGCWSSVPKHAGLQRCGKSCRLRWINYLRPDLKRGMFSQEEEDLILSLHEVLGNRWAQIAAKLPGRTDNEIKNFWNSCLKKKLIKQGIDPNTHKPMAETQDDPKNPTLPTPLNELPTNFPTTPQMEPSKLPFITTKQIFDPLFLYEPQENLNFPSTYLNPTYAFTSLPGLMNFDTNGQITETDYFSDGSNSRMGSSNSSNNIGAAQMNNNMENGSRFSWEVGNRMESLFDQYGFSNNGEMIIKPEEEEEERQLIEAHCHDYTLTSLPQDLGGANLDVFHQL	C16
Ipomoea batatas	g33626.t1	MGRHSCMVKQKLRKGLWSPEEDEKLYNYITNFGVGCWSSVPKHAGLQRCGKSCRLRWINYLRPDLKRGMFSQEEEDLILSLHETEQLQFDIKANLTQEVGSNLNLHALAPNPSYKRWAQIAAKLPGRTDNEIKNFWNSCLKKKLIKQGIDPNTHKPMAETQDDPKNPTLPTPPNELPTNFPTTPQMEPSKLPFITTKQIFDPLFLYEPQENLNFPSTYLNPSYAFTSLPGLMNFDTNGQITETDYFSDGSNSRMGSSNSSNNIGAAQMNNNMENGSRFSSWEVGNRMESLFDQYGFSNNGEMIIKPEEEEEERQLIEAHCHDYTLTSLPQDLGGANLDVFHQL	C16
Arabidopsis thaliana	AtMYB67	MREKWEMKRDEMGHRCCGKHKVKRGLWSPEEDEKLLRYITTHGHPSWSSVPKLAGLQRCGKSCRLRWINYLRPDLRRGSFNEEEEQIIIDVHRILGNKWAQIAKHLPGRTDNEVKNFWNSCIKKKLLSQGLDPSTHNLMPSHKRSSSSNNNNIPKPNKTTSIMKNPTDLDQSTTAFSITNINPPTSTKPNKLKSPNQTTIPSQTVIPINDNMSSTQTMIPINDPMSSLLDDENMIPHWSDVDGMAIHEAPMLPSDKAVVGVDDDDLNMDILFNTPSSSAFDPDFASIFSSAMSIDFNPMDDLGSWTF	C16
Ipomoea aquatica	GWHPABKX012403	MGHHCCGKQKVKRGLWSPEEDEKLIKHLATHGHGCWSSVPKLAGLQRCGKSCRLRWINYLRPDLKRGSFTEQEERTIIDVHRILGNRWAQIAKHLPGRTDNEVKNFWNSCIKKKLLAQGLDPNTHNLLSASQAKINKNNKPLNSQNFTVDQNSPPKDELHIPLDFKASIAALTGIPEPHKSPLKFKYDPTGGYQYQNQPVMGFGMSCSTVESTSNNLSSPSSSLNPPGLGAMNAENSMWGFEPQFGPDRFGHHQQQQEMYKVNTEFCSNVQNMEMVNRFDDSSDFDFDFGDDSALLPLAVYCDANSMGQLAWDNC	C16
Ipomoea triloba	itb08g07730.t1	MGHHCCGKHKVKRGLWSPEEDEKLIKHLATHGHGCWSSVPKLAGLQRCGKSCRLRWINYLRPDLKRGSFTEQEERTIIDVHRILGNRWAQIAKHLPGRTDNEVKNFWNSCIKKKLLAQGLDPNTHNLLSSNQAKINKNNKPINSQHFTIDQNSSPPKDEPHIPLDLKASIAAFTCIPNNEPHKYPLKFKYGPTGGYQYQNPSQNKLVTGFGTSCSSVESTSNNLSSSPSSSLNPAPGLGAMNVENSMWGTGAFEPLFGPDRFVHHQQQQQEMYKVNTEFCSNNVQNMEMVNTFDDSSDFDFDFGDDSALLPFAAVYCDANSMDQLAWDNC	C16
Ipomoea trifida	itf08g07320.t1	MGHHCCGKHKVKRGLWSPEEDEKLIKHLATHGHGCWSSVPKLAGLQRCGKSCRLRWINYLRPDLKRGSFTEQEERTIIDVHRILGNRWAQIAKHLPGRTDNEVKNFWNSCIKKKLLAQGLDPNTHNLLSSNQAKINNNKNNKPINSQHFTVDQNSSPPKDEPHIPLDLKASIAALTCIPNNGPHNKYPFKFKYGPTGGYQYQNPSQNQLVTGFGTSCSSVESTSNNFSSSSSSSLNPTPGLGAMNVENSMWGTGPFEPQFGRDRFVHHQQQQQQEMYKVNTEFCSNNVQNMEMVKMFDDSSDFDFDFGDDSALLPFAAMYCDANSMDQLAWDNC	C16
Ipomoea batatas	g39202.t1	MGHHCCGKHKVKRGLWSPEEDEKLIKHLATHGHGCWSSVPKLAGLQRCGKSCRLRWINYLRPDLKRGSFTEQEERTIIDVHRILGNRWAQIAKHLPGRTDNEVKNFWNSCIKKKLLAQGLDPNTHNLLSSNQAKINNNKNNKPINSQHFTVDQNSSPPKDEPHIPLDLKASIAALTCIPNNEPHKYPFKFKYGPTGGYQYQNPSQNQLVTGFGTSCSSGESTSNNLSSSPSSSLNPVPGLGAMNAENSMWGAGLFEPQFGPDHHQQQQQELYKVNTEFCSNNVQNMEMVKMFDDSF	C16
lpomoea nil	INIL06g23639.t1	MGHRCCSKQRVKRGLWSPEEDEKLIKHITTFGHGCWSTVPKLAGLQRCGKSCRLRWINYLRPDLRRGSFTEQEERTIIDVHRIIGNRWAQIAKHLPGRTDNEVKNFWNSCIKKKLIAQGLDPNTHNLISPTQAKTTKQNNSHSHTHNHRRHQNSPPSAFTIETSSSSHRDVVPMEIKATLAAAFPPFPTPPNEKLLYHKNTIPLSHERNNNPVMDYGSCSSMEITSSSSNLSGLGILNSDNCMWGEEMGAGTETQTGGNQVFKVNTDDEFNNNGQSIEINLFDNSNIGIDFVESSLMPCAMYCNANSMDQLPWDC	C16
Ipomoea trifida	itf10g08890.t1	MGHRCCSKQRVKRGLWSPEEDEKLIKHITTFGHGCWSTVPKLAGLQRCGKSCRLRWINYLRPDLRRGSFSEQEERTIIDVHRIIGNRWAQIAKHLPGRTDNEVKNFWNSCIKKKLIAQGLDPNTHNLISPSQAKTTKHNNSHTRHQKSSPSAFTIETCSSSHKDVVPMEIKATLAAAFPPNTTPPNDKLLYHKNTITLSHERNNNPVMDYASCSSMEITSNHNNLSSSSSSNLSGFGILNSDNCMWGGTTNLELLFGGSRQEEEDHIQEEMGAGTETQTRANQVYKLNTDDEFNNNNGQSIQINLFDNSNIGIDFVESSLMPCAMYCNANSMDQLPWDC	C16
Ipomoea aquatica	GWHPABKX014211	MGHRCCSKQRVKRGLWSPEEDEKLIKHITTFGHGCWSTVPKLAGLQRCGKSCRLRWINYLRPDLRRGSFSEQEERTIIDVHRIIGNRWAQIAKHLPGRTDNEVKNFWNSCIKKKLIAQGLDPNTHNLISPTQAKTTTKHNNNHRHQKYSSPSAFTIETCSSSHKDVVPMEIKATLAAAFPPFPHPTPTPTPPNHNNLLYHNNNNNNNNNNNNNNNNNPVVMDYASCSSMEITSNNHLQSSSSSSNLSGFGILNSADNCMWGGTTNLELLFGGSSIAAGRQEEEEEEEEEEDQEKHIQEEKGAAGTETQTGANQVYKLNTNDFNNNGQSIDINLFDNSNIGIEFVESSLMPCAMYCNANSMDQLPWDC	C16
Ipomoea aquatica	GWHPABKX013713	MGHHCCSKQKVKRGLWSPEEDEKLIQHITSHGHGCWSAVPKLAGLQRCGKSCRLRWINYLRPDLKRGSFTEQEERTIIDVHRILGNRWAQIAKHLPGRTDNEVKNFWNSCIKKKLIAQGLDPNTHNLLSPNQSKIHKHPNNVTKPNNNSSYHHHLSPSTFTIDTAPHTIKEVIPMGMKTALSSIPPFHNTMIPTSNDQATFDYQNPTTIMDFGSCSSLESTSSLIAAAGFGIMAGGNDGAVFGADAFEPAQGFEPPEPLRTQEERQEQEEVYKVNGDHHEFNNGGQNMFDASNFDFEFMDSALLPCGVYSNVNPIDQLAWDC	C16
lpomoea nil	INIL06g37657.t1	MGHHCCSKQKVKRGLWSPEEDEKLIQHITSHGHGCWSAVPKLSGLQRCGKSCRLRWINYLRPDLKRGSFTEQEERTIIDVHRILGNRWAQIAKHLPGRTDNEVKNFWNSCIKKKLIAQGLDPNTHNLLSISPNQSKIHHKPKPNNNNSYHHHHQLSPSTFTIDTTKEVIPMGMKAALSSIINPPFHQPDYTNNTMMIPTSNDQLATTFDYQNPTTIMDFGSCSSSMESTTSSLIAAAAGGLGIMAGNDGAVFGTDTTFQPAQGFEPPEPQEERQEQEQLYKVNSDEFNNGGQNMFDAASNFDFEFMDAALMPCGVYSNVNPIDQLIAWDC	C16
Ipomoea triloba	itb10g17050.t1	MLRSTLESGDRIIECGRAYMGHHCCSKQKVKRGLWSPEEDEKLIQHITSHGHGCWSAVPKLAGLQRCGKSCRLRWINYLRPDLKRGSFTEQEERTIIDVHRILGNRWAQIAKHLPGRTDNEVKNFWNSCIKKKLIAQGLDPNTHNLLSPNQSKNNIHKPPNKNSYHHHHQLSPSTFTIDTTAPHTIKEVIPMGMKAALSSITPPFHQPVDYTNSMIPTSNDQNLDYQNPTTIMDFGSCSSSMESTTSSLIAAAGFGIMAGVFGTDTTFEAAAQGFEPLRTQEERQEQEEQVYKVINGEDHHHDEFNNGGQNMFDAASNFDFEFMDAALMPCGVYSNVNPIDQLAWDC	C16
Ipomoea trifida	itf10g16860.t1	MLRSTLESGDRILECGRAYMGHHCCSKQKVKRGLWSPEEDEKLIQHITSHGHGCWSAVPKLAGLQRCGKSCRLRWINYLRPDLKRGSFTEQEERTIIDVHRILGNRWAQIAKHLPGRTDNEVKNFWNSCIKKKLLAQGLDPNTHNLLSPNQSKNNIHKPPNKSSYHHHHQLSPPSTFTIDTTAPHTIKEVIPMGMKAALSSITPPFHQPVDYTNSMIPTSNDQNFDYQNPNTIMDFGSCSSSMESTTSSLIAAAGFGIMAGNDGAVFGTDTAFEAAAQGFEPLRTQEEPQEQEEQVYKVINSDEFNNGGQNMFDAASNFDFEFMDAALMPCGVFSNVNPIDQLAWDC	C16
Ipomoea batatas	g34994.t1	MGHHCCSKQKVKRGLWSPEEDEKLIQHITSHGHGCWSAVPKLAGLQRCGKSCRLRWINYLRPDLKRGSFTEQEERTIIDVHRILGNRWAQIAKHLPGRTDNEVKNFWNSCIKKKLIAQGLDPNTHNLLSPNQSKNNIHKPPTKNSYHHHHQLSPPSTFTIDTTAPHTIKEVIPMGMKAALSSITPPFHQPVDYTNSMIPTSNDQNFDYQNPTTIMDFGSCSSSMESTTSSLIAAGFGIMAGNDGAVFGTDTFEAAAQGFEPLRTQEEPQEQEDQVYKVNSDEFNNGGQNMFDAASNFDFEFMDAALMPCGVYSNVNPIDQLAWDC	C16
Arabidopsis thaliana	AtMYB26	MGHHSCCNKQKVKRGLWSPEEDEKLINYINSYGHGCWSSVPKHAGTYTHIHGFCLQRCGKSCRLRWINYLRPDLKRGSFSPQEAALIIELHSILGNRWAQIAKHLPGRTDNEVKNFWNSSIKKKLMSHHHHGHHHHHLSSMASLLTNLPYHNGFNPTTVDDESSRFMSNIITNTNPNFITPSHLSLPSPHVMTPLMFPTSREGDFKFLTTNNPNQSHHHDNNHYNNLDILSPTPTINNHHQPSLSSCPHDNNLQWPALPDFPASTISGFQETLQDYDDANKLNVFVTPFNDNAKKLLCGEVLEGKVLSSSSPISQDHGLFLPTTYNFQMTSTSDHQHHHRVDSYINHMIIPSSSSSSPISCGQYVIT	C16
Ipomoea batatas	g60983.t1	MGHHNCCNKQKVKRGLWSPEEDEKLINYISNYGHGCWSTLPKLAGLQRCGKSCRLRWINYLRPDLKRGSFSPQEAALIIELHRILGNRWAQIAKHLPGRTDNEVKNFWNSSIKKKLISHGGRLSHLPSSPAPILSNVSSNPNFQTFYSQLPSIMPSVPLPQLETTTSIDPTWFLGYPQSQNLVLDPQHYQISSYNNNNFDNEMMVPLLHHEDEPIIIPKLLPGNLLLSSSSLCSGIAQQDDFIVPNPIPYSHHDLQIPSYEIMLPPMPALSLSSSSSSSSFSAVPCSQLLMNPSSWVP	C16
Ipomoea triloba	itb06g16480.t1	MGHHNCCNKQKVKRGLWSPEEDEKLINYISNYGHGCWSTLPKLAGLQRCGKSCRLRWINYLRPDLKRGSFSPQEAALIIELHRILGNRWAQIAKHLPGRTDNEVKNFWNSSIKKKLISHGGRLSHHLPSSPAPILSNVSSNPNFQTFYSQLPSSNNPNFIQNNNNVVLNVPAQLQAEDQMNNLVFPVMPSVPLPQLETTSIDPTWFLGYPQPQNLIDHHHYQISSYNNNNFDNEMMVPLLHHEDEPIIIPKLLPGNLVLSSSSLSSGIAQQDDFIVPNPIPYSHHDLQIPTYEIMPSMLPPMPALSLSSSSSSSSFSAVPCSQILMNPSTWVP	C16
Ipomoea trifida	itf06g18050.t1	MGHHNCCNKQKVKRGLWSPEEDEKLINYISNYGHGCWSTLPKLAGLQRCGKSCRLRWINYLRPDLKRGSFSPQEAALIIELHRILGNRWAQIAKHLPGRTDNEVKNFWNSSIKKKLISHGGRLSHLPSSPAPILSNVSSNPNFQTFYSQLPSSNNPNFIQNNNNAILNVPAQLQAGDEMNNLVFPVMPSVPLPKLETTTSIDPTWFLGYPQPQNLVLDPQHYQISSYNNNNFDNEMMVPLLHHEDEPIIIPKLLPGNLVLSSSSLSSGIAQQDDFIVPNPIPYSHHDLQIPSYEIMLPPMPALSLSSSSSSSLFSAVPCSQLLMNPSSWVP	C16
Ipomoea triloba	itb02g01580.t1	MGHHSCCNKQKVKRGLWSPEEDEKLINYISTYGHGCWSSVPRLAGLQRCGKSCRLRWINYLRPDLKRGSFSPQEAALIIELHLILGNRWAQIAKYLPGRTDNEVKNFWNSSIKKKIISRACFSDHLSAAISSNIPADPNTAPFDHQTLYSLNPNYNNLILHTTHHHQVLQDQAAALISTAGTTSSSSPTSYLQAAAHQMIDQNGNLVLPMMPSDPAWFLGQQPQNLEHNFSIFSAAANDHIAPDFDMMVFPAMPKLCEMIKAGGEGENIPISSSSSSSSSAVVAAAGCGGSDLVVPGSSLSCYPSGYNARDLHVPAGYEMEQTDTIILPSFPLPPPPPPSLSSLSPPSSFSGQSGNQLITYQS	C16
Ipomoea batatas	g55216.t1	MGHHSCCNKQKVKRGLWSPEEDEKLINYISTYGHGCWSSVPRLAGLQRCGKSCRLRWINYLRPDLKRGSFSPQEAALIIELHLILGNRWAQIAKYLPGRTDNEVKNFWNSSIKKKIISRACFSDHLSAAISSNIPADPNTAPFDHQTLYSLNPNYNNLILHTTHHHQVLQDQAAGLISTAGTTSSSSPSSYLQAAAHQMIDQNGNLVLPMMPSDPAWFLGQQPQNLEHNFSIFSAAANDHIAPDFDMMVFPAMPKLCEMIKAGGEGENMPISSSSSSSSSAVVAAAVQGGSDLVVPGSSLSCYPSGYNARDLHVPTGYDEMEQTDTIILPSFPLLPPPPPPLSSLSPPSSFSGQSGNQIITYQS	C16
Ipomoea aquatica	GWHPABKX001639	MGHHSCCNKQKVKRGLWSPEEDEKLINYISTYGHGCWSSVPRLAGLQRCGKSCRLRWINYLRPDLKRGSFSPQEAALIIELHLILGNRWAQIAKYLPGRTDNEVKNFWNSSIKKKIISRSCFSDHLSAISTTIPDPNTAPFDHHQTLYSLNPSYNNVILQTSQLLDQAAVVSAGTSSSSPTSFLQAAQMMDQNGNLVLPVMPSAPPSDPAWFLGQQPQNLEHNYSIFSAANDHITPDFDMMLFPAMPKLCEMIKAGGDGENMPIASSSSSSSSAVAAAHGGDLVVPASSLPCYPSGYNARDLHVPAGYEMEQTDIMILPSFPLAPPPPPSSLSPPLSLSPTSFSGQSGNQLITYQS	C16
lpomoea nil	INIL03g18278.t1	MLKVKRGLWSPEEDEKLINYISTYGHGCWSSVPRLAGLQRCGKSCRLRWINYLRPDLKRGSFSPQEAALIIELHLILGNRWAQIAKYLPGRTDNEVKNFWNSSIKKKIISRACFSDHLSAIISSNIPADPNTAPFDHQTLFSLNPSYNNNVILDQAGIISAGTSSSSPSSFLQAAQMMDQNGNLVLPVMPSAPPPSDPAAAAWFLGQQPQNLEHNYSIFSAAANNDHIAPPDFDMMLFPAMPKLCEMIKAGGDAGENMPIASSSSSSSSSAVVAAAAHGGDLVFPASSLPCYPSGCNARDLQVAAGYEMEQTDTIILPSFPLPPPPSSLSPPLSLSPVSYSGQSGNQLIITYQS	C16
Arabidopsis thaliana	AtMYB103	MGHHSCCNQQKVKRGLWSPEEDEKLIRYITTHGYGCWSEVPEKAGLQRCGKSCRLRWINYLRPDIRRGRFSPEEEKLIISLHGVVGNRWAHIASHLPGRTDNEIKNYWNSWIKKKIRKPHHHYSRHQPSVTTVTLNADTTSIATTIEASTTTTSTIDNLHFDGFTDSPNQLNFTNDQETNIKIQETFFSHKPPLFMVDTTLPILEGMFSENIITNNNKNNDHDDTQRGGRENVCEQAFLTTNTEEWDMNLRQQEPFQVPTLASHVFNNSSNSNIDTVISYNLPALIEGNVDNIVHNENSNVQDGEMASTFECLKRQELSYDQWDDSQQCSNFFFWDNLNINVEGSSLVGNQDPSMNLGSSALSSSFPSSF	C16
lpomoea nil	INIL05g24002.t1	MGHHSCCNQQKVKRGLWSPEEDEKLIRYITTHGYGCWSEVPEKAGLQRCGKSCRLRWINYLRPDIRRGRFSPEEEKLIISLHGVVGNRWAHIASHLPGRTDNEIKNYWNSWIKKKLKKPLLSTSHTNTTTSDTTPPTTTNDHRLLQPQTSPFSFINTTNNNQLDFFNTQDSLQLRQTLFPFPNTNTNPFFPFDANAAALEGVNGDFTDDRAAAADQPFQDSPAAFWQQELQAAASFSMGMDSGYLLLPPLMENIMTLPPPPSVEVPAPPCNIALARESDHVSEWAAVDTQHQCPGSFLFWDQTDNGEELVH	C16
Ipomoea aquatica	GWHPABKX010362	MGHHSCCNQQKVKRGLWSPEEDEKLIRYITTHGYGCWSEVPEKAGLQRCGKSCRLRWINYLRPDIRRGRFSPEEEKLIISLHGVVGNRWAHIASHLPGRTDNEIKNYWNSWIKKKLKKPLLSTTSHTLNTTSATTPTTNTTNDHRLLQPQTSPFSFINTNNQLHFFNTTQDFTAKPPVQLRQTPLFSFPNTNPNPFFPFDANAAPEGVNGDYTAADQPFQDSPAFWQQELQAAAAFSMGMDSGYLPPLMENIMAAPPPCNVALEAQMARESDHVSEWAAVDTQQCPGGFLFWDQTDGEELAVPTTSNIGAILSSSFPSSI	C16
Ipomoea triloba	itb12g19220.t1	MGHHSCCNQQKVKRGLWSPEEDEKLIRYITNHGYGCWSEVPEKAGLQRCGKSCRLRWINYLRPDIRRGRFSPEEEKLIISLHGVVGNRWAHIASHLPGRTDNEIKNYWNSWIKKKLKKPLLSTSHTNSTTSPTTNTTNNHRVLQPQTSSPFSFINTNCNNQLDFFNTQDFTTKPPLQLRQTLFSFPNTNPNPFFPFDANAALEGVNGDYTDRAAAVDQPFQDSPAFWQQELQAAAVFSMGMDSGYLPPLMENIMAPPPPSVELPAPPCNVALARESDHVSEWAAVDTQQCPGSFLFWDQTDGEELALPTTSNIGAILSSSFPSSI	C16
Ipomoea trifida	itf12g18870.t1	MGHHSCCNQQKVKRGLWSPEEDEKLIRYITNHGYGCWSEVPEKAGLQRCGKSCRLRWINYLRPDIRRGRFSPEEEKLIISLHGVVGNRWAHIASHLPGRTDNEIKNYWNSWIKKKLKKPLLSTSHTNTTTSPTTNTTNDHHRLLQPQTSSPFSFINTNSNNNQLDFFNTQDFTTKPPLQLRQTLFSFPNTNPNNPFFPFDANAALEGVNGDYTDRAAAVDQPFQDSPAFWQQELQAAAAFSMGMDSGYLPPLMENIMAPPPPPSVELPAPPCNVALEAQMARDESDHVSEWAAVDTQQCPGSFLFWDQTDGEELALPTTSNIGAIISSSFPSSI	C16
Ipomoea aquatica	GWHPABKX013845	MGHHSCCNQQKVKRGLWSPEEDEKLIRYISTHGYGCWSEVPEKAGLQRCGKSCRLRWINYLRPDIRRGRFTPEEEKLIINLHGAVGNRWAHIASHLPGRTDNEIKNYWNSWIKKKLKKPQSTLSHQHHQTTTTIIATNNNDTQQQIQFPFNNNNPANDERFFTPDLATKPLQFQETLFSTPNIITNIAPFFTFDTAIATLEAGQGDSSTNRVDPMFQDSEFWQQQIQAAAATSTATTSFGEGMGSGYLLPPLMDDLGPLDVPPCNLFDEGQAARDNQVSEWGVDTTQQQQQQRQQQQQCPGSSYLLWDEAAEGNLRGEEELIEVPTTSTMAAMLSSFPPSL	C16
lpomoea nil	INIL06g37520.t1	MGHHSCCNQQKVKRGLWSPEEDEKLTRYISTHGYGCWSEVPEKAGLQRCGKSCRLRWINYLRPDIRRGRFTPEEEKLIINLHGAVGNRWAHIATTDSDYDDVVWIGRHGFGLFFAAIDG	C16
Ipomoea batatas	g35179.t1	MGHHSCCNQQKVKRGLWSPEEDEKLIRYISTHGYGCWSEVPDKAGLQRCGKSCRLRWINYLRPDIRRGRFTPEEEKLIINLHGAVGNRWAHIASHLPGRTDNEIKNYWNSWIKKKLKKPQSTLSHHHHQTTTTIIDQTTTSFGSGMGSGYLLPPLMDDLGPLDVAPPCSLFDAARDNQVSEWGVDTTQQQQQRQQQQQCPGSNYLLWDEVTEGNLGGEEEEELIGVGVPTTSPMAAMLSSFPPSL	C16
Ipomoea triloba	itb10g15680.t1	MGHHSCCNQQKVKRGLWSPEEDEKLIRYISTHGYGCWSEVPDKAGLQRCGKSCRLRWINYLRPDIRRGRFTPEEEKLIINLHGAVGNRWAHIASHLPGRTDNEIKNYWNSWIKKKLKKPQSTSHHHQTTTTIIGTNSNGTHQQIQFPFNNNPANDQRFFTQDLATKPLQFQETLFSTPNIITTIAPFSTFDPLFQAGQGDCSANRVDPLFQDSNEFWQQQIQSTTSFGSGMGSGYLLPPLMDDLGPLDVPPPCSLFDAARDNHASEWGVDTTQQQQQRQQQQQCPGSNYLLWDEVTEGNLGGEEEELIGVGVPTTSPMAAMLSSFPPSL	C16
Ipomoea trifida	itf10g15400.t1	MGHHSCCNQQKVKRGLWSPEEDEKLIRYISTHGYGCWSEVPDKAGLQRCGKSCRLRWINYLRPDIRRGRFTPEEEKLIINLHGAVGNRWAHIASHLPGRTDNEIKNYWNSWIKKKLKKPQSTSHQTTTTIIGTNSNGTHQQIQFPFNNNPANDQRFFTQDLAMKPLQFQETLFSTPNIITSIAPFSTFDPLFQAGQGDCSANRVDPLFQDSNEFWQQQIQTTTSFGSAMGSGYLLPPLMDDLGPLDVAPPCSLFDAARDNQVSEWGVDTTQQQQQQRQQQQQCPGSNYLLWDEVTEGNLGGEEEELIGVGVPTTSPMAAMLSSFPPSL	C16
Arabidopsis thaliana	AtMYB72	MGKGRAPCCDKNKVKRGPWSPQEDLTLITFIQKHGHQNWRSLPKLAGLLRCGKSCRLRWINYLRPDVKRGNFSKKEEDAIIHYHQTLGNKWSKIASFLPGRTDNEIKNVWNTHLKKRLTPSSSSSSLSSTHDQSTKADHDKNCDGAQEEIHSGLNESQNSATSSHHQGECMHTKPELHEVNGLNEIQFLLDHDDFDDITSEFLQDNDILFPLDSLLHNHQTHISTQEMTREVTKSQSFDHPQPDIPCGFEDTNEESDLRRQLVESTTPNNEYDEWFNFIDNQTYFDDFNFVGEVCL	C17
Arabidopsis thaliana	AtMYB10	MGNRRAPCCDKSQVKRGPWSDEESERLRSFILKNGHQNWRSLPKLAGLMRCGKSCRLRWINYLRPGLKRGNFTKEEEDTIIHLHQAYGNKWSKIASNFPGRTDNEIKNVWNTHLKKRLVKRSISSSSSDVTNHSVSSTSSSSSSISSVLQDVIIKSERPNQEEEFGEILVEQMACGFEVDAPQSLECLFDDSQVPPPISKPDSLQTHGKSSDHEFWSRLIEPGFDDYNEWLIFLDNQTC	C17
Arabidopsis thaliana	AtMYB63	MGKGRAPCCDKTKVKRGPWSPEEDIKLISFIQKFGHENWRSLPKQSGMSLLLSSQSKQKPLQLFFLFFMILNVYICKNEGLLRCGKSCRLRWINYLRPDLKRGNFTSEEEETIIKLHHNYGNKWSKIASQLPGRTDNEIKNVWHTHLKKRLAQSSGTADEPASPCSSDSVSRGKDDKSSHVEDSLNRETNHRNELSTSMSSGGSNQQDDPKIDELRFEYIEEAYSEFNDIIIQEVDKPDLLEIPFDSDPDIWSFLDTSNSFQQSTANENSSGSRATTEEESDEDEVKKWFKHLESELGLEEDDNQQQYKEEESSSSSLLKNYELMIH	C17
Arabidopsis thaliana	AtMYB58	MGKGRAPCCDKTKVKRGPWSHDEDLKLISFIHKNGHENWRSLPKQAGLLRCGKSCRLRWINYLRPDVKRGNFSAEEEDTIIKLHQSFGNKWSKIASKLPGRTDNEIKNVWHTHLKKRLSSETNLNADEAGSKGSLNEEENSQESSPNASMSFAGSNISSKDDDAQISQMFEHILTYSEFTGMLQEVDKPELLEMPFDLDPDIWSFIDGSDSFQQPENRALQESEEDEVDKWFKHLESELGLEENDNQQQQQQHKQGTEDEHSSSLLESYELLIH	C17
Ipomoea aquatica	GWHPABKX025976	MGKGRAPCCDKSKVKKGPWSPAEDLRLISFIQKHGHPNWRALPKQAGLLRCGKSCRLRWINYLRPDVKRGNFTPEEEETIIKLHNSLGNKWSKIAAHFPGRTDNEIKNVWNTHLKKRLMNKKGKGRNSNNTDDDEEDEEGPKNDTVSTDTPPLKDASDASPASSSSSSSTKDDQATTEAPPETATPGDHDGVIDMEIWDMLDTLDDPSPQDPETVVDLQPAGSSCGGEIDKQVEWLRYLENELGLEDSPNNNNNNNHAQPQKDDDDSNHNLVLLDSFDDDFNDMVTSLYFPTWPPCSPQHFGV	C17
lpomoea nil	INIL01g19725.t1	MPSTTSKVKKGPWSPAEDLRLISFIQKHGHPNWRALPKQAGLLRCGKSCRLRWINYLRPDVKRGNFTPEEEETIIKLHNSLGNKWSKIAAHFPGRTDNEIKNDDQATTEAPPEPPTPGGDNDSVIDMEIWRDMLDTLDDPSPQDPEIVVDLQPTGSSCGSGEIDKQVEWLRYLENELGLEDSPNNNNNNHAQPQKDDDDSNHNNLVFLDSFDGDDDDFNDMVASLYFPTWPPCSPQHFGI	C17
Ipomoea triloba	itb06g13210.t1	MGKGRAPCCDKSKVKKGPWSPAEDLRLISFIQKHGHPNWRALPKQAGLLRCGKSCRLRWINYLRPDVKRGNFTPEEEETIIKLHNSLGNKWSKIAAHFPGRTDNEIKNVWNTHLKKRLTNKKGKGRSNNTDDDEDDDESPKNDAVSPDTPPPKDASLDASPTSSSSSSSTKHDQATAEAPPEPPTPGDHDSVIDMEIWDMLDTLDNPSPQDPEIVVADLQATGSSCGGEIDKQVEWLRYLENELGLEDSPNNNNHAQPQKDDDDSNHNLVHLDSFDDNDDFNDMVASLYFPTWPPCSPQHFGI	C17
Ipomoea batatas	g61376.t1	MGKGRAPCCDKSKVKKGPWSPAEDLRLISFIQKHGHPNWRALPSRLAHKIGFIPCTFLNSDYEFPRLLRCGKSCRLRWINYLRPDVKRGNFTPEEEETIIKLHNSLGNKWSKIAAHFPGRTDNEIKNVWNTHLKKRLTNKKGKGRSNNTDDDEDDDESPQNDTVSPDTPSPKDASLDASPTSSSSSSSTKHNQTPPEAPPEPPTPGDHDSVIDMEIWDMLDTLDNPSPQDPEIVVDLKPAGSSCGGEIDRQVEWLRYLENELGLEDSPNNNNHAQPQKDNNDSNHNLVHLNSFDDNDDFNDMVASLYFPTWPPCSPQHFGI	C17
Ipomoea trifida	itf06g15040.t1	MGKGRAPCCDKSKVKKGPWSPAEDLRLISFIQKHGHPNWRALPKQAGLLRCGKSCRLRWINYLRPDVKRGNFTPEEEETIIKLHNSLGNKWSKIAAHFPGRTDNEIKNVWNTHLKKRLTNKKGKGRSNNTDDDEDDDESPQNDTVSPDTPPPKDSSSNASPTSSSSSSSTKDDQTPPEAPPEPPTPGDHDNIIDMEIWDMLDTLDDPSPQDPEIVVDLQPAGSICGGEIEKQVEWLRYLENELGLEDSPNHNNHAQPQKDDNDSNHNLVHLNSFDNNDDFNDMVASLYFPTWPPCSPQHFGI	C17
Ipomoea trifida	itf00g26330.t1	MGKGRAPCCDKSKVKKGPWSPAEDLRLISFIQKHGHPNWRALPKQAGLLRCGKSCRLRWINYLRPDVKRGNFTPEEEETIIKLHNSLGNKWSKIAAHFPGRTDNEIKNVWNTHLKKRLTNKKGKGRSNKTDDDEDDDESPQNDTVSPDTPPPKDASPTSSSSSSSTKHDQTPPESLTPGGDHDSVIDMEIWDMLDTLDDPSPQDPEIVVDLQAAGSICGGEIEKQVEWLRYLENELGLEDSPNNNNNNHAQPQKDNNDSNHNLVHLDSFDDNDDFNDMVASLYFPTWPPCSPQHFGI	C17
Ipomoea triloba	itb03g17300.t1	MVRAPCCEKMGMKKGPWTPEEDQILTSFIQRYGHENWRALPRQAGLLRCGKSCRLRWINYLRPDIKRGNFTKDEEETIIQLHQTLGNRWSAIASRLPGRTDNEIKNFWNTHLKKRLQHHGSPYSPNNINVVGNITPIQIGDSSIHLRFPAPMTVNCNSVGRQNRMYSSSLMTTKMEEEESMQESYQNLGTTSNDDSGIVYLPSSSSVLPMELGGCETSSSISNDAVFWYNLLINAGNTS	C18
Ipomoea aquatica	GWHPABKX020381	MVRAPCCEKMGMKKGPWTPEEDQILTSFIQRYGHENWRALPRQAGLLRCGKSCRLRWINYLRPDIKRGNFSKDEEETIIQLHQSLGNRWSAIASRLPGRTDNEIKNFWNTHLKKRLQHHGSPYIYSPNNVVGNITPIQIGDSSIHLRFPAPTLNYNPVHGHGGRKNSMYSGSPMTTKMEEEESYQNLGITNDDSGIVYMPSSSSVLPMELGGCETSSSISNDAVFWYNLLINAGNTS	C18
Ipomoea trifida	itf03g16500.t1	MVRAPCCEKMGMKKGPWTPEEDQILTSFIQRYGHENWRALPRQAGLLRCGKSCRLRWINYLRPDIKRGNFTKDEEETIIQLHQTLGNRWSAIASRLPGRTDNEIKNFYNTHLKKRLQHHGSPYYSPNNVVGNITPIQIGDSSIHLRFPAPMTVNCNPVHRQNSTYSISSPMTTKMEEEESMQESYQNLGATSNDDSGIVYLPSSSSVLPMELGGCETSSSISNDAVFWYNLLINAGNTS	C18
Ipomoea batatas	g25699.t1	MVRAPCCEKMGMKKGPWTPEEDQILTSFIQRYGHENWRALPRQAGLLRCGKSCRLRWINYLRPDIKRGNFSKDEEETIIQLHQTLGNRWSAIASRLPGRTDNEIKNFYNTHLKKRLQHHGSPYYSPNNVNSTYSISSPMTTKMEEEESMQESYQNLGTTSNDDSGIVYLPSSSSVLPMELGGCETSSSISNDAVFWYNLLINAGNTS	C18
Ipomoea aquatica	GWHPABKX005121	MGRAPCCDKMAVKKGPWSKEEDQILINYINKHGHGNWRKIPKNAGLVRCGKSCRLRWVNYLRPDIKLGHFTSEEESVVVKLHKIFGNRWATIAASLPGRTDNEIKNIWNTRLKKRLHEFDTPADSPSNFPAAAAAEDNDPATNLPPHSSSSGGATGAAAATNNPSDESDFPVVGDDDQFWTQVNDTSQLLSVRPETEKSGFEFNGADFNPTTMDNDDVGGVDPGSLHFWEDHLLTWTDYEFLQDLWN	C18
lpomoea nil	INIL12g03255.t1	MGRAPCCEKTAVKRGAWSKEEDQILINHINKYGHGNWRNIPKNAGLVRCGKSCRLRWVNYLRPDIKRGHFTSEEEFLIVKLHKIFGNRWALIAAKLPGRTDNEIKNIWHTRLKKRLHEFDIPADNQVAGDTLKNDSATNFEGAAPSPPAEDNDPATNNILPPHSKSSSGAAGAAAAAPNNPSDGGSAGDDDQFWTQINDKSGFEFNGADFNVGGVDPGSLQFWQDHLLTWNDDEFLDLWN	C18
Ipomoea triloba	itb04g25560.t1	MGRAPCCDKTAVKKGPWSKEEDQILINYINKYGHGNWRQIPKNAGLVRCGKSCRLRWMNYLRPGIKRGHFTHEEEFIVVKLHKTFGNRWASIAARLPGRTDNEIKNIWHTRLKKRLHDFDIPPDNQVVGNTLENDGASNFAAEDNDPSGGLAGVTQSDFPLGDDDQFYKSGFEFNGADFTPTMDNDDVGGGVDPGSQQFWQDQLLTWTGDELLDLWK	C18
Ipomoea trifida	itf04g26200.t1	MGRAPCCDKTAVKKGPWSKEEDQILINYINKYGHGNWRQIPKNAGLVRCGKSCRLRWMNYLRPDIKRGHFTHEEESIVVKLHKTFGNRWASIAARLPGRTDNEIKNIWHTRLKKRLHDFDNQVAGDTLNNDGASNFAAAEDNDPSGGLAGLTQSDFPLGDDDQFWPQINDKSGFEFNGADFNPTMDNDDVGGGVDPGRLQFWQDHLLTWTGDEFLDLWK	C18
Ipomoea batatas	g5295.t1	MGRAPCCDKTAVKKGPWSKEEDQILINYINKYGHGNWRQIPKNAGLVRCGKSCRLRWMNYLRPDIKRGHFTHEEESIVVKLHKTFGNRWASIAARLPGRTDNEIKNIWHTRLKKRLHDFDNQVAGDTLNNDGASNFAAAPPAEDNDPSGGLAGLTQSDFPLGDDDQFWPQINDKSGFEFNGADFNPTMDNDDVGGVDPDRLQFWQDHLLTWTGDEFVDLWK	C18
Ipomoea aquatica	GWHPABKX002602	MGRSPCCEKMGLKKGPWTKEEDEILVDYISRHGHGNWRALPKQAGLLRCGKSCRLRWINYLRPDIKRGNFSHEEEDAIIKLHQALGNRWSVIAARLPGRTDNEIKNIWHTRLKKRLNDYGLVPPQPRLKSKSQPLKPSDMDLLMMNGPISPPHSSTTTSTDVHASSCSISSDGVVSDEVLLSDLPEVDEGFWSQVFSSENSSDAGEIPATVDGGNRFDSTEIETYETKSSVEFWHRLFSKAEDLPVLPEL	C18
lpomoea nil	INIL15g14256.t1	MGRSPCCEKMGLKKGPWTKEEDQILVDYISRHGHGNWRALPKRAGLLRCGKSCRLRWINYLRPDIKRGNFSHEEEDAIIKLHQALGNRWSVIAARLPGRTDNEIKNIWHTRLKKRLNDYGLVPPQPSLKSKSQPLKPFAMDLQTPSSPPHSSTTTSTDVHASSYCSISSHCVVSDAVLLQSDLPEVDESFWSQVFSSENSSDAGDLPATVDGESRFDSTKNETYETNSSVEFWHRLFSKTENLPVLPEL	C18
Ipomoea triloba	itb14g19840.t1	MGRSPCCEKMGLKKGPWTKDEDEILVDYISRHGHGNWRALPKHAGLLRCGKSCRLRWINYLRPDIKRGNFSHEEEDAIIKLHQALGNRWSVIAARLPGRTDNEIKNIWHTRLKKRLNDYDLVSPQPRLKSKSQPLKPFAMDLLITNGSMLTPSSPPHSSTTTSTEFHASSACSISSDCVVSDAVLQSDPPEVDESFWSQVFSSENSSDAGDLPATVDGGSRFDSTENETYETKSSVEFWHRLFSKAEDLPVSPEL	C18
Ipomoea trifida	itf14g18060.t1	MGRSPCCEKMGLKKGPWTKEEDEILVDYISRHGHGNWRALPKHAGLLRCGKSCRLRWINYLRPDIKRGNFSHEEEDAIIKLHQALGNRWSVIAARLPGRTDNEIKNIWHTRLKKRLNDYDLVPPQPRLKSKSQPLKPFAMDLLITNGTLLTPSSPPHSSTTTSTDVHALSACSISSDCVVSDAVLQSDPPEVDESFWSQVFSLENSSDAGDLPATVDGENRFDSTENETYETKSSVEFWHRLFSKAEDLPVLPEL	C18
Ipomoea batatas	g9635.t1	MGRSPCCEKMGLKKGPWTKEEDEILVDYISRHGHGNWRALPKHAGLLRCGKSCRLRWINYLRPDIKRGNFSHEEEDAIIKLHQALGNRWSVIAARLPGRTDNEIKNIWHTRLKKRLNDYDLVPPQPRLKSKSQPLKPFAMDLLITNGTLLTPSSPPHSSTTTSTDVHALSACSISSDCVVSDAVLQSDPPEVDESFWSQVFSLENSSDAGDLPATVDGENRFDSTENETYETKSSVEFWHRLFSKAEDLPVLPEL	C18
Arabidopsis thaliana	AtMYB15	MGRAPCCEKMGLKRGPWTPEEDQILVSFILNHGHSNWRALPKQAGLLRCGKSCRLRWMNYLKPDIKRGNFTKEEEDAIISLHQILGNRWSAIAAKLPGRTDNEIKNVWHTHLKKRLEDYQPAKPKTSNKKKGTKPKSESVITSSNSTRSESELADSSNPSGESLFSTSPSTSEVSSMTLISHDGYSNEINMDNKPGDISTIDQECVSFETFGADIDESFWKETLYSQDEHNYVSNDLEVAGLVEIQQEFQNLGSANNEMIFDSEMDFWFDVLARTGGEQDLLAGL	C18
Arabidopsis thaliana	AtMYB13	MGRRPCCEKIGLKKGPWSAEEDRILINYISLHGHPNWRALPKLAGLLRCGKSCRLRWINYLRPDIKRGNFTPHEEDTIISLHQLLGNRWSAIAAKLPGRTDNEIKNVWHTHLKKRLHHSQDQNNKEDFVSTTAAEMPTSPQQQSSSSADISAITTLGNNNDISNSNKDSATSSEDVLAIIDESFWSEVVLMDCDISGNEKNEKKIENWEGSLDRNDKGYNHDMEFWFDHLTSSSCIIGEMSDISEF	C18
Arabidopsis thaliana	AtMYB14	MGRAPCCEKMGVKRGPWTPEEDQILINYIHLYGHSNWRALPKHAGLLRCGKSCRLRWINYLRPDIKRGNFTPQEEQTIINLHESLGNRWSAIAAKLPGRTDNEIKNVWHTHLKKRLSKNLNNGGDTKDVNGINETTNEDKGSVIVDTASLQQFSNSITTFDISNDNKDDIMSYEDISALIDDSFWSDVISVDNSNKNEKKIEDWEGLIDRNSKKCSYSNSKLYNDDMEFWFDVFTSNRRIEEFSDIPEF	C18
Ipomoea aquatica	GWHPABKX003741	MVRAPCCDKIGVKKGPWSPEDDQILISYIQRNGHGNWRALPKQAGLLRCGKSCRLRWTNYLSPEIKRGNFTKEEEDAIIHLHETLGNRWSAIAARLPGRTDNEIKNVWHTHLKKRLSNYEPPIKKHPKTTATSEKHSNIQHGTGPTSPQQTSSDMSSSSATDSSAITEDPAMIKLENVDSAEGLVEIDESFWTEVPSFGSPVSSLENFMEQSGGNMMMEDDRDFWYNLFVRAGELSELAGF	C18
lpomoea nil	INIL12g08387.t1	MVRAPCCDKIGVKKGPWSPEEDQILISYIQRNGHGNWRALPKQAGLLRCGKSCRLRWINYLSPEIKRGNFTKEEEDAIIHLHETLGNRWSAIAARLPGRTDNEIKNVWHTHLKKRLSNYEPTKKHPTKTTTATSEKHSDIQHGTGPTSPHQTSSSDDMSSSSSATDSSAITEDPAMIKLENADSAEGFVEIDESFWTEVPSFGSTVSSLENFMEQSGGDMNMNMMVEDDRDFWYNLFVRAGELTELLEF	C18
Ipomoea trifida	itf04g08050.t1	MVRAPCCDKIGVKKGPWSPEEDQILISYIQRNGHANWRALPKQAGLLRCGKSCRLRWINYLSPEIKRGNFTKEEEDAIIHLHETLGNRWSAIAARLPGRTDNEIKNVWHTHLKKRLSNYEPPIKPIKHPKTTTATSEKHSNIIQHGTGPTSPHQTSSDDMSSSSSATDSSAITEHPAMIKLENADSAEGFVDIDESFWTDVPSFGSPVSSLENFMEQSGGDMNMNMVEDDRDFWYNLFVRAGEISELAEF	C18
Ipomoea triloba	itb04g09090.t1	MVRAPCCDKIGVKKGPWSPEEDQILISYIQRNGHANWRALPKQAGLLRCGKSCRLRWINYLSPEIKRGNFTKEEEDAIIHLHETLGNRWSAIAARLPGRTDNEIKNVWHTHLKKRLSNYEPPMKPIKHPKTTTATSEKHSNIIQHATGPTSPHQTSSDDMSSSSSATDSSAMTDTITEHPAMIKLENADSAEGFVEIDESFWTDVPSFGSPVSSLENFMEQSGGDMNMNMVEDDRDFWYNLFVRAGEISELAEF	C18
Ipomoea batatas	g8292.t1	MVRAPCCDKIGVKKGPWSPEEDQILISYIQRNGHANWRALPKQAGLLRCGKSCRLRWINYLSPEIKRGNFTKEEEDAIIHLHETLGNRWSAIAARLPGRTDNEIKNVWHTHLKKRLSNYEPPMKPIKHPKTTTATSEKHSNIIQHATGPTSPHQTSSDDMSSSSSATDSSAMTDTITEHPAMIKLENAGSAEGFVEIDESFWTDVPSFGSPVSSLENFMEQSGGRYEYEYDGG	C18
Ipomoea aquatica	GWHPABKX029221	MVRAPCCEKMGLKKGPWTPEEDQILISYIQKNGHGNWRALPKQAGLLRCGKSCRLRWTNYLRPDIKRGNFTKEEEDTIIQLHEMLGNRWSAIAARLPGRTDNEIKNVWHTHLKKKLKGYQPPQNAKRHLSGKAAGAGDGAAASSITTEEEDSSTSSEMSSVTGGVVVDAPAPSVKQEDVNSSPEYLPEIDESFWTEEAAAGLTWGQVDEFPVGASLANSEDVDRMMWHSKMEDDDMDFWYNVFVRSAGELPELPEF	C18
Ipomoea purpurea	Ipurp_gene16518	MGLKRGPWTHEEDQILISYIQNNGHGNWRALPKQAGLLRCGKSCRLRWTNYLRPDIKRGNFTKEEEDTIIQLHEMLGNRWSAIAARLPGRTDNEIKNVWHTHLKKKLKGYQPPQNAKRHLSGEAAGGAASSTTTEEEDGSNNGMNVAVSSPERSSSSTSSEMSSVTGGVAAVDAATAGVKQEDVNSSPEYVPEIDESFWTEEAVAGLPWVQVDEFPVGASLANSEDVDRMMWHTETEDDDMDFWYNVFVRSAGELPELPEF	C18
lpomoea nil	INIL13g08188.t1	MGLKRGPWTPEEDQILISYIQKNGHGNWRALPKQAGLLRCGKSCRLRWTNYLRPDIKRGNFTKEEEDTIIQLHEMLGNRWSAIAARLPGRTDNEIKNVWHTHLKKKLKGYQPPQNAKRHLSGKAAGAGDGGAASSTTSEDDGMNVAVSSPERSSSTSTSSEMSSVTGGVAAVDAATAGVKQEDVNSSPEYVPEIDESFWTEEAAAGLPWVQVDEFPVGASLANSEDVDRMMWHTRTEDDDMDFWYNVFVRSAGELPELPEF	C18
Ipomoea batatas	g13125.t1	MGLKKGPWTPEEDQILVSYIQKNGHGNWRALPKQAGLLRCGKSCRLRWTNYLRPDIKRGNFTKEEEDTIIQLHEMLGNRWSAIAARLPGRTDNEIKNVWHTHLKKKLKGYQPLKTPRNNFPARLPAPSPATLPEILVVVGVERDVVGDGGSGGGRAGGWGEAGRRELVAGVLAGDRRELLDGRGGGGFAVGASDDEFPVVGASLANSDDVDRMMWHSTTLDDDMDFWYNVFVRSAGELPELPEF	C18
Ipomoea triloba	itb13g24620.t1	MVGLLDSSFLKWNICGRVMINTPPSHCSFPSSISLSPQDKFSQRENIAITASNSADQRVKMVRAPCCEKMGLKKGPWTPEEDQILISYIQKNGHGNWRALPKQAGLLRCGKSCRLRWTNYLRPDIKRGNFTKEEEDTIIQLHEMLGNRWSAIAARLPGRTDNEIKNVWHTHLKKKLKGYQSPQNAKRQFSGKVAGAVAGDGDVAGDSSTTTSEDDGSTGMNVLVSSPERSSSASSEMSSVTEGVAVDAPAVGVKQEDVNSSPEYLPEIDESFWTEEAAAGLPWVQVDEFPVVGASLANSDDVDRMMWHSTTLDDDMDFWYNVFVRSAGELPELPEF	C18
Ipomoea trifida	itf13g21080.t1	MVRAPCCEKMGLKKGPWTPEEDQILVSYIQKNGHGNWRALPKQAGLLRCGKSCRLRWTNYLRPDIKRGNFTKEEEDTIIQLHEMLGNRWSAIAARLPGRTDNEIKNVWHTHLKKKLKGYQPPQNAKRQFSGKVAGAGDVAGDSSTTTSEDDGSTGMNVLVSSPERSSSASSEMSSVTEGVAVDAPAVGVKQEDVNSSPEYLPEIDESFWTEEAAVASLPWVEVDEFPVVGASLANSDDVDRMMWHSTTLDDDMDFWYNVFVRSAGELPELPEF	C18
Ipomoea batatas	g50106.t1	MRKASCDHSHHHHEINKGAWSKQEDQKLLDYIRKHGEGGWRDLPKAAGLLRCSKSCRLRWMNHLKQTAKRGNFGDDEEDLIIKLHALLGDRWSLIAGRLPGRTDEEVKNYWNSHIKKKLLDMGIDPNNHRLSCTHNTAAQTSAGKSRVTSPEKQRVESDGEVSDAGSSNVR	C19
Ipomoea triloba	itb07g07100.t1	MRKASCDHSHHHHHHEINKGAWSKQEDQKLLDYIRKHGEGGWRDLPKAAGLLRCSKSCRLRWMNHLKQTAKRGNFGDDEEDLIIKLHALLGDRWSLIAGRLPGRTEEEVKNYWNSHIKKKLLDMGIDPNNHRLSCTYSRPHNIAAQTSAGKSRVTSPEKQRVESDGEVSDAGSSNVR	C19
Ipomoea trifida	itf07g07090.t1	MRKASCDHSHHHHEINKGAWSKQEDQKLLDYIQKHGEGGWRDLPKAAGLLRCSKSCRLRWMNHLKQTAKRGNFGDDEEDLIIKLHALLGDRWSLIAGRLPGRTEEEVKNYWNSHIKKKLLDMGIDPNNHRLSCTHNTAAQTSAGKSRVTSPEKQRVESDGEVSDAGSSNVR	C19
Ipomoea aquatica	GWHPABKX009419	MRKASSDHSHHHEINKGAWSKQEDQKLVDYIRKHGEGGWRDLPKAAGLLRCSKSCRLRWMNHLKQTSKRGNFGDDEEDLIIKLHALLGDRWSLIAGRLPGRTEEEVKNYWNSHIRKKLLDMGIDPNNHRPPHKTACVAQTSAGKSRVTSPEKQRLHSDDEVSDAGSSNVR	C19
Ipomoea purpurea	Ipurp_gene48022	MRKASCDHSHHHEINKGAWSKQEDQKLVDYIKKHGEGGWRDLPKAAGLLRCSKSCRLRWMNHLKQTAKRGNFGDDEEDLIIKLHALLGDRWSLIAGRLPGRTEEEVENYWNSHIRKKLVDMGIDPNNHRVSCTYPRPHNSAACVAQTSAGKSRVTSPEKQRIESDGEVSDAGSSNVR	C19
lpomoea nil	INIL08g31096.t1	MRKASCDHSHHHHEINKGAWSKQEDQKLVDYIRKHGEGGWRDLPKAAGLLRCSKSCRLRWMNHLKQTAKRGNFGDDEEDLIIKLHALLGDRWSLIAGRLPGRTDEEVENYWNSHIRKKLVDMGIDPNNHRVSCTYPRPHNSAGVAQTSAGKSRVTSPEKQRIESDGEVSDAGSSNVR	C19
Arabidopsis thaliana	AtMYB3	MGRSPCCEKAHMNKGAWTKEEDQLLVDYIRKHGEGCWRSLPRAAGLQRCGKSCRLRWMNYLRPDLKRGNFTEEEDELIIKLHSLLGNKWSLIAGRLPGRTDNEIKNYWNTHIKRKLLSRGIDPNSHRLINESVVSPSSLQNDVVETIHLDFSGPVKPEPVREEIGMVNNCESSGTTSEKDYGNEEDWVLNLELSVGPSYRYESTRKVSVVDSAESTRRWGSELFGAHESDAVCLCCRIGLFRNESCRNCRVSDVRTH	C19
Arabidopsis thaliana	AtMYB8	MGRSPCCEKAHMNKGAWTKEEDQRLIDYIRNHGEGSWRSLPKSVGLLRCGKSCRLRWINYLRPDLKRGNFTDGEEQIIVKLHSLFGNKWSLIAGKLPGRTDNEIKNYWNTHIKRKLLNRGIDPKTHGSIIEPKTTSFHPRNEDLKSTFPGSVKLKMETSCENCASTSGTTTDEDLRLSVDCDYRYDHLDKELNLDLTLGYSPTRFVGVGSCY	C19
Arabidopsis thaliana	AtMYB6	MGRSPCCEKAHTNKGAWTKEEDQRLVDYIRNHGEGCWRSLPKSAGLLRCGKSCRLRWINYLRPDLKRGNFTDDEDQIIIKLHSLLGNKWSLIAGRLPGRTDNEIKNYWNTHIKRKLLSHGIDPQTHRQINESKTVSSQVVVPIQNDAVEYSFSNLAVKPKTENSSDNGASTSGTTTDEDLRQNGECYYSDNSGHIKLNLDLTLGFGSWSGRIVGVGSSADSKPWCDPVMEARLSLL	C19
Ipomoea aquatica	GWHPABKX016919	MGRSPCCEKAHTNKGAWTKEEDERLIAYIRAHGEGCWRSLPKAAGLLRCGKSCRLRWINYLRPDLKRGNFTEEEDELIIKLHSLLGNKWSLIAGRLPGRTDNEIKNYWNTHIRRKLLSRGIDPTTHRPIDDPKEKVTTISFGPVKAAQEDDELVVDEKKMIRQDSLPTTTTVKQESTSPVRERCPDLNLELRISPPYQPNQPDDNQHPPLTLTAGSAPGRLVNLNNGTVCFACSLGIQNSKDCSCSTNGNGCYATGSAAANAITSIAAGYDFLGLRKNTVLDYRNLEMMN	C19
lpomoea nil	INIL04g34740.t1	MGRSPCCEKAHTNKGAWTKEEDERLIAYIRAHGEGCWRSLPKAAGLLRCGKSCRLRWINYLRPDLKRGNFTEEEDELIIKLHSLLGNKWSLIAGRLPGRTDNEIKNYWNTHIRRKLLSRGIDPTTHRPMDDPKEKVTTISFGPAQEEEDVDDEKKKMIPQDSLPTTTTVKQEYSTSPVRRERCPDLNLELRISPPYQPNNQQPPLTFTAGSAPGSLVNVDNTTVVCFACSLGIQNSKDCTCTTNGNGCYATGSATANAITSIAAGYDFLGLRNNALLDYRNLEMMN	C19
Ipomoea triloba	itb09g00510.t1	MGRSPCCEKAHTNKGAWTKEEDERLIAYIRAHGEGCWRSLPKAAGLLRCGKSCRLRWINYLRPDLKRGNFTEEEDELIIKLHSLLGNKWSLIAGRLPGRTDNEIKNYWNTHIRRKLLSRGIDPTTHRPVDDPKEKVTTISFGPAKEDDVNVVDEKKMMMIRQDSLPTTTTTTVKQESTSPVRDDDERCPDLNLELKISPPYHPNQQQPPLALTPGSLVNVNNTAVCFACSLGIQNSKDCSCSTNANAITSIAGYDFLGLRKNTLLDYRNLETMMN	C19
Ipomoea trifida	itf09g00480.t1	MGRSPCCEKAHTNKGAWTKEEDERLIAYIRAHGEGCWRSLPKAAGLLRCGKSCRLRWINYLRPDLKRGNFTEEEDELIIKLHSLLGNKWSLIAGRLPGRTDNEIKNYWNTHIRRKLLSRGIDPTTHRPVDDPKEKVTTISFGPAKAAQEDDVNVVDEKKMMMIRQDSLPTTTTTTVKQESTSPVRDDDERCPDLNLELRISPPYHPNQQPPLTLTPGSLVNVNNTAVCFACSLGIQNSKDCTCSTNANAITSIAGYDFLGLRKNTLLDYRNLETMMN	C19
Ipomoea batatas	g59810.t1	MGRSPCCEKAHTNKGAWTKEEDERLIAYIRAHGEGCWRSLPKAAGLLRCGKSCRLRWINYLRPDLKRGNFTEEEDELIIKLHSLLGNKWSLIAGRLPGRTDNEIKNYWNTHIRRKLLSRGIDPTTHRPVDDPKEKVTTISFGPAKAAQEDDVNVVDEKKMMMIRQDSLPTTTTTTTTVKQESTSPVRDDDERCPDLNLELRISPPYHPNQQPPLTLTPGSLVNVNNTAVCFACSLGIQNSKDCTCSTNANAITSIAGYDFLGLRKNTLLDYRNLETMMN	C19
Arabidopsis thaliana	AtMYB4	MGRSPCCEKAHTNKGAWTKEEDERLVAYIKAHGEGCWRSLPKAAGLLRCGKSCRLRWINYLRPDLKRGNFTEEEDELIIKLHSLLGNKWSLIAGRLPGRTDNEIKNYWNTHIRRKLINRGIDPTSHRPIQESSASQDSKPTQLEPVTSNTINISFTSAPKVETFHESISFPGKSEKISMLTFKEEKDECPVQEKFPDLNLELRISLPDDVDRLQGHGKSTTPRCFKCSLGMINGMECRCGRMRCDVVGGSSKGSDMSNGFDFLGLAKKETTSLLGFRSLEMK	C19
Arabidopsis thaliana	AtMYB7	MGRSPCCEKEHMNKGAWTKEEDERLVSYIKSHGEGCWRSLPRAAGLLRCGKSCRLRWINYLRPDLKRGNFTHDEDELIIKLHSLLGNKWSLIAARLPGRTDNEIKNYWNTHIKRKLLSKGIDPATHRGINEAKISDLKKTKDQIVKDVSFVTKFEETDKSGDQKQNKYIRNGLVCKEERVVVEEKIGPDLNLELRISPPWQNQREISTCTASRFYMENDMECSSETVKCQTENSSSISYSSIDISSSNVGYDFLGLKTRILDFRSLEMK	C19
Arabidopsis thaliana	AtMYB32	MGRSPCCEKDHTNKGAWTKEEDDKLISYIKAHGEGCWRSLPRSAGLQRCGKSCRLRWINYLRPDLKRGNFTLEEDDLIIKLHSLLGNKWSLIATRLPGRTDNEIKNYWNTHVKRKLLRKGIDPATHRPINETKTSQDSSDSSKTEDPLVKILSFGPQLEKIANFGDERIQKRVEYSVVEERCLDLNLELRISPPWQDKLHDERNLRFGRVKYRCSACRFGFGNGKECSCNNVKCQTEDSSSSSYSSTDISSSIGYDFLGLNNTRVLDFSTLEMK	C19
Ipomoea aquatica	GWHPABKX023152	MGRSPCCEKAHTNKGAWTKEEDERLIAYIKAHGEGCWRSLPKAAGLLRCGKSCRLRWINYLRPDLKRGNFTHEEDELIIKLHSLLGNKWSLIAGRLPGRTDNEIKNYWNTHIRRKLLSRGIDPTTHRPINGGAEPKEISFAAVKPDDAAENQTMTIGNDLEPKKEEKEKEETLLFKSEEREVEACPDLNLELRISPPSYQETLRPPPPPPLALKAAAAAGSGGGGRVNGLCFACILGIPNSIDCTCSSNNNEDYMSSGSGSSN	C19
Ipomoea purpurea	Ipurp_gene23617	MGRSPCCEKAHTNKGAWTKEEDERLIAYIKAHGEGCWRSLPKAAGLLRCGKSCRLRWINYLRPDLKRGNFTHEEDELIIKLHSLLGNKWSLIAGRLPGRTDNEIKNYWNTHIRRKLLSRGIDPTTHRPINGGATEPKETTATTISFGAVKPEDAENNSISTGKDLGPKKEEKDEPLLFKSEEPQVVEEACPDLNLELRISPPSFQETQPPLPLEAAGSGGGGGGKVNGLCFACILGIPNSIDCTCNNNEDYSSGSSSN	C19
lpomoea nil	INIL14g35341.t1	MGRSPCCEKAHTNKGAWTKEEDERLIAYIKAHGEGCWRSLPKAAGLLRCGKSCRLRWINYLRPDLKRGNFTHEEDELIIKLHSLLGNKWSLIAGRLPGRTDNEIKNYWNTHIRRKLLSRGIDPTTHRPINGGAAEAKETTATTISFGAVKPEDAENYSITTGKDLGPKKEEKEEETLLFKSEEPQVVEACPDLNLELRISPPSFQETQPPLPLEAAGSGGGGRVNGLCFACILGIPNSIDCTCNNNEDYSSSN	C19
Ipomoea triloba	itb01g24960.t1	MGRSPCCEKAHTNKGAWTKEEDERLIAYIKAHGEGCWRSLPKAAGLLRCGKSCRLRWINYLRPDLKRGNFTHEEDELIIKLHSLLGNKWSLIAGRLPGRTDNEIKNYWNTHIRRKLLSRGIDPTTHRPINGGAEPPKETTISFGAVKPEDAENNNSIPGKDSEPKKEENKEETLLFKSEEPQVAEACPDLNLELRISPPSSEETRPPPLPLEAAKSGGGGRVNGLCFACILGIPNSIDCTCNNNEDYSSGSSN	C19
Ipomoea batatas	g42847.t1	MGRSPCCEKAHTNKGAWTKEEDERLIAYIKSHGEGCWRSLPKAAGLLRCGKSCRLRWINYLRPDLKRGNFTHDEDELIIKLHSLLGNKWSLIAGRLPGRTDNEIKNYWNTHIRRKLLSRGIDPTTHRPINGGAEPPKETTISFGAVKPEDAENNNSITGKDSEPKKEENKEETLLFKSEEPQVAEACPDLNLELRISPPSSQETRPPPLPLEAAKSGGGGRVNGLCFACILGIPNSIDCTCNNNEDYSSGSSSSN	C19
Ipomoea triloba	itb03g26650.t1	MGRSPCCEKEHTNKGAWTKEEDDRLIRYIKKHGEGCWRTLPKAAGLLRCGKSCRLRWINYLRPDLKRGNFTEEEDELIINLHSLLGNKWSLIAARLPGRTDNEIKNYWNTHIKRKLLSRGIDPQTHRPLTTSAAGAAAVITPATPTPQQPSPTTSSGGLSSSEETAYLNLELSISLPTPADEEHSNSGSSHAVCLCQKLGFQSGNACNCSKMAASINYAARDGMQTLFTPLSL	C19
Ipomoea trifida	itf03g27860.t1	MGRSPCCEKEHTNKGAWTKEEDDRLIRYIKKHGEGCWRTLPKAAGLLRCGKSCRLRWINYLRPDLKRGNFTEEEDELIINLHSLLGNKWSLIAARLPGRTDNEIKNYWNTHIKRKLLSRGIDPQTHRPLTTSAAGPAAVITPATPTPQQPSPTTSSGGLSSSEETTYLNLELSISLPTRADEEHSNSGTSHAVCLCHKLGFQSGNACNCSKMAASINYAARDGMQTFFTPLSL	C19
Ipomoea aquatica	GWHPABKX028788	MGRSPCCEKEHTNKGAWTKEEDDRLFRYIKKHGEGCWRTLPKAAGLLRCGKSCRLRWINYLRPDLKRGNFTEEEDELIINLHSLLGNKWSLIAARLPGRTDNEIKNYWNTHIKRKLLSRGIDPQTHRPLTSSAAPANTTVAAAAITPQQPSPTTSSGGLSSSEETTYLQPSHLNLELSISLPQPAGRRGAFARCFSVSQIRVSEWQ	C19
lpomoea nil	INIL02g10399.t1	MGRSPCCEKEYTNKGAWTKEEDDRLIRYINKHGEGCWRTLPKAAGLLRCGKSCRLRWINYLRPDLKRGNFTEEEDELIINLHSLLGNKWSLIAARLPGRTDNEIKNYWNTHIKRKLLSRGIDPQTHRSLITSAKPTVTPQQPSPTTSSGGLSSSSSEETTYHLNLELSISLPQPADRGGAFQFRNVARGDLSVSQIRVSEWKCM	C19
Ipomoea aquatica	GWHPABKX011083	MGRSPCCEKEHTNKGAWTKEEDERLIRYIKKHGEGCWRTLPKAAGLLRCGKSCRLRWINYLRPDLKRGNFTEEEDELIINLHSLLGNKWSLIAARLPGRTDNEIKNYWNTHIKRKLLSRGIDPQTHRPVNSAPNTAAAETAVPLALSSSAKNLDQQHETTTGGCLPWMRNTKAENSNNTSTTEDSNSSSALSSEEIVLHPAAPLVNLELSISLPQPPPSSPSTTKLAGKEFNDQTRKNQLFFSQRAVCLCYNLGFQNSNACNCDKMMTTSSINAEAGMHSFYRPLSLYKEL	C19
lpomoea nil	INIL05g22708.t1	MGRSPCCEKEHTNKGAWTKEEDERLIRYIKKHGEGCWRTLPKAAGLLRCGKSCRLRWINYLRPDLKRGNFTEEEDELIINLHSLLGNKWSLIAARLPGRTDNEIKNYWNTHIKRKLLSRGIDPQTHRAVSSAQNTAAADAASPSAAVVPLALSSSAKNLDQQQHETAAAGFLPWMRNTKAENSNNTSTTTEDSNSSSGLSSEEIVLHPAAAAAPLINLELSISLPQPPAAPPSTTKLAGKEFNDQTRKNHLFFSQRAVCLCYNLGFQNSNACNCDKMMTTSSINAEAGMHSFYRPLSL	C19
Ipomoea trifida	itf12g27260.t1	MGRSPCCEKEHTNKGAWTKEEDERLIRYIKKHGEGCWRTLPKAAGLLRCGKSCRLRWINYLRPDLKRGNFTEEEDELIINLHSLLGNKWSLIAARLPGRTDNEIKNYWNTHIKRKLLSRGIDPQTHRPVSSAQNPAEADTAVVPLANNLDQQHETAAGGCLPWMRNTKAENSNNTSSTTEDSNSSNALSSEEIVLHPAAPLINLELSISLPQPPAQSTTKLAGKEFNDQTLKNRLFFSQRAVCLCYNLGFQNSNACNCDKMMTTSSINAEAGMHSFYRPLSL	C19
Ipomoea triloba	itb12g27690.t1	MGRSPCCEKEHTNKGAWTKEEDERLIRYIKKHGEGCWRTLPKAAGLLRCGKSCRLRWINYLRPDLKRGNFTEEEDELIINLHSLLGNKWSLIAARLPGRTDNEIKNYWNTHIKRKLLSRGIDPQTHRPVSSAQNTAAADTAAVPVANNLDQQHETAAGGCLPWMRNTKAENSNNTSSTTEDSNSSNGLSSEEIELHPAAPLINLELSISLPQSPAPSPSTTKLTGKEFNDQTLKSHIFFSQRAVCLCYNLGFQNSNACNCDKMMTTSSINAEAGMHSFYRPLSL	C19
Ipomoea batatas	g20840.t1	MGRSPCCEKEHTNKGAWTKEEDERLIRYIKKHGEGCWRTLPKAAGLLRCGKSCRLRWINYLRPDLKRGNFTEEEDELIINLHSLLGNKWSLIAARLPGRTDNEIKNYWNTHIKRKLLSRGIDPQTHRPVSSAQNTAAADTAAVPLANNLDQQHETAAGGCLPWMRNTKAENSNNTSSTTEDSNSSNGLSSEEIVLHPAAPLINLELSISLPQSPPAPSTTKLTGKEFNDQTLKNRLFFSQRAVCLCYNLGFQNSNACNCDKMMTTSSINAEAGMHSFYRPLSL	C19
Ipomoea aquatica	GWHPABKX008516	MGRSPCCEKAHTNKGAWTKEEDQRLINYIRSHGEGCWRSLPKAAGLLRCGKSCRLRWINYLRPDLKRGNFTEEEDDLIIKLHSLLGNKWSLIAARLPGRTDNEIKNYWNTHIKRKLLSRGLDPQTHRPINSSAAPAAAGGGGSTAKDICLDFRNAAPPAKSSNEKATLSLSQEDTKCNSGTTTEESQHDQQQKDDQTALNLGLSIGLSTTAALPRAETPSSSNSAESVAPPPAAVGYAMTQSVCLCWGLGWSPSGNLCTKCHNSYKWFP	C19
lpomoea nil	INIL11g10884.t1	MGRSPCCEKAHTNKGAWTKEEDQRLINYIRSHGEGCWRSLPKAAGLLRCGKSCRLRWINYLRPDLKRGNFTEEEDDLIIKLHSLLGNKWSLIAARLPGRTDNEIKNYWNTHIKRKLLSRGLDPQTHRPINSAAAACSGGGGGSTAKDICLDFRNAAAPAKSSNEKATLSLSQEDTKCNSGTTTEESEQQQQKDDQTALNLGLNLSIGLSTTAARPRAETPSSSNSAESVAAPPHAAAAAVMNQSVCLCWQLGWSPSGKLCTKCHNSYKWFP	C19
Ipomoea triloba	itb05g01190.t1	MYIYIPTLLYIHPLSPSPSFITYIHQCQSYQEERRKDFQNCLSNSSQEKKNTTYKKKKKKKQNIMGRSPCCEKAHTNKGAWTKEEDQRLINYIRSHGEGCWRSLPKAAGLLRCGKSCRLRWINYLRPDLKRGNFTEEEDDLIIKLHSLLGNKWSLIAARLPGRTDNEIKNYWNTHIKRKLLSRGLDPQTHRPINAAAAAGGGGGGSAAKDICLDFRNAAAPAKSSNEKATLSLSQEDTKCNSGTTTEESQSHQQQKDDQTALNLGLSIGLSTAAETPSSSNTAESVAPPQEPPSAAAVGYAMTQTVCLCWQLGWSPSGKLCTKCHNSYKWFP	C19
Ipomoea trifida	itf05g01560.t1	MGRSPCCEKAHTNKGAWTKEEDQRLINYIRSHGEGCWRSLPKAAGLLRCGKSCRLRWINYLRPDLKRGNFTEEEDDLIIKLHSLLGNKWSLIAARLPGRTDNEIKNYWNTHIKRKLLSRGLDPQTHRPINAAAAAGGGGGGSAAKDICLDFRNAAAPAKSSNEKATLSLSQEDTKCNSGTTTEESQSHQQQKDDQTALNLGLSIGLSTAAETPSSSNTAESVAPPQAPPSAAAVGYAAMTQSVCLCWQLGWSPSGKLCTKCHNSYKWFP	C19
Ipomoea aquatica	GWHPABKX002184	MGRSPCCEKAHTNKGAWTKEEDQLLISYIRLHGEGCWRSLPKAAGLLRCGKSCRLRWINYLRPDLKRGNFTQEEDELIIKLHSLLGNKWSLIAARLPGRTDNEIKNYWNTQIKRKLISRGIDPQTHRPLDASAAAGGGGGGGATKPENICLDLRSSAPSQEETKCSSGTTSEESQSLKDKQRNEQMAGLDLSIGLALHPKTEDSAESTASGELLPVAPPRASAAVEELSVTEAVCLCWQLGSRTGGLCNKCHTTKCFLGYCQPF	C19
Ipomoea triloba	itb04g20890.t1	MGRSPCCEKAHTNKGAWTKEEDQLLINYIRLHGEGCWRSLPKAAGLFRCGKSCRLRWINYLRPDLKRGNFTQQEDDLIIKLHSLLGNKWSLIAARLPGRTDNEIKNYWNTQIKRKLISRGIDPQTHRPLDSSAGGGGGTTKPENISMDLSSSAPSQEETKCSCGTTSEESHHQSLKDKQRNEQMGGLDLSIGLALHPKTEDSAESTASGESLPVAPPPPAAVELSVTEAVCLCWQLGSRSGGLCNK	C19
Ipomoea trifida	itf04g21510.t1	MGRSPCCEKAHTNKGAWTKEEDQLLINYIRLHGEGCWRSLPKAAGLLRCGKSCRLRWINYLRPDLKRGNFTQQEDDLIIKLHSLLGNKWSLIAARLPGRTDNEIKNYWNTQIKRKLISRGIDPQTHRPLDSSAGAGTGTGTTKPENISMDLSSSAPSQEETKCSSGTTSEESHHQSLKDKQRNEQMGGLDLSIGLALHPTTEDSAELTASGESLSVAPPPPAAVELSVTEAVCLCWQLGSRSGGLCNKCHTTKCFLGYCQPS	C19
Ipomoea batatas	g5886.t1	MGRSPCCEKAHTNKGAWTKEEDQLLINYIRLHGEGCWRSLPKAAGLLRCGKSCRLRWINYLRPDLKRGNFTQQEDDLIIKLHSLLGNKWSLIAARLPGRTDNEIKNYWNTQIKRKLISRGIDPQTHRPLDSSAGAGAGTGTTKPENFSMDLSSSAPSQEETKCSSGTTSEESNHHSLKDKQRNEQMGGLDLSIGLALHPKTEDSAESTASGELLPVAPPPPAAVELSVTEAVCLCWQLGSRTGGLCNKCHTTKCFLGYCQPS	C19
Ipomoea batatas	g8510.t1	MGRSPCCEKAHTNKGAWTKEEDQLLINYIRLHGEGCWRSLPKAAGLLRCGKSCRLRWINYLRPDLKRGNFTQQEDDLIIKLHSLLGNKWSLIAARLPGRTDNEIKNYWNTQIKRKLISRGIDPQTHRPLDSSAGAGAGTGTTKPENISMDLSSSAPSQEETKCSSGTTSEESNHQSLKDKQRNEQMGGLDLSIGLALHPKTEDSAESTASGELLPVAPPPPAAVELSVTEAVCLCWQLGSRTGGLCNKCHTTKCFLGYCQPS	C19
Arabidopsis thaliana	AtMYB111	MGRAPCCEKIGLKRGRWTAEEDEILTKYIQTNGEGSWRSLPKKAGLLRCGKSCRLRWINYLRRDLKRGNITSDEEEIIVKLHSLLGNRWSLIATHLPGRTDNEIKNYWNSHLSRKIYAFTAVSGDGHNLLVNDVVLKKSCSSSSGAKNNNKTKKKKKGRTSRSSMKKHKQMVTASQCFSQPKELESDFSEGGQNGNFEGESLGPYEWLDGELERLLSSCVWECTSEEAVIGVNDEKVCESGDNSSCCVNLFEEEQGSETKIGHVGITEVDHDMTVEREREGSFLSSNSNENNDKDWWVGLCNSSEVGFGVDEELLDWEFQGNVTCQSDDLWDLSDIGEITLE	C20
Arabidopsis thaliana	AtMYB12	MGRAPCCEKVGIKRGRWTAEEDQILSNYIQSNGEGSWRSLPKNAGLKRCGKSCRLRWINYLRSDLKRGNITPEEEELVVKLHSTLGNRWSLIAGHLPGRTDNEIKNYWNSHLSRKLHNFIRKPSISQDVSAVIMTNASSAPPPPQAKRRLGRTSRSAMKPKIHRTKTRKTKKTSAPPEPNADVAGADKEALMVESSGAEAELGRPCDYYGDDCNKNLMSINGDNGVLTFDDDIIDLLLDESDPGHLYTNTTCGGDGELHNIRDSEGARGFSDTWNQGNLDCLLQSCPSVESFLNYDHQVNDASTDEFIDWDCVWQEGSDNNLWHEKENPDSMVSWLLDGDDEATIGNSNCENFGEPLDHDDESALVAWLLS	C20
Arabidopsis thaliana	AtMYB11	MGRAPCCEKVGIKKGRWTAEEDRTLSDYIQSNGEGSWRSLPKNAGLKRCGKSCRLRWINYLRSDIKRGNITPEEEDVIVKLHSTLGTRWSTIASNLPGRTDNEIKNYWNSHLSRKLHGYFRKPTVANTVENAPPPPKRRPGRTSRSAMKPKFILNPKNHKTPNSFKANKSDIVLPTTTIENGEGDKEDALMVLSSSSLSGAEEPGLGPCGYGDDGDCNPSINGDDGALCLNDDIFDSCFLLDDSHAVHVSSCESNNVKNSEPYGGMSVGHKNIETMADDFVDWDFVWREGQTLWDEKEDLDSVLSRLLDGEEMESEIRQRDSNDFGEPLDIDEENKMAAWLLS	C20
Ipomoea triloba	itb13g21760.t1	MGRAPCCEKEGLNRGRWTKEEDERLINYIQQNGEGSWRSLPKNAGLQRCGKSCRLRWINYLRSDLKRGNFTTDEEEIIVKLHTSLGNRWSLIASQLPGRTDNEIKNYWNSHLSRKIYSFRRSINNAPMAAVQVAEDVAAARRRRGGRVSRSVAKKYNTTSFHVATASFRNKHKKPPAAGSPGSTSAVHNSDGGTSQGSAGNDGKAFAAKGLRAENDRQLACQVFDEMTREDDASGASLLAINGGSGPESEGYSDGQTAATATVELYTYQLPAPGGDSIFDDDDWVNWSLDDDAFRGYDEFWDDLDDIFVWPWDHNTNNTATDDS	C20
Ipomoea trifida	itf13g18210.t1	MGRAPCCEKEGLNRGRWTKEEDERLINYIQQNGEGSWRSLPKNAGLQRCGKSCRLRWINYLRSDLKRGNFTTDEEETIVKLHTSLGNRWSLIASQLPGRTDNEIKNYWNSHLSRKIYSFRRSINNAPMAAAQVAEDMAAARRRRGGRVSRSVAKKYNTASFHVATASFRNKHKPAAAGSPGSTSAVHNSDGGTSQGSASNDGEAFAAKELRAESDRQLACQVFDEMTREDDASGASLLAINGGSGPESEGYSDGQTAATTAVGLYTYQLPAPGGDSIFDDDDWVNWSLDDDAFRGYDEFWDDLDDIFVWPWDHNTNNTATDDS	C20
lpomoea nil	INIL13g07908.t1	MGRAPCCEKEGLNRGRWTKEEDERLINYIHQNGEGSWRSLPKNAGLQRCGKSCRLRWINYLRSDLKRGNFTADEEETIVKLHTSLGNRWSLIASQLPGRTDNEIKNYWNSHLSRKIYSFRLSINAPMAVQVAEDAAAARRRRGGRVSRSVAKKYNTASFHVATASFRNKHKPPGSQGSSSAVHNSDGGTAINASEGSGKDGKAFAPKGRAENDVFSPEPCDNRQLDCQVFDEMTREEDASGALLAINGGRGRGHPSESGPEPESEGYSDGQTAATTTLGMYTYQLPAPGDSIFDDDDWVNWSLGDDAFQGYDEFWDGLDDMFAWPWDDNTNTNTANGS	C20
Ipomoea aquatica	GWHPABKX018087	MGRAPCCEKEGLNRGRWTKEEDERLINYIQQNGEGSWRSLPKNAGLQRCGKSCRLRWINYLRSDLKRGNFTADEEETIVKLHTSLGNRWSLIASQLPGRTDNEIKNYWNSHLSRKIYSFRLSINATVPVAVKVAEDVAAARRRRGGRVSRSVAKKYNTASFHVATASFRNKHKPSSSAVHNGGAGSAINAPQGSSNDGEAFAAKERAEKRRVLAGAARSTT	C20
Ipomoea aquatica	GWHPABKX025501	MGRAPCCEKEGLNRGRWTKEEDERLINYIQQNGEGSWRSLPKNAGLQRCGKSCRLRWINYLRSDLKRGNFTADEEETIVKLHTSLGNRWSLIASQLPGRTDNEIKNYWNSHLSRKIYSFRLSINATVPVAVKVAEDVAAARRRRGGRVSRSVAKKYNTASFHVATASFRNKHKPSSSAVHNGGAGSAINAPQGSSNDGEAFAAKERAENDVFSPEPRDRQLDCQVFDEMTTGEDAASGTLLAINGPESEGYSDGQTGATATVGLYTYQLPAAGDSIFDDDDDWVNWSLDDDAFRGYDEFWDGLDNMFVWPWDDNTNTNTTNGS	C20
Ipomoea aquatica	GWHPABKX009280	MGRTPCCDKVGLKRGRWTAEEDQILSDYIHANGEGSWRSLPKNAGLLRCGKSCRLRWINYLRSDLKRGKFSPEEEEIIIKSHAILGNRWSLIAAQLPGRTDNEIKNYWNSHLSRKFYSFRRPGSDQTKEKLETDLAKAAEQTKRRRGKVSRSAMKKNKITGYKHLASNINHAPELPHFHTHKDTIPPSLCTEPVNNNNAASAVQIPSTPPILMEKEADIDCSSFLCMAGPEYFSLDDIMPVLVEEMDPGTTNLSTSLNGSLENSVHDLAKVGNSSVVDIYSGLIPSGHHQFGAENTESTAASSSFPVEHHCNNLTQNIIDWDDWQYDWDSENNLCNTQNLMPQQIEDDVMLSSPPWPWDDTFYDIVVDNAGE	C20
lpomoea nil	INIL08g13530.t1	MGRTPCCEKVGLKRGRWTAEEDQILADYIHANGEGSWRSLPKNAGLLRCGKSCRLRWINYLRSDLKRGKFSPQEEEIIIKSHAILGNRWSLIAAQLPGRTDNEIKNYWNSHLSRKFYSIIRRAGSDKNIENLETELAKVAEQTKRRPGKVSRSAMKKNKTTDYKHSSNNINHAPGLQTQKQDTTIPASLYTDDPVNNNNAASSPPILMEKEDTIDTSSFLGSEHFSLDDIMPILMEEMQDPAGTILSTSSLNSAKEIERDLAKSGDSGVDIYSGLIPSSDHNQFGGENSESTATSSSFPVEHYCSLAQNIIDWDNDWQYCWDYDSGNNLCNTHNYLMPQQNDDDVMLSSPWPWDDTFYDIVVDNNNNNIAGEEGRVG	C20
Ipomoea batatas	g49849.t1	MGRTPCCEKVGLKRGRWTAEEDRILTDYIHANGEGSWRSLPKNAGLLRCGKSCRLRWINYLRSDLKRGKFSPQEEEIIIKSHAILGNRWSMIAAQLPGRTDNEIKNYWNSHLSRKFYSFRRAGSEKTIENLKTDLAKAAEQTKRRRGKVSRSAMKKNKTTGYKHFSSNINHPPELPHFQTLCTEPVNNNAATSAVQIPSMPPILMEKEDDIDTSSFLCMAGSEYFSLDDIMPILVEEMDPGTILSTSLGNSVKEFGVVAQSQHDDLAKKHESTATSSSFPVEHHCSLTQNIIDWDNWQYYWDDDSGNNLCNTQNLMPQHNDEDVMLSSPWPWDDTFYT	C20
Ipomoea triloba	itb07g21410.t1	MGRTPCCEKVGLKRGRWTAEEDRILTDYIHANGEGSWRSLPKNAGLLRCGKSCRLRWINYLRSDLKRGKFSPQEEEIIIKSHAILGNRWSLIAAQLPGRTDNEIKNYWNSHLSRKFYSFRRAGSEKTIENLETDLAKAAEQTKRRRGKVSRSAMKKNKTTDYKHYSNINHAPELPYFQRHKDTIPSLYTEPVNNNVAASAVQIPSSLPILMEKEDIDTSSFLCMVGSEYFSLDDIMPILVEDMDPTRTILSTSLNGSLENSVKEFGLQVEQPQHDLAKSGNSSIYNYSGLIPSDHHHQFGGGENSESTATSSSFPVEHHCSLAQNIIDWDDWQYYWDDDSGNNLYNTHNLMPQQNKDDVMLSSPWPWDDTFYI	C20
Ipomoea trifida	itf07g19170.t1	MGRTPCCEKVGLKRGRWTAEEDRILTDYIHANGEGSWRSLPKNAGLLRCGKSCRLRWINYLRSDLKRGKFSPQEEEIIIKSHAILGNRWSLIAAQLPGRTDNEIKNYWNSHLSRKFYSFRRAGSEKTIENLETNLAKAAEQTKRRRGKVSRSAMKKNKTTDYKHYSNINHAPELPHFQRHKDTIPNLYTDEPVNNNAVASAVQIPSSPPILMEKEDIDTSSFLCMAGSEYFSLDDIMPILVEDMDPTGTILSTSLNGSLENSVKEFGLQVGQSQHDLAKSGNSSDDLYNYSGLIPSDHHHQFGGGENNESTATSLSFPVEHHCSLAQNIINWDDGQYYWDDDSGNSLCNTHFLMPQQNEDDVMLSSPWPWDDTFYI	C20
Ipomoea batatas	g49846.t1	MGRTPCCEKVGLKRGRWTAEEDRILTDYIHANGEGSWRSLPKNAGLLRCGKSCRLRWINYLRSDLKRGKFSPQEEEIIIKSHAILGNRWSLIATQLPGRTDNEIKNYWNSHLSRKFYSFRRAGSEKTIENLETDLVKAAEQTKRRRGKVSRSAMKKNKTTGYKHYSSNNNQAPEFPHFQTHHTHKDTIPSLCTDPVNNNVAASAVQISSTPPILMDKEDIDTSSFLCMSGDYFSLDDIMLALEEEMDPAGIILSTSLNGSRENSVKEFGLQVVQSQHDLAKSGNSSVDIYSGLIPNDHHQFGGENNESTATSSSFPVEHHCSLAQNISDWDDLQYYWDDSGNNLCNTQNLMPQQNEDDVMLSSP	C20
Ipomoea trifida	itf07g19140.t1	MGRTPCCEKVGLKRGRWTAEEDRILTDYIHANGEGSWRSLPKNAGLLRCGKSCRLRWINYLRSDLKRGKFSPQEEEIIIKSHAILGNRWSLIATQLPGRTDNEIKNYWNSHLSRKFYSYRRAGSEKTIENLETDLVKAAEQNKTETWKILLDDSGNNLCNTQNLMRNRMSMISATLTSPEKRAQAIGLRSGGHFRSGVSISDSVVVRSGRCFNPVVVRSTHLHIVLQA	C20
Ipomoea batatas	g49847.t1	MGRTPCCEKVGLKRGRWTAEEDRILTDYIHANGEGSWRSLPKNAGLLRCGKSCRLRWINYLRSDLKRGKFSPQEEEIIIKSHAILGNRWSLIATQLPGRTDNEIKNYWNSHLSRKFYSYRRAGSEKTIENLETDLVKAAEQTKRRRGKTHHTHKDTIPSLCTDPVNNNVAASALGRHNASIGGRDGSCRDNFEHFVKREPRCEKFGLQVVQSQHDLAKAVIAALIFIAGYPMITINLVGEQRKHHNIIIIPVEHHSLAQNISDWDDLQYYWDDSETTSATPESNA	C20
Ipomoea aquatica	GWHPABKX012507	MGRAPCCSKEGLRKGPWSAKEDLLLTNHIQQHGEGQWRSLPKKAGLLRCGKSCRLRWMNYLRPGIKRGNFSEEEEDLIVRLHSLLGNRWSLIAGRLPGRTDNEIKNYWNTHLLKKLKSAGIEPKPRHSKDSKKKPRPDSQKLNPNTKKKHKPRNDEKPRRQDDQTAAEKTQKTTKVYAPKPIRLSPPGFSRNSSLEDVAGSASSSSGEVDNKAVRVEGTTAEPPPFIPWHLYELGGGDVDFCDQIMDGCDLSSPKCSGPTSDGLLEKVYDEYLHLLSENCFELLTDDYLCDHPFGDGNLAPASSNNSTLN	C21
lpomoea nil	INIL15g31267.t1	MGRAPCCSKEGLRKGPWSAKEDLLLTNHIQHHGEGQWRSLPKKAGLLRCGKSCRLRWMNYLRPGIKRGNFSQEEEDLIVRLHSLLGNRWSLIAGRLPGRTDNEIKNYWNTHLLKKLKSAGIEPKPRHSKDSKKKPAKPRPNPQKLTANTKKKHKKARNDEQSPRQDSDQTATAPEKRTKVYAPKPIRLSPSPAFSRNHSLEDVAGSVSSSSGEVDNKAVVLQGTTAEPPPPPFIPWHLYELGGDVDFCDQILDGCDLSSPKCSGPTSDGLLEKVYDEYLHLLSENCFEPLTDDCLCDYPFVDYNVAPTSSNNSSLN	C21
Ipomoea batatas	g39254.t1	MGRAPCCSKEGLRKGPWSAKEDLLLTNHIQEHGEGQWRSLPKKAGLLRCGKSCRLRWMNYLRPGIKRGNFSQEEEDLIVRLHSLLGNRWSLIAGRLPGRTDNEIKNYWNTHLLKKLKSAGIEPKPRQAKKKPTKPRPDSQNLNPNKKKKQKARNDEQPLRQADQTTPPEKTQNRTKVYAPKPIRLTPPGISRINSLEDVAGSVSSSSGEVDNKAAVTADPPPFIPWHLYELGGGGDVDFCDQILDGCDLSSPKCSGPTTDGLLEKVYDEYLHLLSENCFESLTDDYLCDYPFVDDNVAPTTSSNNSDLN	C21
Ipomoea triloba	itb08g08240.t1	MGRAPCCSKEGLRKGPWSAKEDLLLTNHIQEHGEGQWRSLPKKAGLLRCGKSCRLRWMNYLRPGIKRGNFSQEEEDLIVRLHSLLGNRWSLIAGRLPGRTDNEIKNYWNTHLLKKLKSAGIEPKPRQAKKKPAKPRPDSQNLNPNKKKKQKARNSEQPLRQADQTTPPEKTQNRTKVYAPKPIRLSPPGISRINSLEDVAGSASSSSGEVDNKAAVTADPPPFIPWHLYELGGDVDFCDQILDGCDLSSPKCSGPTTDGLLEKVYDEYLHLLSENCFESLTDDYLCDYPFVDDNVAPTTSSNNSDLN	C21
Ipomoea trifida	itf08g07790.t1	MGRAPCCSKEGLRKGPWSAKEDLLLTNHIQEHGEGQWRSLPKKAGLLRCGKSCRLRWMNYLRPGIKRGNFSQEEEDLIVRLHSLLGNRWSLIAGRLPGRTDNEIKNYWNTHLLKKLKSAGIEPKPRQAKKKPAKPRPDSQNLNPNKKKKQKARNSEQPLRQADQTTPPEKTQNRTKVYAPKPIRLSPPGISRINSLEDVAGSVSSSSGEVDNKAAVTAEPPPPFIPWHLYELGGGGDVDFCDQILDGCDLSSPKCSGPTTDGLLEKVYDEYLHLLSENCFESLTDDYLCDYPFVDDNVAPTTSSNNSDLN	C21
Ipomoea aquatica	GWHPABKX010265	MGRAPCCSKEGLKKGPWSTKEDLLLTNYIQQHGEGQWRSLPKKAGLLRCGKSCRLRWMNYLRPGIKRGNFSPEEEDLIVRLHSLLGNRWSLIAGRLPGRTDNEIKNYWNTHLLKKLKSSGIEPRPPRKIVAKDSKKKPTKIAPKKPGDSKKKKQRKDDSDENQRYKVYAPKAIRLSSVSRNNSVEDIAGSVSSSSGEVENKARPDGSSSSSFIPWNLYELRDDFCAGVLTAAADDLSPQCALPGGDDCLLDKVYDEYLQLLSENCFLEDDPFGANL	C21
lpomoea nil	INIL05g23059.t1	MGRAPCCSKEGLKKGPWSTKEDLLLTNYIQQHGEGQWRSLPKKAGLLRCGKSCRLRWMNYLRPGIKRGNFSQEEEDLIVRLHSLLGNRWSLIAGRLPGRTDNEIKNYWNTHLLKKLKSSGIEPRKIVASKKKATKIVAPKKPGDAKKKPKQQQQQRKESDDNQRYKVYAPKAIRLSSGGVSRNNSVDDIAGSVSSSSGEVENKAMADGSSSSFIPWNLYELRDDFCAEVLTAAAAGDHLSPQCALPDDCLLDKVYDEYLQLLSENCFLEDDPFGANL	C21
Ipomoea trifida	itf12g17000.t1	MARTYLVSALFIALLPPVQSWLQRKGAATLTNLWSFFSLSFLNLGEREMGRAPCCSKEGLKKGPWSTKEDLLLTNYIQQHGEGQWRSLPKKAGLLRCGKSCRLRWMNYLRPGIKRGNFSPEEEDLIVRLHSLLGNRWSLIAGRLPGRTDNEIKNYWNTHLLKKLKSSGIEPRPPRKIVTSKKKATIPKIVASKKPANNNSRNKKLQRKEISDDNQRCYKVYAPKAIRLSSRNNSVEDIAGSVSSSSGEVENKGIIDGSSSFIPWNLYELRDDFCAEVLTAAGDDLSPQCALPVGSDDCLLDKVYDEYLQLLSENCFLEDDPFGANL	C21
Ipomoea triloba	itb12g17790.t1	MGRAPCCSKEGLKKGPWSTKEDLLLTNFIQQHGEGQWRSLPKKAGLLRCGKSCRLRWMNYLRPGIKRGNFSPEEEDLIVRLHSLLGNRWSLIAGRLPGRTDNEIKNYWNTHLLKKLKSSGIEPRPPRKIVTSKKKATIPKIVTSKKPANNSRNKKLQRKEISDHNQRYKVYAPKAIRLSSRNNSVEDIAGSVSSSSGEVENKGIIDGSSSFIPWNLYELRDDFCAEVLTAAGDDLSPQCALPVGSDDCLLDKVYDEYLQLLSENCFLEDDPFGANL	C21
Ipomoea batatas	g19448.t1	MGRAPCCSKEGLKKGPWSTKEDLLLTNYIQQHGEGQWRSLPKKAGLLRCGKSCRLRWMNYLRPGIKRGNFSPEEEDLIVRLHSLLGNRWSLIAGRLPGRTDNEIKNYWNTHLLKKLKSSGIEPRPPRKIVTSKKKATIPKIVTSKKPANNNSRNKKLQRKEISDDNQRYKVYAPKAIRLSSRNNSVEDIAGSVSSSSGEVENKGIIDGSSSFIPWNLYELRDDFCAEVLTAAGDDLSPQCALPVGSDDCLLDKVYDEYLQLLSENCFLEDDPFGANL	C21
Ipomoea trifida	itf10g16350.t1	MGRAPCCSKVGLKKGPWSAKEDSLLTTYIQQHGEGHWRSLPKNAGLLRCGKSCRLRWMNYLRPGIKRGNFTPEEDDLIVRLHSLLGNRWSLIAGRLPGRTDNEIKNYWNTHLLKKLKSEGIEPKPRKASRTIPKKKKAAKPDKTGSEKRKKHRPVSKPDVKDRPEMIKVYAPRPVRISTGFARNYSFDDLAGSVASSSGNNKAEDNNNTPLNDNGNNNKAEESTGFPWDLYEVGDDLFDDYMDGCDLSARYSLPTSDTLLEKVYDEYLQLLSEDCCLQTCSSC	C21
Ipomoea triloba	itb10g16490.t1	MGRAPCCSKVGLKKGPWSAKEDSLLTTYIQQHGEGHWRSLPKNAGLLRCGKSCRLRWMNYLRPGIKRGNFTPEEDDLIVRLHSLLGNRWSLIAGRLPGRTDNEIKNYWNTHLLKKLKSEGIEPKPRKASRTIPKKKKTAKPDKTGSEKRKKHRPVCKPDVKDRPEMIKVYAPRPVRLSTGFARNYSFDDLAASVASSSGNNKAEDNNNTPLNHNGNNNKAEESTGFPWDLYEVGDDLLEDYMDGCDLSARYSLPTSDTLLEKVYDEYLQLLSEDCCLQTCSSC	C21
Ipomoea batatas	g35048.t1	MGRAPCCSKVGLKKGPWSAKEDSLLTTYIQQHGEGHWRSLPKNAGLLRCGKSCRLRWMNYLRPGIKRGNFTPEEDDLIVRLHSLLGNRWSLIAGRLPGRTDNEIKNYWNTHLLKKLKSEGMEPKPRKASRTIPKKKKTAKPDKTGSEKRKKAQARNNKAEDNNNTPLNHNGNNNKAEESTGFPWDLYEVGDDLFDDYMDGCDLTARYSLPTSDTLLEKVYDEYLQLLSEDCCLQTCSSC	C21
Ipomoea aquatica	GWHPABKX013763	MGRAPCCSKVGLKKGPWSAKEDSLLTTYIQQHGEGHWRSLPKNAGLLRCGKSCRLRWMNYLRPGIKRGNFTPEEDDLIVRLHTLIGNRWSLIAGRLPGRTDNEIKNYWNTHLLKKLKSAGIEPKLRKTSRTIPKKKKKKTAKPDKTGSEKKKNKHRLGTKPDVGTGVRDRPEMIKVYAPRPIRLSTGFARNYSFDDLAASAASSSGNNKAEDNNNATLNYNGNNNNNNAEESMVVPWHLYEVGDDLFDDYMDGCDLSAQYSMPTSDTLLEKVYDEYLQLLSEDNCYLHTCSSC	C21
lpomoea nil	INIL06g37606.t1	MGRAPCCSKVGLKKGPWSAKEDSMLTTYIQHHGVGHWRSLPKNAGLLRCGKSCRLRWMNYLRPGIKRGNFTPEEDDLIVRLHSLIGNRWSLIAGRLPGRTDNEIKNYWNTHLLKKLKSAGFESKPRKTSRTIPKKKKKTAKPDKTRSEKRKKLRHVSKPDVGNGIQDRPEMIKVYAPRPIRLSTGFARNYSFDDLATSAASSSSGNNKATLNDNGNNNNNGEELTVIPWHLYEVGDDLLDDYMDGCDLSARYSLPTSDTLMEKVYDEYLQLLSEDCCLQTCSS	C21
Ipomoea batatas	g35053.t1	MGRAPCCSKDGLKKGPWSTKEDSLLTTYIQQHGEGHWRSLPKNAGLLRCGKSCRLRWMNYLRPGIKRGNFAPEEDDLIVRLHSLLGNRWSLIAGRLPGRTDNEIKNYWNTHLLKKLKSEGIQPKPARTSRAIPKNKKTAKPDKTGRDEKKKKHRHVSKPDVINGVKDRPEMIKVYAPRPVRVSTGFARNYSFDDLAVDSASHGSIASDNNNNNNNNNNNTVEGTSFVPWNMYEVGDDLFNDFMDGCDLSSNYLLPNPDDALLEKVYDEYLELLSEDSYLQTCLPS	C21
Ipomoea triloba	itb10g16480.t1	MGRAPCCSKDGLKKGPWSTKEDSLLTTYIQQHGEGHWRSLPKNAGLLRCGKSCRLRWMNYLRPGIKRGNFAPEEDDLIVRLHSLLGNRWSLIAGRLPGRTDNEIKNYWNTHLLKKLKSEGIQPKPARTSRAIPKNKNTAKPDKTGRDEKKKKHRHVSKPDVENGVKDRPKMIKVYAPRPVRVSTGLARNYSSDNLAVVSASHGSIASNNNNNNTVEGTSFVPWNMYEVGDDLFNDFMDGCDLSANYLLPDPDDALLEKVYDEYLELLSEDSYLQTCLPS	C21
Ipomoea trifida	itf10g16340.t1	MGRAPCCSKDGLKKGPWSTKEDSLLTTYIQQHGEGHWRSLPKNAGLLRCGKSCRLRWMNYLRPGIKRGNFAPEEDDLIVRLHSLLGNRWSLIAGRLPGRTDNEIKNYWNTHLLKKLKSEGIQPKPARTSRAIPKNKKTAKPDKTGRDEKKKKHRHVSKPDVENGVKDRPEMIKVYAPRPVRVSTGFARNYSSDDLTVDSASHGSIANDNNNNNNTVEGTSFVPWNMYEVGDDLFNDFMDGCDLSANYLLPDPDDALLEKVYDEYLELLSEDSYLQTCLPS	C21
lpomoea nil	INIL06g37604.t1	MGRAPCCSKDGLKKGPWSTKEDSLLTTYIQHHGEGHWRSLPKNAGLLRCGKSCRLRWMNYLRPGIKRGNFTPEEDDLIVRLHSLIGNRWSLIAGRLPGRTDNEIKNYWNTHLLKKLKSEGFQPKPRRTSRAIPKNKKTAKPEKTGRDEKRTKRKSGSKPDAGNRHPDPPEMTTKVKVYAPKPVRVSTGTQTLPAVAAVAEKNQPPPSATPLPPLRVSTWKSRTENALAILREKDDLDGLIADQPQAAPRIVAARPTSFRRE	C21
Ipomoea aquatica	GWHPABKX013764	MGRAPCCSKDGLKKGPWSTKEDSLLTTYIQQHGEGHWRSLPKNAGLLRCGKSCRLRWMNYLRPGIKRGNFTPEEDDLILRLHSLIGNRWSLIAGRLPGRTDNEIKNYWNTHLLKKLKSEGIQPKPRTTSRAIPKNKKIAKPDKTGRDEKRTKRKCGSKPDAGNRDPDPPEITKVKLYAPRPVRISTGFARNYSFDDLAVASASSTSSHNNNNNNNNNTAEGTVCVPWNIYEVGDDLFNDLMDGWDLSAKYSLPDADGALLEKVYDEYLELLSEDSCLQTCFPS	C21
Ipomoea batatas	g35056.t1	MGRAPCCSKDGLKKGPWSTKEDSLLTTYIQQHGEGHWRSLPKNAGVSSSVRDSILRLLRCGKSCRLRWMNYLRPGIKRGNFAPEEDDLIVRLHSLLGNRWSLIAGRLPVGPITRSRTTGTSPPQEAQEREEKTAKRKCGSKPDAGNRDPDQPEMTTTKVKVYAPRPVRVSTGFARNSSFDLRNCIATGQ	C21
Arabidopsis thaliana	AtMYB123	MKTRSLEITSPLTAKANGALSLTKLVLISLSTDPSLYLLRTIIVLAHIKGLKRCGKSCRLRWKNYLRPGIKRGNISSDEEELIIRLHNLLGNRWSLIAGRLPGRTDNEIKNHWNSNLRKRLPKTQTKQPKRIKHSTNNENNVCVIRTKAIRCSKTLLFSDLSLQKKSSTSPLPLKEQEMDQGGSSLMGDLEFDFDRIHSEFHFPDLMDFDGLDCGNVTSLVSSNEILGELVPAQGNLDLNRPFTSCHHRGDDEDWLRDFTC
Arabidopsis thaliana	AtMYB66	MRKKVSSSGDEGNNEYKKGLWTVEEDKILMDYVKAHGKGHWNRIAKKTGLKRCGKSCRLRWMNYLSPNVKRGNFTEQEEDLIIRLHKLLGNRWSLIAKRVPGRTDNQVKNYWNTHLSKKLGIKDQKTKQSNGDIVYQINLPNPTETSEETKISNIVDNNNILGDEIQEDHQGSNYLSSLWVHEDEFELSTLTNMMDFIDGHCF	C22
Arabidopsis thaliana	AtMYB0	MRIRRRDEKENQEYKKGLWTVEEDNILMDYVLNHGTGQWNRIVRKTGLKRCGKSCRLRWMNYLSPNVNKGNFTEQEEDLIIRLHKLLGNRWSLIAKRVPGRTDNQVKNYWNTHLSKKLVGDYSSAVKTTGEDDDSPPSLFITAATPSSCHHQQENIYENIAKSFNGVVSASYEDKPKQELAQKDVLMATTNDPSHYYGNNALWVHDDDFELSSLVMMNFASGDVEYCL	C22
Arabidopsis thaliana	AtMYB23	MRMTRDGKEHEYKKGLWTVEEDKILMDYVRTHGQGHWNRIAKKTGLKRCGKSCRLRWMNYLSPNVNRGNFTDQEEDLIIRLHKLLGNRWSLIAKRVPGRTDNQVKNYWNTHLSKKLGLGDHSTAVKAACGVESPPSMALITTTSSSHQEISGGKNSTLRFDTLVDESKLKPKSKLVHATPTDVEVAATVPNLFDTFWVLEDDFELSSLTMMDFTNGYCL	C22
Arabidopsis thaliana	AtMYB82	MECKREEGKSYVKRGLWKPEEDMILKSYVETHGEGNWADISRRSGLKRGGKSCRLRWKNYLRPNIKRGSMSPQEQDLIIRMHKLLGNRWSLIAGRLPGRTDNEVKNYWNTHLNKKPNSRRQNAPESIVGATPFTDKPVMSTELRRSHGEGGEEESNTWMEETNHFGYDVHVGSPLPLISHYPDNTLVFDPCFSFTDFFPLL	C22
Ipomoea aquatica	GWHPABKX020022	MNPLSDFTIKVEFSEDSNPMKAKEVKPGLKRGFWTPEEDLTLKKCVETHGEGNWATISKKSGLMRSGKSCRLRWKNYLRPNIKRGMMSEDEKDLIIRMHKLLGNRWSLIAGRLPGRTDNEVKNFWNTHLNKRSRRGKRMKITPKDDDSISASIPAQSMENPNLVDGSVKQEDEMDSIMNSWMEHMGIDNFHINSSISTNNLPWIFEDVPLIPILDDVLLDAFQRTGDETLLDGIHPFLL	C22
lpomoea nil	INIL02g10645.t1	MKAKEVKAGLKRGFWTPEEDLTLKKCVETHGEGNWATISKKSGLMRSGKSCRLRWKNYLRPNIKRGMMSEDEKDLIIRMHKLLGNRWSLIAGRLPGRTDNEVKNFWNTHLNKRSRRGKRMKITPKDDDSISASIPTQSMENPNLVDGSSKQEDEMDSIMNSWMEHMGIENCNINSSISTNNLPWIFEDVPLIPILDDVLLDAFQSTGDETLLDGIHPFLL	C22
Ipomoea trifida	itf03g20840.t1	MNPLSDFTIKVEFSEDSNPMKAKEVKTGLKRGFWTPEEDLTLKKCVETHGEGNWATISKKSGLMRSGKSCRLRWKNYLRPNIKRGMMSEDEKDLIIRMHKLLGNRWSLIAGRLPGRTDNEVKNFWNTHLNKRSRRGKRMKITPKDDDSISASIPTQSMENTNLVEGSIKQEDEMDSIMNSWMEHMGIENCNINSSISTNNLPWIFEDVPLIPILDDVLLDAFQRTGDETLLDGIHPFLL	C22
Ipomoea triloba	itb03g21480.t2	MKAKEVKTGLKRGFWTPEEDLTLKKCVETHGEGNWATISKKSGLMRSGKSCRLRWKNYLRPNIKRGMMSEDEKDLIIRMHKLLGNRWSLIAGRLPGRTDNEVKNFWNTHLNKRSRRGKRMKITPKDDDSISASIPTQSMENTNLVEGSIKQEDEMDSIMNSWMEHMGIENCNINSSISTNNLPWIFEDVPLIPILDDVLLDAFQRTGDETLLDGIHPFLL	C22
Ipomoea batatas	g26176.t1	MKAKEVKTGLKRGFWTPEEDLTLKKCVETHGEGNWATISKKSGLMRSGKSCRLRWKNYLRPNIKRGMMSEDEKDLIIRMHKLLGNRWSLIAGRLPGRTDNEVKNFWNTHLNKRSRRGKRMKITPKDDDSISASIPTQSMENTNLVEGSIKQEDEMDSIMNSWMEHMGIENCNINSSISTNNLPWIFEDVPLIPILDDVLLDAFQRTGDETLLDGIHPFLL	C22
Arabidopsis thaliana	AtMYB5	MMSCGGKKPVSKKTTPCCTKMGMKRGPWTVEEDEILVSFIKKEGEGRWRSLPKRAGLLRCGKSCRLRWMNYLRPSVKRGGITSDEEDLILRLHRLLGNRWSLIAGRIPGRTDNEIKNYWNTHLRKKLLRQGIDPQTHKPLDANNIHKPEEEVSGGQKYPLEPISSSHTDDTTVNGGDGDSKNSINVFGGEHGYEDFGFCYDDKFSSFLNSLINDVGDPFGNIIPISQPLQMDDCKDGIVGASSSSLGHD	C23
Ipomoea triloba	itb04g22700.t1	MRTQSSSSAKGAAGASPPSKAKGKGKTTPCCSKVGLKRGPWTAEEDKLLTDYINKEGEGRWRTLPKLAGLLRCGKSCRLRWMNYLRPTVKRGHITPDEEDLILRLHRLLGNRWSLIAGRIPGRTDNEIKNYWNTHLTKKLISQGIDPRNHKPLLVNPTNNPKNHTSSSSSVPIIKPTPIHVGLSNKDKTVKINSSVNVGGTTNHQIDQPNSVGGTTNQTTGNGGADEDFNMDGGGIISCCIGEDNEDNVGMDFCPDEDVFSTFFDSLMNHDVFFAASQNNQQSNHDITPLQPSTSEHNNNNNNQPLNPLEQMNFPFSTAGWVDGDDGDDFLP	C23
Ipomoea trifida	itf04g23250.t1	MRTQSSSSAKGAAGASPASKAKGKGKTTPCCSKVGLKRGPWTPEEDKLLTDYINKEGEGRWRTLPKSAGLLRCGKSCRLRWMNYLRPTVKRGHITPDEEDLILRLHRLLGNRWSLIAGRIPGRTDNEIKNYWNTHLTKKLISQGIDPRNHKPLLVNPTNHTSSSYSAPIIKPTPIHVGLSNQDKTVKINSSVNVGGTTNHQIDQPNSMGGTTNQTTGNGGGDEDFNMDGGGIISCCIGEDNEDNVGMDFCPDEDVFSTFFDSLMNHDVFFAASQNNQQSNHDITPLQPSTSEHNDNNQPLNPLQQMNFPFSTAGWVDGDGDGDDFLP	C23
Ipomoea aquatica	GWHPABKX004340	MRTQSSSSSAKGAAGASPPSKAKAKGKGKTTPCCSKVGLKRGPWTPEEDKLLTDYINKEGEGRWRTLPKMAGLLRCGKSCRLRWMNYLRPTVKRGHITPDEEDLILRLHRLLGNRWSLIAGRIPGRTDNEIKNYWNTHLTKKLISQGIDPRNHKPLLVNPTITKDPKNHSSSSSSPPIIKPTPIHVTLNPNQNKPVNISSSVNVGGTTNHPQIDQPDNVGEANQTTGNGDNGDFNMDDGGILSCCIGDDDDDNVGMDFCPDEDVFSTFFDSLMNDDVFFAAAQNNNQQSNHNIAPLPSTSEHNNDNNNQPLSPFQQMNFPFSTAGWDGDDDDFLP	C23
Ipomoea aquatica	GWHPABKX028672	MRTQSSSSSAKGAAGASPPSKAKAKGKGKTTPCCSKVGLKRGPWTPEEDKLLTDYINKEGEGRWRTLPKMAGLLRCGKSCRLRWMNYLRPTVKRGHITPDEEDLILRLHRLLGNRWSLIAGRIPGRTDNEIKNYWNTHLTKKLISQGIDPRNHKPLLVNPTITKDPKNHSSSSSSPPIIKPTPIHVTLNPNQNKPVNISSSVNVGGTTNHPQIDQPDNVGEANQTTGNGDNGDFNMDDGGILSCCIGDDDDDNVGMDFCPDEDVFSTFFDSLMNDDVFFAAAQNNNQQSNHNIAPLPSTSEHNNDNNNQPLSPFQQMNFPFSTAGWDGDDDDFLP	C23
Ipomoea purpurea	Ipurp_gene14814	MRTQSSTSSEKGAAGASPPAKAKGKRTPCCSKVGLKRGPWTTAEDKLLTDYINKEGEGQWRTLPKMAGLLRCGKSCRLRWMNYLRPTVKRGHITPDEEDLILRLHRLLGNRWSLVAGRIPGRTNNEIKNYWNTHLTKKLISQGIDPRNHKPLLINPTNNHPKNHTPSSSSVPIIKPTPIHVGLSNQDKSVKMNSSTTVNVVGGTANHQNDQPNSVGGTTANHQPTGNGDEEFNMDIGDDNEDNVGMDFCPDEDAFSTFFDSLMNKDVFFAAAQNNQQSNHHDIITPLPSTSENNNNQPLNPFQHMNFPFSTEGWVVDDDDDYFLP	C23
lpomoea nil	INIL12g24714.t1	MVNPSGERPPNPPRSGDGRDTGHEVSEEAPASVRAEDGGRGGGERAKVIHSEQPPVGPIVVPRGRGPRRADAREVGLEEAEGESAYRPPVPATRASPPAGCIDKDEVLAVIPPPDEWMQEMIRYKEQDGWEAASCVEVVAGWEGKCGDKLSGGAAGASPPAKAKGKQTPCCSKVGLKRGPWTPAEDKLLTDYINKEGEGQWRTLPKMAGLLRCGKSCRLRWMNYLRPTVKRGHITPDEEDLILRLHRLLGNRWSLIAGRIPGRTDNEIKNYWNTHLTKKLISQGIDPRNHKPLLINPTNNHPKSHTSSSSVPIIKPTPIHVGLSNQDKTVKMNSSTTVNVVGGTANHQNDQIDQPNSVGGTTTDHQTTGNGDEGFNMDIGDDNEDNVGMDFCPDEDAFS…	C23
lpomoea nil	INIL00g14902.t1	MIPHYNNSPKCLSNLSSEKVAAGASPPAKAKGKRTPCCSKVGLKRGPWTPAEDKLLTDYINKEGEGQWRTLPKMAGLLRCGKSCRLRWMNYLRPTVKRGHITPDEEDLILRLHRLLGNRWSLIAGRISGRTDNEIKNYWNTHLTKKLISQGIDPRNHKPLLVNPTNSNHPKNHNPSSSSVPIIKPTPIHVGLSNQDKTVKINSSTTVNVVGGTTNHQIDQPNSVGGTTNHQTTGNGDEEFNMDIGDDNEDNVGMDFCPDEDAFSTIFDSLMNEDVFFAAAQNNQQSNHHDITPCPQLLKIIIIISL	C23
Ipomoea purpurea	Ipurp_gene14817	MRTQSSTSSEKAAAGASPPAKAKGKRTPCCSKVGLKRGPWTPAEDKLLTDYINKEGEGQWRTLPKMAGLLRCGKSCRLRWMNYLRPTVKRGHITPDEEDLILRLHRLLGNRWSLIAGRIPGRTDNEIKNYWNTHLTKKLISQGIDPRNHKPLLLNPTNSNHPKNHDPSSSVPIIKPTPIHVGLSNVVGGTTNDQIDQPNSMGGTTAANHQPTGNGDEEFNMDIGDDNEDTVGMDFCPDEDAFSTFFDSLINEDVFFAATQNNQQSNHHDITPLPSTSENNNNNQPPNPFQHMNFPFSTEGWVDVDVDVDDDDDFLP	C23
Ipomoea purpurea	Ipurp_gene14823	MRTQSSEKGSAGGEALSKAKGKRTPCCSKVGLKRGPWTTAEDKLLTDYINREGEGQWRTLPKMAGLLRCGKSCRLRWMNYLRPTVKRGHITPDEEDLILRLHRLLGNRWSLIAGRIPGRTDNEIKNYWNTHLTKKLISQGIDPRNHKPLLVNPTNSNHPKNHDPSSSSVPIIKPTPIHIGLSNQDKTVKINNCTTVNVVGGTTNNQIDQPNSVGGTTAANHQPTGNGDEEFNMDIGDDNEDNVGMDFCPDEDAFSTFFDSLMNEDVFFAATQNNQQTNHHDITPLPSTSENNNNNQPPNPFQHMNFPFSTEGWVDDDDDDFLP	C23
lpomoea nil	INIL12g24707.t1	MRTQSSEKGAAAGEAPSKAKGKRTPCCSKVGLKRGPWTPAEDKLLTDYINKEGEGQWRTLPKMAGLLRCGKSCRLRWMNYLRPTVKRGHITPDEEDLILRLHGLLGNRWSLIAGRIPGRTDNEIKNYWNTHLSKKLISQGIDPRNHKPLPVNPTNSNHPKNHTPSSSSVPIIKPTPIHVGLSNQDKNVKMNSSTTVNVVGGTTNLQNDQIDQPNSVGGTTENHQPTGNGDEEFNMDLGDDNEDNVGMDFCPDEDVFSTEHRSSLYGSCSVIMEDDFSNLLA	C23
Ipomoea aquatica	GWHPABKX028780	MTSRKSGGARKHVHKGAWTAEEDKKLTQYIENHGAKKWKTVAIKSGLNRCGKSCRLRWLNYLRPNIKRGNIAEDEADLILRLHKLLGNRWSLIAGRLPGRTDNEIKNYWNTHLSKKVTQVGKSSLSATENQLPKNGVTNAEQVGGNKESEEDPELNFDVDDFFDFSVEGTYGTEWVNKFLEVEKGMP	C24
lpomoea nil	INIL13g40955.t1	MTSRKSGGARMHVHKGAWTAEEDKKLTHYIENHGAKKWKTVAIKSGLNRCGKSCRLRWLNYLRPNIKRGNIAEDEADLILRLHKLLGNRWSLIAGRLPGRTDNEIKNYWNTHLSKKVTQLGKSSLPATENQPPKNGMADAEQMGGNKESEEDPELNFDVDEFFDFSVEGTYGTEWVNKFLEVEKGMP	C24
Ipomoea triloba	itb13g08430.t1	MTSRKSGGARMHVHKGAWTAEEDKKLTQYIENHGAKKWKTVAIKSGLNRCGKSCRLRWLNYLRPNIKRGNIAEDEADLILRLHKLLGNRWSLIAGRLPGRTDNEIKNYWNTHLSKKVTQVGKSSLSATQNQPPKANAEQVGGNKESEEEEDPELNFDVDEFFDFSVEGTYGTEWVNKFLEVEN	C24
Ipomoea trifida	itf13g08560.t2	MSSRKSGGARMHVHKGAWTAEEDKKLTQYIENHGAKKWKTVAIKSGLNRCGKSCRLRWLNYLRPNIKRGNIAEDEADLILRLHKLLGNSRWSLIAGRLPGRTDNEIKNYWNTHLSKKVTQVGKSSLSATQNQPPKANAEQVGGNKESEEEEDPELNFDVDEFFDFSVEGTYGTEWVNKFLEVEN	C24
Ipomoea batatas	g15127.t1	MSSRKSGGARMHVHKGAWTAEEDKKLTQYIENHGAKKWKTVAIKSGLNRCGKSCRLRWLNYLRPNIKRGNIAEDEADLILRLHKLLGNRWSLIAGRLPGRTDNEIKNYWNTHLSKKVTQVGKSSLSATQNQPPKANAEQVGGNKESEEEDPELNFDVDEFFDFSVEGTYGTEWVNKFLEVEN	C24
Ipomoea aquatica	GWHPABKX000429	MDKTTVKTGMKKGAWSVEEDNLLRKYIEEFGEGKWHQVPAKAGLNRCRKSCRLRWLNYLRPDIKRGDFAWDEVDLIIRLHKLLGNRWSLIAGRLPGRTANDVKNYWNTHLKKTAEFGMPPRKQENNGTGNIVIGPLPRPPNFSKIPSFLSLGTETTTKTTMPDNDVTKLTFTPSPAAGATPVDSVTQWWENLLAIGDRDETISWSSLTTSDEGDKAVADGDTWSQVIGDGNSTFIDEGEFGWNEFHFPMVTGKCSDGIWESI	C24
Ipomoea triloba	itb05g15100.t1	MWLAARDLNVALIYSKHLEFLSWLSIFNVHMDKTAAKTGMKKGAWTEEEDNLLRKYIEEFGEGKWHQVPAKAGLNRCRKSCRLRWLNYLRPNIKRGEFAWDEVDLIIRLHKLLGNRWSLIAGRIPGRTANDVKNYWNTHLKKTAEFGKPPRRQQENGRENIVIGPPNSSKISSFLSLGTETTTTKTTMPDNDVSKRTFTPSPPADSVTQWWENLLAIGERDGAITWSPSLTTSDEGDKAVGDGETWSRVIGDGNSTFIDEGEFSWIEFQFRMGTSKWNDGIWDLGE	C24
Ipomoea trifida	itf05g14440.t1	MDKTAAKTGMKKGAWTEEEDNLLRKYIEEFGEGKWHQVPAKAGLNRCRKSCRLRWLNYLRPNIKRGEFAWDEVDLIIRLHKLLGNRWSLIAGRIPGRTANDVKNYWNTHLKKTAEFGMPKPPRRQQENGRGNIVDIGPPPRPPNFSKLSSFLSLGTETTTTTTTSMPDNDVKTTMPHNDVSKRTFTPSPPADSVTQQWWENLLAIGDSRDGAITWSPSLTISDEGDKAVADGETWSRVIGDGNSAFIEEGEFSWNEFQFPMGTSKWNDGIWDLGEQLK	C24
Arabidopsis thaliana	AtMYB113	MGESPKGLRKGTWTTEEDILLRQCIDKYGEGKWHRVPLRTGLNRCRKSCRLRWLNYLKPSIKRGKLCSDEVDLVLRLHKLLGNRWSLIAGRLPGRTANDVKNYWNTHLSKKHDERCCKTKMINKNITSHPTSSAQKIDVLKPRPRSFSDKNSCNDVNILPKVDVVPLHLGLNNNYVCESSITCNKDEQKDKLININLLDGDNMWWESLLEADVLGPEATETAKGVTLPLDFEQIWARFDEETLELN	C24
Arabidopsis thaliana	AtMYB90	MEGSSKGLRKGAWTAEEDSLLRLCIDKYGEGKWHQVPLRAGLNRCRKSCRLRWLNYLKPSIKRGRLSNDEVDLLLRLHKLLGNRWSLIAGRLPGRTANDVKNYWNTHLSKKHESSCCKSKMKKKNIISPPTTPVQKIGVFKPRPRSFSVNNGCSHLNGLPEVDLIPSCLGLKKNNVCENSITCNKDDEKDDFVNNLMNGDNMWLENLLGENQEADAIVPEATTAEHGATLAFDVEQLWSLFDGETVELD	C24
Arabidopsis thaliana	AtMYB114	MEGSSKGLRKGAWTAEEDSLLRQCIGKYGEGKWHQVPLRAGLNRCRKSCRLRWLNYLKPSIKRGKFSSDEVDLLLRLHKLLGNRWSLIAGRLPGRTANDVKNYWNTHLSKKHEPCCKTKIKRINIITPPNTPAQKVDIF	C24
Arabidopsis thaliana	AtMYB75	MEGSSKGLRKGAWTTEEDSLLRQCINKYGEGKWHQVPVRAGLNRCRKSCRLRWLNYLKPSIKRGKLSSDEVDLLLRLHRLLGNRWSLIAGRLPGRTANDVKNYWNTHLSKKHEPCCKIKMKKRDITPIPTTPALKNNVYKPRPRSFTVNNDCNHLNAPPKVDVNPPCLGLNINNVCDNSIIYNKDKKKDQLVNNLIDGDNMWLEKFLEESQEVDILVPEATTTEKGDTLAFDVDQLWSLFDGETVKFD	C24
lpomoea nil	INIL05g09649.t2	MADSSSEPPSGVMKKGAWTEQEDNLLRKCIHKYGEGKWHLVPVRAGLNRCRKSCRLRWLNYLRPDIKRGDFNLDEIDLIMRLHKLLGNSFVCRWSLIAGRIPGRTANDVKNLWNTRLQKKTIATPSSGQEKWKDKAPKTTEKTVVIRPQPRRFVVTSSSRTLPMTGKTTIVTSEEVVQLQGHNMPPPPPPPPEAAESTSVPRLMENVDPNNSIIDPPEEAETSDNLAPWLDDFLLDMEFDGDGMTCMQEGQIEWCDFHIDSDLLDLLS	C24
Ipomoea triloba	itb12g04280.t1	MADSSSSEPPSGVKKGAWTEQEDNLLRKCIHRYGEGKWHLVPVRAGLNRCRKSCRLRWLNYLRPDIKRGDFNLDEIDLIMRLHKLLGNRWSLIAGRIPGRTANDVKNLWNTRLQKKTIANNTPSSGQETWKDKAPKTTENTAVIRPRPRRFAMTSSSRTLPITGKTTIVTSEVVQLPPPAEAAESTSEPRLIENVDPKSMPGETETSDDLGQWLDDFLFDMEFDGDGMACMQEGQIEWCDFHIDSDLLDLLS	C24
Ipomoea trifida	itf12g04070.t1	MADSSSSEPPSGVKKGAWTEQEDNLLRKCIHKYGEGKWHLVPVRAGLNRCRKSCRLRWLNYLRPDIKRGDFNLDEIDLIMRLHKLLGNRWSLIAGRIPGRTANDVKNLWNTRLQKKTIIANNTPSSGQEKWKDKAPKTTENTAVIRPRPRRFVMNSSSRTLPITGKTTIVTSEVVQLQGHNKPPEAAESTSAPRLIENVDPNNSIIDLPGGAETSDDLGQWLDDFLLDMEFDGDGMACMQEGQIEWCDFHIDSDILDLLS	C24
Ipomoea aquatica	GWHPABKX018413	MVNSSARSSLRVRKGAWSEEEDDLLRKCIQKFGEGKWHLVPFRAGLNRCRKSCRLRWLNYLHPDIKRGHFSLDEADLILRLHKLLGNRWSLIAGRIPGRTANDVKNYWHSHLKKKVVDMHMASSNSRQDNNWDDEKDKAPQITENTLFRPRPRRFFRTSLSSSPALSTLTGKAKAVAYDAPPLPPPQLQAHTSSQPEATSLTDLLMVNKVVQQNNNSITTNLPSETTSSSRDVVQWWEDLLYDDKEQLNHQGTTCMHQGLVDWTDDDFPIDVDLLKLLETTN	C24
Ipomoea triloba	itb05g08230.t1	MVNSSARSSPRVRKGAWSEEEDDLLRKCIQKFGEGKWHLVPFRAGLNRCRKSCRLRWLNYLHPDIKRGHFSLEEADLILRLHKLLGNRWSLIAGRIPGRTANDVKNYWHSHLKKKVVGMHMTTSSNSSRQDNNWDDEKSKAPQITENTLFRPRPRRFFRTSPALSTLTGKAPPPPHQLQASQSESTPPPDLLMVNNVQQNNNSIATNLPSETTSVQWWEDLLYDDNEQLNHQGTTDMHQGIIDWTDDGFPIDVDLLTLLDPTN	C24
Ipomoea trifida	itf00g02390.t1	MVNSSARSSPRVRKGAWSEEEDDLLRKCIQKFGEGKWHLVPFRAGLNRCRKSCRLRWLNYLHPDIKRGHFSLEEADLILRLHKLLGNRWSLIAGRIPGRTANDVKNYWHSHLKKKVVGMHMTTSSNSSRQDNNWDDEKSKAPQITENTLFRPRPRRFFRTSPALSTLTGKANAPHQLQASQSEATPPPDLLMVNNVQQTNNSIATNLPSETTSVQWWEDLLYDDNEHQGTTDMHQGIIDWTDDGFPIDVDLLTLLDPTN	C24
lpomoea nil	INIL00g10723.t1	MVNSSARWSPRVRKGAWSEEEDDLLRKCIQKFGEGKWHLVPFRAGLNRCRKSCRLRWLNYLHPDIKRGHFSLEEADLILRLHKLLGNRWSLIAGRIPGRTANDVKNYWHSHLKKKVVGMHMASSNSSRQDNNWDDEKGKAPQIKENILFRPRPRRFFRTSLSSPALSTLTGKAKAVAYDAPPPPHHHQLQAQPEATSPPADLLMVFNVQQNNNSMATNFPAQTTAPPSHDGVKWWDLLYDDDHQGLIDWTTDDDFPIDAEVEAGPRPEVEAGPTRRGRSAREVGRPQGRTASAGEVVRPRHRRSARPRARRMARPGRGGRPSPSRPRRGLSPGTTKARPAGHPRGSVTATPPRRRRDGVTWQRCGGAYVS	C24
lpomoea nil	INIL11g40874.t1	MVNSSARWSPRVRKGAWSEEEDDLLRKCIQKFGEGKWHLVPFRAGLNRCRKSCRLRWLNYLHPDIKRGHFSLEEADLILRLHKLLGNRWSLIAGRIPGRTANDVKNYCTAILRRRSAREVGRPQGRTASAGEVGATSAPEVGATSAPEDGATRQRGTTVAEADPGVA	C24
lpomoea nil	INIL11g40875.t1	MPLVPTRRKLKAAALKPIPHVRHQKMFPFSGISEVEGHDGNQVKANLPVVPSTKADSNIGVATATQRKATASSQQAKQIIPLNPPPLKKHGCPSAVFYCTCRSFCFHFFCILALASYPLHAKQRKYPLRKNLRQPAMVNSSARWSPRVRKGAWSEEEDDLLRKCIQKFGEGKWHLVPFRAGLNRCRKSCRLRWLNYLHPDIKRGHFSLEEADLILRLHKLLGNRWSLIAGRIPGRTANDVKNYWHSHLKKKVVGMHMASSNSSRQDNNWDDEKGKAPQIKENILFRPRPRRFFRTSLSSPALSTLTGKAKAVAYDAPPPPHHHQLQAQPEATSPPADLLMVFNVQQNNNSMATNFPAQTTAPPSHDGVKWWDLLYDDDHQGLIDWTTDDDFPIDVRIAT…	C24
Ipomoea aquatica	GWHPABKX011665	MVISSVWSGSSSRVRKGAWSEEEDNLLRKCIQKYGEGKWHLIPLRAGLNRCRKSCRLRWLNYLHPDIKRGDFSPDEVDLILRLHRLLGNRQVQQWSLIAGRIPGRTANDVKNFWNTHLQKKVFAMASSRQDNWKGKAPEIKENTVLRPRPRRFLKASSSRTTLLTGNATQNGHTTTQPETTSDLLMENVEQNNSTTTLPSALETAPPHDNVLWWEDVLSDEGQIICWSEFPSDVDLSDLLS	C24
Ipomoea batatas	g17138.t1	MVISSVWSESSSRVRKGAWSEEEDQLLRDCIQKYGEGKWHLIPLRAGLNRCRKSCRLRWLNYLRPDIKRGHFSVDEVDLILRLHRLLGNRQVQQQWSLIAGRIPGRTANDVKNFWNTHLQKKVSAMASSRQDSYWKGKAPEITENTVVRPRPRRFLKASSSPTTLLTENATKVVGYDGQLQGHMTTQPETTSNLLMENFQQKNLTTTLPSALETTPHDNVKWWEDVLSDKELNDEGQICWSEFSTDIDLSELLS	C24
Ipomoea batatas	g17109.t1	MVISSVWSESSSRVRKGAWSEEEDQLLRDCIQKYGEGKWHLIPLRAGLNRCRKSCRLRWLNYLRPDIKRGHFSVDEVDLILRLHRLLGNRQVQQQWSLIAGRIPGRTANDVKNFWNTHLQRKVSAMASSRQDSYWKGKAPEITENTVVRPRPRRFLKASSSPTTLLTENATKVVGYDGQLQGHMTTQPETTSNLLMENFQQKNLTTTLPSALETTPHDNVKWWEDVLSDKELNDEGQICWSEFSTDIDLSELLS	C24
Ipomoea trifida	itf12g04100.t1	MANSCAWSGVRKGAWSEEEDNLLRKCIQKYGEGKWHLIPFRAGLNRCRKSCRLRWVNYLRPDIKRGDFKLDEVDLILRLHKLLGNRWSLIAGRIPGRTANDVKNYWNTHIQKKVFAMAAASSDNWKGKATEIRENTVVRPRPRRLSRTPLTGKATAVTYDAQIQGHKIPTSELVMENLQQNNTITSELETTTLNDRLQWWEDFLFDNEGNTCMNQGQVCWANFPTDMDLSELLS	C24
Ipomoea batatas	g17108.t1	MANSSCAWSGVRKGAWSEEEDNLLRKCIQKYGEGKWHLIPFRAGLNRCRKSCRLRWLNYLRPDIKRGDFKLDEVDLILRLHKLLGNRWSLIAGRIPGRTANDVKNFWNTHIQKKVFAMAAASSDNWKGKAPEMRENTVVRPRPRRLSHRTPLTGKATAVICDAQIQGHKIPTSELVMENLQENNTITSELETTTSNDKVQWWEDFLFDNEGSTCVNQGQVGWANFTIDMDLSQLLS	C24
Ipomoea aquatica	GWHPABKX011666	MLCSIAQRYHIITSFSSRKTTLVRSSRRHPAMVNSSSAWSSPSGLMRKGAWTEEEDNLLRKCIQKYGEGKWHLVPLRAGLNRCRKSCRLRWLNYLRPDIKRGDFSVDEVDLILRLHRLLGNRWSLIAGRIPGRTANDVKNYWNTHIQKKVFAMAAASSRMQDYNWKGKAPEIRENTVLKPQPRRFLNTSSLSRTTSLAGKSTAVTYDAQIQVHTLPQPPEAITTTSDLVMENVQQNNTIATLPSELETTTSNDRIQWWEDLLFDKELDDEGTACMHEGQVGWTNLPTDMDLLELLS	C24
lpomoea nil	INIL05g09650.t1	MVNSSSAWPPPSSSRLMRKGAWTEEEDNLLRKCIQKYGEGKWHLVPLRAGLNRCRKSCRLRWLNYLRPDIKRGDFSVDEVDLIMRLHRLLGNRWSLIAGRIPGRTANDVKNYWNTHIQKKVFAMARMQDNWKGKAPEIRENTVVRPRPRRFLNTSLSPTSKTGKATAVTYDAQIQGHTLPQPPEAIITTSDLVMENVQLNNTIATLPSELETTTSDDRVRWWEDLLFDKEFNDDEGNACMHEGQVGWTNLPIDMDLLELLS	C24
Ipomoea triloba	itb12g04290.t1	MVINSSSAWPSPSGLMRKGAWTEEEDNLLRKCIQKYGEGKWHLVPLRAGLNRCRKSCRLRWLNYLRPDIKRGDFSVDEVDLIMRLHRLLGNRWSLIAGRIPGRTANDVKNYWNTHIQKKVFAMAAASSKMQDNWKGKAPEIRENTVVRPQPRRFLNTSSLSRTSMAGKATAVTYDAQIQAHALPHPEPTTSDLVMENVQKNDTIATFPSELETTTFDDRVRWWEDLLFDKELNDEGTACMHEGQVGWSHLPTDIDLLELLS	C24
Ipomoea trifida	itf12g04080.t1	MVNSLSSAWPSPSGLMRKGAWTEEEDNLLRKCIQKYGEGKWHLVPLRAGLNRCRKSCRLRWLNYLRPDIKRGDFSVDEVDLIMRLHRLLGNRWSLIAGRIPGRTANDVKNYWNTHIQKKVFAMAAASSRMQDNWKGKAPEISKNTVVKPQPRRFLNTSSLSRTPMTGKATAVTNYAQIQAHTLPQRETTTTSDLVMENVQKNDTIASFPSELETTTFDDRVQWWEELLFDKELNDEGTACMHEGQIGWSHLPTDIDLLELLS	C24
Arabidopsis thaliana	AtMYB95	MGRTTWFDVDGLRKGEWTAEEDRKLVVYINEHGLGEWGSLPKRAGLQRCGKSCRLRWLNYLRPGIKRGKFTPQEEEEIIKYHALLGNRWAAIAKQMPNRTDNDIKNHWNSCLKKRLAKKGIDPMTHEPTTTTSLTVDVTSSSTTSSPTPSPTSSSFSSCSSTGSARFLNKLAAGISSRKHGLESIKTVILAEQPREAVDEEKMMTINMKEKELISCYMEIDETMSIDELPCDDSTSGFVAFDDYSLIDPYRDGVYVSDFYDETEHLDLFLL
Arabidopsis thaliana	AtMYB47	MGRTTWFDVDGMKKGEWTAEEDQKLGAYINEHGVCDWRSLPKRAGLQRCGKSCRLRWLNYLKPGIRRGKFTPQEEEEIIQLHAVLGNRWAAMAKKMQNRTDNDIKNHWNSCLKKRLSRKGIDPMTHEPIIKHLTVNTTNADCGNSSTTTSPSTTESSPSSGSSRLLNKLAAGISSRQHSLDRIKYILSNSIIESSDQAKEEEEKEEEEEERDSMMGQKIDGSEGEDIQIWGEEEVRRLMEIDAMDMYEMTSYDAVMYESSHILDHLF
Arabidopsis thaliana	AtMYB34	MVRTPCCKEEGIKKGAWTPEEDQKLIAYLHLHGEGGWRTLPEKAGLKRCGKSCRLRWANYLRPDIKRGEFSPEEDDTIIKLHALKGNKWAAIATSLAGRTDNEIKNYWNTNLKKRLKQKGIDAITHKPINSTGQTGFEPKVNKPVYSSGSARLLNRVASKYAVELNRDLLTGIISGNSTVAEDSQNSGDVDSPTSTLLNKMAATSVLINTTTTYSGFSDNCSFTDEFNEFFNNEEISDIYTTVDNFGFMEELKSILSYGDASAGVIENSPEVNVADAMEFIDSWNEDDNMVGVFV	C25
Arabidopsis thaliana	AtMYB122	MVRTPCCRAEGLKKGAWTQEEDQKLIAYVQRHGEGGWRTLPDKAGLKRCGKSCRLRWANYLRPDIKRGEFSQDEEDSIINLHAIHGNKWSAIARKIPRRTDNEIKNHWNTHIKKCLVKKGIDPLTHKSLLDGAGKSSDHSAHPEKSSVHDDKDDQNSNNKKLSGSSSARFLNRVANRFGHRINHNVLSDIIGSNGLLTSHTTPTTSVSEGERSTSSSSTHTSSNLPINRSITVDATSLSSSTFSDSPDPCLYEEIVGDIEDMTRFSSRCLSHVLSHEDLLMSVESCLENTSFMREITMIFQEDKIETTSFNDSYVTPINEVDDSCEGIDNYFG	C25
Arabidopsis thaliana	AtMYB51	MVRTPCCKAELGLKKGAWTPEEDQKLLSYLNRHGEGGWRTLPEKAGLKRCGKSCRLRWANYLRPDIKRGEFTEDEERSIISLHALHGNKWSAIARGLPGRTDNEIKNYWNTHIKKRLIKKGIDPVTHKGITSGTDKSENLPEKQNVNLTTSDHDLDNDKAKKNNKNFGLSSASFLNKVANRFGKRINQSVLSEIIGSGGPLASTSHTTNTTTTSVSVDSESVKSTSSSFAPTSNLLCHGTVATTPVSSNFDVDGNVNLTCSSSTFSDSSVNNPLMYCDNFVGNNNVDDEDTIGFSTFLNDEDFMMLEESCVENTAFMKELTRFLHEDENDVVDVTPVYERQDLFDEIDNYFG	C25
Arabidopsis thaliana	AtMYB28	MSRKPCCVGEGLKKGAWTTEEDKKLISYIHDHGEGGWRDIPQKAGLKRCGKSCRLRWTNYLKPEIKRGEFSSEEEQIIIMLHASRGNKWSVIARHLPRRTDNEIKNYWNTHLKKRLMEQGIDPVTHKPLASSSNPTVDENLNSPNASSSDKQYSRSSSMPFLSRPPPSSCNMVSKVSELSSNDGTPIQGSSLSCKKRFKKSSSTSRLLNKVAAKATSIKDILSASMEGSLSATTISHASFFNGFTEQIRNEEDSSNTSLTNTLAEFDPFSPSSLYPEHEINATSDLNMDQDYDFSQFFEKFGGDNHNEENSMNDLLMSDVSQEVSSTSVDDQDNMVGNFEGWSNYLLDHTNFMYDTDSDSLEKHFI	C25
Arabidopsis thaliana	AtMYB29	MSRKPCCVGEGLKKGAWTAEEDKKLISYIHEHGEGGWRDIPQKAGLKRCGKSCRLRWANYLKPDIKRGEFSYEEEQIIIMLHASRGNKWSVIARHLPKRTDNEIKNYWNTHLKKLLIDKGIDPVTHKPLAYDSNPDEQSQSGSISPKSLPPSSSKNVPEITSSDETPKYDASLSSKKRCFKRSSSTSKLLNKVAARASSMGTILGASIEGTLISSTPLSSCLNDDFSETSQFQMEEFDPFYQSSEHIIDHMKEDISINNSEYDFSQFLEQFSNNEGEEADNTGGGYNQDLLMSDVSSTSVDEDEMMQNITGWSNYLLDHSDFNYDTSQDYDDKNFI	C25
Arabidopsis thaliana	AtMYB76	MSKRPYCIGEGLKKGAWTTEEDKKLISYIHDHGEGGWRDIPEKAGLKRCGKSCRLRWTNYLKPDIKRGEFSYEEEQIIIMLHASRGNKWSVIARHLPKRTDNEVKNYWNTHLKKRLIDDGIDPVTHKPLASSNPNPVEPMKFDFQKKSNQDEHSSQSSSTTPASLPLSSNLNSVKSKISSGETQIESGHVSCKKRFGRSSSTSRLLNKVAARASSIGNILSTSIEGTLRSPASSSGLPDSFSQSYEYMIDNKEDLGTSIDLNIPEYDFPQFLEQLINDDDENENIVGPEQDLLMSDFPSTFVDEDDILGDITSWSTYLLDHPNFMYESDQDSDEKNFL	C25
Ipomoea aquatica	GWHPABKX020629	MEPSAALKKGPWSPDEDRKLVSYIMRYGIWNWRQMPKYAGLARTGKSCRLRWVNYLRPDVRRGPFDIEEVAIFVHLYQSLGNKWSAIAAQLPGRTDNDIKNFFHTHLKKLLKINNAGAGAGAASRPKPSIRAKRLISQTVATNLINNTVAVAAPPPPPESPDSWNSENYNDNINFSETPQVVILESSPNLFAPTVLSAYTAAPAAVTVDMNKNISSSYDVDTTAFWHNMLAEANRV	C26
Ipomoea batatas	g25412.t1	MEPPTLKKGPWSPEEDRKLVSYIMRYGIWNWRQMPRYAGLARTGKSCRLRWVNYLSPDVRRGPFDMEEVAILIHHYQSLGNKWSAIAAQLPGRTDNDIKNFFHTHLKKLLKINNAAAPSRPKPSIRSKRLISQTVATNLIKNTVAVAAPPQPPPESPDSWNSEIYQVSDNNINFSETPQFNNNDNNNNMMTMRSSSQVVILESSPNSFAPPLSGEARFYTAAAPVDMKMNISPSSDVDATADFWYNMLAEAERL	C26
Ipomoea triloba	itb03g14390.t1	MEPAAALKKGPWSPEEDRKLVSYIMRYGIWNWRQMPKYAGLARTGKSCRLRWVNYLSPDVRRGPFDMEEVAILIHHYQSLGNKWSAIAAQLPGRTDNDIKNFFHTHLKKLLKINNAAAPSRPKPSIRSKRLISQTVATNLINNTVAAAAPPPPPPESPDSWNSENYEVSDNNINFSETPQDNNNNNMMTMMRSSPQVVILESSPNSFAAPLCGEDRFYTAAAPVDVKMNFSSSSDVDATADFWYNMLAEAERL	C26
Ipomoea trifida	itf03g13750.t1	MEPAAALKKGPWSPEEDRKLVSYIMRYGIWNWRQMPKYAGLARTGKSCRLRWVNYLSPDVRRGPFDMEEVAILIHHYQSLGNKWSAIAAQLPGRTDNDIKNFFHTHLKKLLKINNAAAPSRPKPSIRSKRLISQTVATNLINNTVAAAAPPPPPESPDSWNSDNYHVSDNNINFSETPQVNNNDNNNNMMTMRSSSQVVILESSPNSFAPPLSGEARFYTAAAPVTVDMKMNFSSSSDVDATADFWYNMLAEAERL	C26
Ipomoea purpurea	Ipurp_gene40910	MVNLKKGAWSPEEDRRLISYITKYGMWNWSQIPKFAGLARTGKSCRLRWINYLRPDIKRGPFSVEEVEVIVRMYLSLGNRWSAMAAQLPGRTDNDIKNFYHTHLKKNLEAVSVPVSSRRAAAENCRKRTNKSKNDVDNAPPPVNVVVAEKPHHHRDDDHVLLDSSPGGFGNPNVARDQEVHHPSYSLSAAMDRMSASSEDYDEDKSFWYNVLKKADDLKF	C26
Ipomoea aquatica	GWHPABKX010812	MVNLKKGAWSPQEDRRLISYINKYGIWNWSQMPKFAGLARTGKSCRLRWINYLRPDVKRGPFSVEEVEVIVRMYLSLGNRWSAMAAQLPGRTDNDIKNFYHTHLKKNLRAVSVPVSRRPPAAENGRKRTKVMVQLLPEEKHPLPAVNVVVAEEPRHDDHVLLDSSPGGFENPNVGREQEVHRRFSSSLSAAMDRMSLSFEDCDEDKSFWYNVLKEAEDLN	C26
lpomoea nil	INIL02g17103.t1	MAEVKRGAWSPEEDRKLISYIRNHGIWNWTQMPKFAGLSRTGKSCRLRWVNYLRPDVKRGPFSREEVEIIIKMYESMGNRWSAMAAQLPGRSDNEIKNFFHTHLKKHLRRQPKHAAAAADRRSKDDNTTSDDAKIIIADHCNSSSVVILESSRSCSSRVENNDAPSGGNNGTAPAFSSDTHDDDVNAFWYDVLMEAEYLNF	C26
Ipomoea triloba	itb03g14400.t1	MAEVKRGAWSPEEDTKLISYIRNHGIWNWTQMPKFAGLARTGKSCRLRWVNYLRPGVKRGPFSREEVEIIIKMYESMGNRWSAMAAQLPGRSDNEIKNFFHTHLKKQLRRQEAKHAATDHRISKADKTTSDDAKINIIADDCKLLGSSSSSVVILESSQSCSSRVENNDGSSGGNNGTAAVAPPFSSDTDDDVNAFWYDVLMEAEYLNF	C26
Ipomoea trifida	itf03g13760.t1	MAEVKRGAWSPEEDTKLISYIRNHGIWNWTQMPKFAGLARTGKSCRLRWVNYLRPGVKRGPFSREEVEIIIKMYESMGNRWSAMAAQLPGRSDNEIKNFFHTHLKKHLRRQEPKHAATDHHRISKADNTTSDDAKINIIADDCKLLGSSSSVVILESSRSCSSTVENNDGSSGGNNGTTAVAPPFSSDTDDDVNGFWYDVLMEAEYLNF	C26
Ipomoea batatas	g25413.t1	MAEVKRGAWSPEEDTKLISYIRNHGIWNWTQMPKFAGLARTGKSCRLRWVNYLRPGVKRGPFSREEVEIIIKMYESMGNRWSAMAAQLPGRSDNEIKNFFHTHLKKHLRRQEPKHAATDHHRISKADNTTSDDAKINIIADDCKLLGSSSSVVILESSRSCSSRVVENNDGSSGGNNGTAVVAPPFSSDTDDDVNGFWYDVLMEAEYLNF	C26
lpomoea nil	INIL09g30446.t1	MVRTPCCDVSGMKKGTWTVEEDKKLAAYITKYGCWNWRQLPKYAGLSRCGKSCRLRWMNYLRPNIKRGNYSQEEDQLILKLHRQLGNKWSAIATHLPGRTDNEIKNHWHTSLKKLTEQGYASSSSPTQQPRKKPSAGRTKRSRKQQEIPSSVSAHEILESSQWSSSSSSSPSSSSSPSIGTSSPNGENTPEPSPDQIQTPQILGSSEDESFWNEPFLLDNAFASDDFLDYRPASPFSQYGEFSSSCNLVDELVNELMDYL	C26
Ipomoea triloba	itb11g05360.t1	MVRTPCCDVSGLKKGTWTVEEDKKLAAYISQYGCWNWRQLPKYAGLSRCGKSCRLRWMNYLRPNIKRGNYTQEEDQLILKMHRQLGNKWSAIAAHLPGRTDNEIKNHWHTSLKKLTEQGYASSSSSPTQQPRKKPSAGRTKRSRKQQPIPSASAPYSSSSNVSAHEILESSQWSSSQQAFSSSSPSSSSPSIGTSSPNAGNTPEACADQNQTPPQIVGSTSEDESFWNEPFLLDNAFASGDDFLDYRPASPFSQYGQFSSSCNLFDELVNELMDYL	C26
Ipomoea trifida	itf00g20620.t1	MVRTPCCDVSGLKKGTWTVEEDKKLAAYISQYGCWNWRQLPKYAGLSRCGKSCRLRWMNYLRPNIKRGNYTQEEDQLILKMHRQLGNKWSAIAAHLPGRTDNEIKNHWHTSLKKLTEQGYASSSSSPTQQPRKKPSAGRTKRSRKQQPIPSASAPYSSSSAVSAHEILESSQWSSSEQAFSSSHSSSPSIGTSSPNAGNTPEACGDQNQTPPQIVGSTSEDESFWNEPFLLDNAFASGDDFLDYRPASPFSQYGQFSSSCNLYDELVNELMDYL	C26
Ipomoea batatas	g30904.t1	MVRTPCCDVSGLKKGTWTVEEDKKLAAYISQYGCWNWRQLPKYAYRLPLLQVFVHIIYIIGLSRCGKSCRLRWMNYLRPNIKRGNYTQEEDQLILKMHRQLGNKWSAIAAHLPGRTDNEIKNHWHTSLKKLTEQGYASSSSSPTQQPRKKPSAGRTKRSRKQQPIPSASAPYSSSSTVSAHEILESSQWSSSEQAFSSSHSSSPSIGTSSPNGGNTPEPCADQNQTPPQVVGSSEDESFWNEPFLLDNAFASGDDFLDYRPASPFSQYGQFSSSCNLYDELVNELMDYL	C26
Ipomoea aquatica	GWHPABKX029481	MVRTPCCDKSGFKKGTWTPEEDRKLAAYVTRYGCWNWRQLPKYAGLARCGKSCRLRWMNYLRPNIKRGNYTKEEDEIILRLHEQLGNKWSAIAAHLPGRTDNEIKNHWHTTLKKNSRQPSSSPAQNPQPKKRSSSSRAKRQDRANSFPENPIISAHEILESSQWSPQQSSSEASSSSSSTTTPKSDEIIHDDQTIHGEFGHVECDESFWSEPFIMDNVWSKNEFDVPSINFGLFSPPSPLTDYDFVCSFDHYFSEGANNLNW	C26
lpomoea nil	INIL06g15156.t1	MVRTPCCDKSGFKKGTWTPEEDRKLAAYVTRYGCWNWRQLPKFAGLARCGKSCRLRWMNYLRPNIKRGNYTKEEDETIVRMHEQLGNKWSAIAAHLPGRTDNEIKNHWHTSLKKNSRKPSSSSPTQNPQPKKRSSSSTRTKRQDRANSSENPIISTHEILESSQWSPQPSSSETSSSSSSSSTTTTTTTKSDGIIHDDQTVQGEFGHMECDESFWSEPFIMDNFWSNNELVVPSIDFGLLSPPSPFRDYDFLGSFDHFPEGFNNLNW	C26
Ipomoea triloba	itb10g01390.t1	MVRTPCCDKSGFKKGTWTPEEDRKLAAYVTRYGCWNWRQLPKYAGLARCGKSCRLRWMNYLRPNIKRGNYTKEEDEIIMRMHEQLGNKWSAIAAHLPGRTDNEIKNHWHTSLKKNSRQLSSSPAQPKKKSSSSRTKRQDRANSFPENPIISAHEILESSQWSPQQSSSEACSSSPSSSSTTTTTTKSDEIIHDDQTVQGEFGHMECDESFWSEPFIMDSLWSKNEFDVPSIDFGLLSPPSPFRDYDFLCSFDHFPEGVNNLNW	C26
Ipomoea trifida	itf10g01490.t1	MVRTPCCDKSGFKKGTWTPEEDRKLAAYVTRYGCWNWRQLPKYAGLARCGKSCRLRWMNYLRPNIKRGNYTKEEDEIIMRMHEQLGNKWSAIAAHLPGRTDNEIKNHWHTSLKKNSRQLSSSPAQPKKKSSSSRTKKQDRTNSFPENPIISTHEILESSQWSPQQSSSEACSSSPSSSSTTTTTTKSDEIIHDDQTVQGEFGHMECDESFWSEPFIMDNLWSKNEFDVPSIDFGLLSPPSPFRDYDYLCSFDHFPEGVNNLNW	C26
Ipomoea batatas	g37934.t1	MVRTPCCDKSGFKKGTWTPEEDRKLAAYVTRYGCWNWRQLPKYAGLARCGKSCRLRWMNYLRPNIKRGNYTKEEDEIIMRMHEQLGNKWSAIAAHLPGRTDNEIKNHWHTSLKKNSRQLPSSPAQPKKKSSSSRTKKQDRTNSFPENPIISAHEILESSQWSPQQSSSEACSSSPSSSSTTTTTTKSDEIIHDDQTVQGEFGHMECDESFWSEPFIMDNLWSKNEFDVPSIDFGLLSPPSPFRDYDYLCSFDHFPGVNNLNW	C26
Ipomoea aquatica	GWHPABKX024617	MVKTPSVDKNGIKKGLWSKEEDYKLKTFIESHGHKNWRQLPKIAGLSRCGKSCRLRWMNYLRPGLKKGAYSLEEDELIIRLHNKHGNKWSAIAEHLPGRSDNEIKNHWHTHLKKRAKQTQKPEESIMELPSAETSEISDFEFKPQDDDIFNNILNPDEVVLPENSQNVDIPLSQEVSAASVGGISSSSSSSSISDWILDDISTISLESFMDPLESFWAKPFVADTLYPKNVGYPVTLFEGENFPVLGGDFVSPYFEDAAWH	C26
lpomoea nil	INIL09g30445.t1	MVKTPSVDKNGIKKGLWSKEEDNKLKTFIESHGHKNWRQLPKIAGLSRCGKSCRLRWMNYLRPGLKKGGFSVQEDEIIIGLHNKLGNKWSAIAELLPGRSDNEIKNHWHTHLKKRAKETQKPEESMELLPPTAETSEISDFEFNPQEDIFNILNPDEVSLPQNSQTVDNIPLSQEVSAASGGGISSSSSSSSISDWIIDDISTISLESFMDPLESFWTEPFVADTLLYPKNVGYPVTLFEGENFPVQTSLLGGDIVPTYFEDATWY	C26
Ipomoea trifida	itf00g57540.t1	MVKTPSVDKNGIKKGLWSKEEDDKLKTFIESHGHKNWRQLPKIAGLSRCGKSCRLRWMNYLRPGLKKGAFSFEEDEIIVKLHNKLGNKWSAMAELLPGRSDNEIKNHWHTHLKNRAKQTQKPEESMEELLPPSAETSEFSDFEFKPTQDDIFNILNLDEVSLPQNSQTLDIPLSQEVSAVSGGGISSSSSSSSISDWILDDISTISLESFMDPLESFWTEPFVADTLYPKNVGYPVTLFDGENFPVQTSLLGGDIVPPCFEDAAWY	C26
Ipomoea batatas	g30903.t1	MVKTPSVDKNGIKKGLWSKEEDDKLKTFIESHGHKNWRQLPKIAGLSRCGKSCRLRWMNYLRPGLKKGAFSVQEDEIIIRLHNKLGNKWSAMAELLPGRSDNEIKNHWHTHLKNRAKQTQKPEESMEELLPPSAETSEFSDFEFKPPQDDIFNILNLDEVSLPQNSQTLDIPLSQEVSAASSGGGISSSSSSSSISDWILDDISTISLESFMDPLESFWTEPFVSDTIYPKNVGYPVTLFEGENFPVQTSPLEGNFVPPYFEDAAWY	C26
Ipomoea triloba	itb11g05350.t1	MKHIKKVKGIRERERSTNPEKEKMVKTPSVDKNGIKKGLWSKEEDDKLKTFIESHGHKNWRQLPKIAGLSRCGKSCRLRWMNYLRPGLKKGAFSVQEDEIIVRLHNKLGNKWSAMAELLPGRSDNEIKNHWHTHLKNRAKQTQKPEESVEELLPPSAETSEFSDFEFKPPQDDIFNILNLDEVALPQNSQTVNIPLSQEVSAASSGGGLTSSFSSSSSSISDWILDDISTISLESFMDPLESFWTEPFVADTSYPKNVGYPVTLFEGENFPVQTSPLEGNFVPPYFEDAAWY	C26
Ipomoea trifida	itf07g15470.t1	MVKTPSVDKNGIKKGLWSKEEDDKLKTFIESHGIRIGDNCLKLAFSSLSRCGKSCRLRWMNYLRPGVEEGAFSVQEDEIIVKLHNKLGNKWSAMAELLPGRSDNQIKNHWHTHLKNRAKQTQKPEESMEELLPPYAETSEFSDFEFNRRRMTF	C26
Ipomoea aquatica	GWHPABKX029482	MVRSPSVDQNGKKKGTWSKEEDDKLRAYVLKYGHQNWRQLPNLAGLLRCGKSCRLRWLNYLKPGIKRGNFTKDEDQLILNLHKQLGNKWSAIATRLPGRSDNEIKNQWHTRLKKLDNVGVIEWSKTQWSDADDAQSVQSSDKSQQQLAPFGLQAAMESLPFSPKTEPFSCFMDSAVLSGEEGTSNEGETSFQECFDQSLWNDGDGGDDDDDSRELEQEFFIPDRLFADEEIESLLNDFP	C26
lpomoea nil	INIL06g15152.t1	MVRTPSVDQNGKRKGGWSKEEDDMLRAHVLKHGHQNWRQLPNLAGLLRCGKSCRLRWVNYLKPGIKRGNFTKDEDQVILNLHKQLGNKWSAIAARLPGRSDNEIKNHWHTCLKKFDNVGVMESSKTRSPSHADDDAQSVQSSDKSQQHLAPFGLLQAAMETLPLFSPETEPFSYFMDSAVLGSEEGTSNDGETSFQERSDQRLWNDDDSRELEQQDFFIPDRLFADEEIQSLLNDFP	C26
Ipomoea triloba	itb10g01380.t1	MVRAPSVDQNGKKKGAWSKEEDDTLRAYVLKHGHQNWRQLPNLAGLSRCGKSCRLRWVNYLKPGIKRGNFTRDEDQLILNLHKQLGNKWSAIAARLPGRSDNEIKNHWHTCLKKFDNVGVIESSKTQSSHSDDAQSVQSSDKSQQQHLAPFDLQAAMETLPFSPKTEPFSYFMDSAVLSSEEGTSNDDDDDDSRELEQEIFVPDRLFVDEEIQSLLNDFP	C26
Ipomoea trifida	itf10g01480.t1	MVRAPSVDQNGKKKGAWSKEEDDMLRAYVLKHGHQNWRQLPNLAGLSRCGKSCRLRWVNYLKPGIKRGNFTRDEDQLILNLHKQLGNKWSAIAARLPGRSDNEIKNHWHTCLKKFDNVGVIESSKTQSSSHADDDAQSVQSSDKSQQQHLAPFGLQAATETIPFSPKTEPFSSFMDSAVLSSVEGTSNDDDDDDSRELLEQEFFIPDFADEEIQSLLNDFP	C26
Ipomoea batatas	g37936.t1	MLRAYVLKHGHQNWRKLPNLAGLSRCGKSCRLRWVNYLKPGIKRGNFTRDEDQLILNLNKQLGNKWSAIAARLPGRSDNEIKNHWHTCLKKFDNVGVVESSKTHSSSHADDAQSVQSSDKSPQQHLAPFGLQAAMETLPFSPKTEPFSSFMDSAVLMSSEEGTSNDYDDDDSRELLEQEFFIPDFADEEIQSLLNDFP	C26
Ipomoea purpurea	Ipurp_gene51027	MVRGPSVDKYGLKKGAWSEEEDDKLRAYVLRYGHWNWRQLPKFAGLSRCGKSCRLRWMNYLKPGIKRGSFSKDEDEMIIKLHKELGNKWSAIAGKLPGRSDNEIKNHWHAHLKKHLQTKQDPKIIRSEPKINETTAETFQKVKIDESAVYDAISRYSQGTSSSEESSCLSSISISNSLDLSCNTTGWTVPEEGVMMTSSQSFGETFDCFWDDLLFADASFSPSESEGGFMSPTSKVEEEFTLPYSLFGEDDVNFLNNFM	C26
lpomoea nil	INIL09g30444.t1	MVRGPSVDKNGLKKGAWSEEEDDKLRAYVLRYGHWNWRQLPKFAGLSRCGKSCRLRWMNYLKPGIKRGSFSNDEDEMIIKLHKELGNKWSAIAGKLPGRSDNEIKNHWHAHLKKHLQTKQDPKIIRSELKINETTAEYGSSETTQKVKIGEDESSFYDAISRYSQGTSSSEESSCLSSISISKSLDLSCNTTGWTVPEEGVMMTSSQSFGETFDCFWDDLLFADASFSPSESEGGFMSPTSQVEEEFTLPYSLFGEDDVNFLNNFM	C26
Ipomoea triloba	itb11g05340.t1	MVRAPSVDKNGLKKGAWSEEEDDKLRAYVLRYGHWNWRQLPKFAGLSRCGKSCRLRWMNYLKPGIKRGSFSKDEDEMIIKLHKELGNKWSAIAGKLPGRSDNEIKNHWHAHLKKHLQTKQDPKIIRSEQKINETAEYETFQKVKIAEDESSIYDAISSYSQGASSSEESSCLSSNSKSSDLISCNTVWTVPEEGMMMTSSQSFEETFFWDDLLFADASFSSSESEGGFMSPTSMVEEEFTLPYSLFGEDDVNFLNNFM	C26
Ipomoea trifida	itf11g05050.t1	MVRAPSVDKNGLRKGAWSEEEDDKLRAYVLRYGHWNWRQLPKFAGLSRCGKSCRLRWMNYLKPGIKRGSFSKDEDEMIIKFHKELGNKWSAIAGKLPGRSDNEIKNHWHAHLKKHLQTKQDPKIIQSEQKINETAEYETFQKVKIVEDESSIYDAISSYSQGASSSEESSCLSSNSNSNSSDLISCNTVWTVPEEGMMMTSSQSFEETFDCFWDDLLFADASFSSSESEGGFMSPTSMVEEEFTLPYSLFGEDDVNFLNNFM	C26
Ipomoea trifida	itf11g05040.t1	MVRGPCVDKNGLKKGAWSEEEDDKLRAYVLRYGHWNWRQLPRFAGLSRCGKSCRLRWLNYLKPGVKRGSFSQEEDEMILKLHKELGNKWSAIAAKLSGRSDNEIKNHWHTNLKKRLGLALHKKQDPEPSSDADQLDLQPSKSSQEPQATQDQKHQINTAIICDAVQTEISSHSQETSCSTEVSSTFTSSQSFEEPLESFWNELLFADPIYGGNGNSYYSSSESEEGLIMSSNSSTVEEDFTLPYSLFCDDINFLSNFMQ	C26
Ipomoea batatas	g30900.t1	MVRGPCVDKNGLKKGAWSEEEDDKLRAYVLRYGHWNWRQLPRFAGLSRCGKSCRLRWLNYLKPGVKRGSFSQEEDEMILKLHKELGNKWSAIAAKLSGRSDNEIKNHWHTNLKKRLGLALHKKQDPGPSDADRLDLQPSKNSQEPQATQDQKHQINTAIICGAVPAEISSHSQETSCSTTEGSSTFTSSQSFEEPLESFWNELLFSDPIYGGNGNTYYSSSESEEGLIMSSNSSTVEEDFTLPYSLFCDDINFLSNFMQ	C26
Ipomoea triloba	itb11g05330.t1	MVRGPCVDKNGLKKGAWSEEEDDKLRAYVLRYGHWNWRQLPRFAGLSRCGKSCRLRWLNYLKPGVRRGRFSQEEDEMILELHKELGNKWSAIAAKLSGRSDNEIKNHWHTNLKKRLGLALHNKRDPEPSDADQLDLQPSKNSQEPQATQDQKHQINTAIICDAVQAEISSHSQETSCSTTEGSSTFTSSQSFEEPLESFWNELLFSDPIYGGNGNSYYSSSESEEGLIMSSNSSTVEEDFTLPYSLFCDDINFLSNFMQ	C26
Ipomoea batatas	g30901.t1	MVRGPCVDKNGLKKGAWSEEEDDKLRAYVLRYGHWNWRQLPRFAGLSRCGKSCRLRWLNYLKPGVRRGSFSQEEDEMILELHKELGNKWSAIAAKLSGRSDNEIKNHWHTNLKKRLGLALHNKQDPEPSDADQLDLQPSKNSQEPQATQDQKHQNNTAIICDAVLAKMSSHSQETSCSTEVSSTFTSSSSQSFEEPLESFWNELLFSDPIYGGNGNSYYSSSESEEGLIMSSNSSTVEEDFTLPYSLFXAGDFVDPDLTWKTPPVLVAPPPSSLFLVLLWCDLSAATIISTFGLLIWRILGAGTALVFSVACSQCWHHFSGFGCGVVTVLPPSLVFQAVDLVDYQCWHHLCMLKVGVVSMMLNFLKVSAAAKALRSKIWRLQHLEMVEGNEVIKSSQAQ…	C26
lpomoea nil	INIL03g21132.t1	MGRPPCCDKVGVKKGPWTPEEDIILVSYIQENGPGNWRAVPTNTGLLRCSKSCRLRWTNYLRPGIKRGNFTEQEEKMIIHLQALLGNRWAAIASYLPQRTDNDIKNYWNTHLKKKLKKMQGEDNANADNINGGANSSSSSHHSISKGQWERRLQTDIHLAKQALCEALSLDKSNPVQPAPNPPVQTGPYASSAENIARLLESWVKSNGPTRSNSETTTTQTGLAGSTSSPSEATFDHSIFSYNSEAFSAVESKPVFARAAAAPPTFQTQTKPNNDNIAPPHETQMPLTLLEKWLFDDAANVQPQDGIMGIPVPLPETAELF	C27
Ipomoea aquatica	GWHPABKX005834	MGRPPCCDKVGVKKGPWTPEEDIILVSYIQEHGPGNWRAVPTNTGLLRCSKSCRLRWTNYLRPGIKRGNFTEQEEKMIIHLQALLGNRWAAIASYLPQRTDNDIKNYWNTHLKKKLKKMQGEDNAESSAQQEGNNSSSSSHHSISKGQWERRLQTDIHLAKQALCEALSIDKTNPVVSAAGSPNPAGPPVHTGPYASSADNIARLLESWVKSNGPTRSNSESTRSTTQTGIAGSSSSPSEATFDHSIFSFNSCNNSEALSAVESKPVFARAAAAPPPTFQTQPKPNINETQMPLTLLEKWLFDDAANVQPQDGIMGIPVPLAETAELF	C27
Ipomoea triloba	itb02g16320.t1	MGRPPCCDKVGVKKGPWTPEEDIILVSYIQEHGPGNWRAVPTNTGLLRCSKSCRLRWTNYLRPGIKRGNFTEQEEKMIIHLQALLGNRWAAIASYLPQRTDNDIKNYWNTHLKKKLKKMQGEDGAESSGGQDGNSSSSSHHSISKGQWERRLQTDIHLAKQALCEALSMDKSKPVLSAGGSSNPATVPVQTGPYASSAENIARLLESWVKNNGPTRSNSETTVTQTGFAGSTSSPSEATFDHSLFSFNSTCNNSEALSAVESKPVFARAAVAPPTFLTQPKPNNYNIAPPETQMPLTLLENWLFDDAANVQPQEGIMGMPVPLAGTAELF	C27
Ipomoea trifida	itf02g04020.t1	MGRPPCCDKVGVKKGPWTPEEDIILVSYIQEHGPGNWRAVPTNTGLLRCSKSCRLRWTNYLRPGIKRGNFTEQEEKMIIHLQALLGNRWAAIASYLPQRTDNDIKNYWNTHLKKKLKKMQGEDGAESSGGQDGNSSSSSHHSISKGQWERRLQTDIHLAKQALCEALSMDKSKPVLSAGGSSNPAPVPVQTGPYASSAENIARLLESWVKNHGPTRSNSETTVTQTGFAGSTSSPSEATFDHSLFSFNSTCNNSEALSAVESKPVFARAAVAPPAFLTQPKPNNYNNAPPGTQMPLTLLENWLFDDAANVHPQEGIMGMPVPLAGTAELF	C27
Ipomoea batatas	g53402.t1	MGRPPCCDKVGVKKGPWTPEEDIILVSYIQEHGPGNWRAVPTNTGLLRCSKSCRLRWTNYLRPGIKRGNFTEQEEKMIIHLQALLGNRWAAIASYLPQRTDNDIKNYWNTHLKKKLKKMQGEDGAESSGGQDGNSSSSSHHSISKGQWERRLQTDIHLAKQALCEALSIDKSKPVLSAGGSSNPAPVPVQTGPYASSAENIARLLESWVKNHGPTRSNSETTVTQTGFAGSTSSPSEATFDHSLFSFNSTCNNSEALSAVESKPVFSRAAVAPPAFLTQPKPNNYNNAPPETQMPLTLLENWLFDDAANVHPQEGIMGMPVPLAGTAELF	C27
Ipomoea aquatica	GWHPABKX023929	MGRPPCCDKIGVKKGPWTPEEDIILVSYIQEHGPGNWRAVPTNTGLLRCSKSCRLRWTNYLRPGIKRGNFTDQEEKMIIHLQALLGNRWAAIASYLPQRTDNDIKNYWNTHLKKKLTKLEGSSEDGQDGNSSSSSHSQSISKGQWEKRLQTDIHMAKQALCDALSIHKPTPEPLQPVQTPNRPVQPSSTSTYASSTENIARLLQTWTKPVQTRSNSETTIQSSLNNNPSLGPGSSSSPSEGTALSSTAFDQTVFGFNSNSDVISHSMDENNPWVLPVESKPQSVAPQNGNTSNNFGTQLPLTFLEKWLLDDANNVPAPDDLMDMGMGIDLF	C27
lpomoea nil	INIL09g35855.t1	MGRPPCCDKIGIKKGPWTPEEDIILVSYIQEHGPGLLRCSKSCRLRWTNYLRPGIKRGNFTDQEEKMIVHLQALLGNRWAAIASYLPQRTDNDIKNYWNTHLKKKLMKVEGSSEDGQDGNSSSSSHQSISKGQWEKRLQTDIHMAKQALCDALSIQKPTPQPLQPVHALNQPVQPSSGSTYASSTENIARLLQTWTKPVQSRSNSETTIQSSLNNNPSLGPGSSSSPSEGTAFSSAAFDQTVFGFNSYMDENNPWVFPVESKPQTVAPQNGNTSNNFGTQLPLTFLEKWLLDDANNVPAPDDLMEMGMGIDLF	C27
Ipomoea triloba	itb11g14770.t1	MGRPPCCDKVGVKKGPWTPEEDIILVSYIQEHGPGNWRAVPTNTGLLRCSKSCRLRWTNYLRPGIKRGNFTDQEEKMIVHLQALLGNRWAAIASYLPQRTDNDIKNYWNTHLKKKLKKVEGSSEDGQDGNSSSSSHQSISKGQWEKRLQTDIHMAKQALCDALSIHKPATPEPFQPVHALNPPVQPSSGSTYASSTENIARLLQTWTKPVQSRSNSETTIQSSLNNNPSLGPGSSSSPSEGTALSSAAFDQTVFGFNSNMDENNPWVFPIESKPQSVAPQNGNTSNNLGTQLPLTFLEKWLLDDANNVPAPDDLMDMGMGIDFF	C27
Ipomoea batatas	g5902.t1	MGRPPCCDKVGVKKGPWTPEEDIILVSYIQEHGPGNWRAVPTNTGLLRCSKSCRLRWTNYLRPGIKRGNFTDQEEKMIVHLQALLGNRWAAIASYLPQRTDNDIKNYWNTHLKKKLKKVEGSSEDGQDGNSSSSSHQSISKGQWEKRLQTDIHMAKQALCDALSIHKPATPNRFNRSIPLNPPVQPSSGSTYASSTENIARLLQTWTKPVQSRSTGDHNPEFVEQQPVPWTRFKLQPERRHGLELCAFDQTVLASTLTWTKITLGFSPLKASHKPWLPKMVTPQII	C27
Ipomoea batatas	g32296.t1	MGRPPCCDKVGVKKGPWTPEEDIILVSYIQEHGPGNWRAVPTNTGLLRCSKSCRLRWTNYLRPGIKRGNFTDQEEKMIVHLQALLGNRWAAIASYLPQRTDNDIKNYWNTHLKKKLKKVEGSSEDGQDGNSSSSSHQSISKGQWEKRLQTDIHMAKQALCDALSIHKPATPEPFQPVHALNPPVQPSSGSTYASSTENIARLLQTWTKPVQSRSNSETTIQSSLNNNPYLGPGSSSSPSEGTALSSAAFDQTVFGFNSNMDENNPWVFPVESKPQTVAPQNGNTSNNLGTQLPLTFLEKWLLDDANNVPAPDDLMDMGMGIDLF	C27
Ipomoea trifida	itf11g13530.t1	MGRPPCCDKVGVKKGPWTPEEDIILVSYIQEHGPGNWRAVPTNTGLLRCSKSCRLRWTNYLRPGIKRGNFTDQEEKMIVHLQALLGNRWAAIASYLPQRTDNDIKNYWNTHLKKKLKKVEGSSEDGQDGNSSSSSHHSISKGQWEKRLQTDIHMAKQALCDALSIHKPATPEPFQPVHTLNPPVQPSSGSTYASSTENIARLLQTWTKPVQSRSNSETTIQSSLNNNPYLGPGSSSSPSEGTALSSAAFDQTVFGFNSNMDENNPWVFPVESKPQTVAPQNGNTSNNLGTQLPLTFLEKWLLDDANNVPAPDDLMDMGMGIDLF	C27
Ipomoea batatas	g32142.t1	MGRPPCCDKVGVKKGPWTPEEDIILVSYIQEHGPGNWRAVPTNTGLLRCSKSCRLRWTNYLRPGIKRGNFTDQEEKMIVHLQALLGNRKTHTGKSPFVTLTFKTVSVSVAYRWAAIASYLPQRTDNDIKNYWNTHLKKKLKKVEGSSEDGQDGNSSSSSHHSISKGQWEKRLQTDIHMAKQALCDALSIHKPATPEPFQPVHTLNLPVQPSSGSTYASSTENIARLLQTWTKPVQSRSNSETTIQSSLNNNPYLGPGSSSSPSEGTALSSAAFDQTVFGFNSNMDENNPWVFPVESKPQTVAPQNGNTSNNLGTQLPLTFLEKWLLDDANNVPAPDDLMDMGMGIDLF	C27
Arabidopsis thaliana	AtMYB30	MVRPPCCDKGGVKKGPWTPEEDIILVTYIQEHGPGNWRAVPTNTGLLRCSKSCRLRWTNYLRPGIKRGNFTEHEEKMIVHLQALLGNRWAAIASYLPQRTDNDIKNYWNTHLKKKLNKVNQDSHQELDRSSLSSSPSSSSANSNSNISRGQWERRLQTDIHLAKKALSEALSPAVAPIITSTVTTTSSSAESRRSTSSASGFLRTQETSTTYASSTENIAKLLKGWVKNSPKTQNSADQIASTEVKEVIKSDDGKECAGAFQSFSEFDHSYQQAGVSPDHETKPDITGCCSNQSQWSLFEKWLFEDSGGQIGDILLDENTNFF	C27
Arabidopsis thaliana	AtMYB60	MGRPPCCDKIGIKKGPWTPEEDIILVSYIQEHGPGNWRSVPTNTGLLRCSKSCRLRWTNYLRPGIKRGNFTPHEEGMIIHLQALLGNKWASIASYLPQRTDNDIKNYWNTHLKKKLNKSDSDERSRSENIALQTSSTRNTINHRSTYASSTENISRLLEGWMRASPKSSTSTTFLEHKMQNRTNNFIDHHSDQFPYEQLQGSWEEGHSKGINGDDDQGIKNSENNNGDDVHHEDGDHEDDDDHNATPPLTFIEKWLLEETSTTGGQMEEMSHLMELSNML	C27
Ipomoea aquatica	GWHPABKX007316	MGRPPCCDKIGIKKGPWTPEEDIILVSYIQEHGPGNWRSVPTNTGLLRCSKSCRLRWTNYLRPGIKRGNFTPHEEGMIIHLQALLGNKWAAIASYLPQRTDNDIKNYWNTHLKKKLKKLQSPGSENNAQMGSDNSPTTATSYHHHHHLISKNTFTDRPQIATSSSSSLYASSAENISRLLEGWMRASSSSSSSKGLTATSHGGGREEEEEEEDQNRQEAAAGDGVGGSNENNGVIPKEEYLDSFLTFGSLMNGMESENKQKVQGGNDDNDNAPPLSFLEKWLLDESAAQVEEDEGEDQGAAMELPTIFS	C27
lpomoea nil	INIL10g12662.t1	MGRPPCCDKIGIKKGPWTPEEDIILVSYIQEHGPGNWRSVPTNTGLLRCSKSCRLRWTNYLRPGIKRGNFTPHEEGMIIHLQALLGNKWAAIASYLPQRTDNDIKNYWNTHLKKKLKKLQSPGSENNAQMGSENSPTSATSYHHHHHLVSKNSFTDRPQIATSSSSLYASSAENISRLLEGWMRASSSSSSSKGLTTATSHGGGREEEEEEDDQNRPEAAAGGGLAGSNDDNNGVIPKEEYLDSILTFGSLMNGMESGNNKQNVQEGNDNDNPPPLSFLEKWLLDESAAQVEEEEDGEDQVAVMELPTIFS	C27
Ipomoea batatas	g24634.t1	MGRPPCCDKIGIKKGPWTPEEDIILVSYIQEHGPGNWRSVPTNTGLLRCSKSCRLRWTNYLRPGIKRGNFTPHEEGMIIHLQALLGNKWAAIASYLPQRTDNDIKNYWNTHLKKKLKKLQSPGSENTAQMGSENSPTSATSYHLVSKNSFTDRPQIATSSSSLYASSAENISRLLEGWMRASSSSSSSKGFTSNSHTNNTSHGGDMEEEEDQTRPEPEGAATGSNDNNGVIPKEEYLDSILTFGSLMNGMESESCSGNNNKQKVNEGNDSDNPPPLSFLEKWLLDESAAQVEEEEGEDNQGAVMELPTIFS	C27
Ipomoea triloba	itb15g05810.t1	MGRPPCCDKIGIKKGPWTPEEDIILVSYIQEHGPGNWRSVPTNTGLLRCSKSCRLRWTNYLRPGIKRGNFTPHEEGMIIHLQALLGNKWAAIASYLPQRTDNDIKNYWNTHLKKKLKKLQSPGSENTAQMGSENSPTSATSYHLVSKNSFTDRPQIATSSSSLYASSAENISRLLEGWMRASSSSSSSKGFTTNSHTNNTSHGGDLEEEDEDLTRPEVAATDNNGVIPKEEYLDSILTFGSLMNGMESESCSGNNNKQKVNEGNDSDNPPPLSFLEKWLLDESAAQVEEEEGEDNQGAVMELPTIFS	C27
Ipomoea trifida	itf15g05540.t1	MGRPPCCDKIGIKKGPWTPEEDIILVSYIQEHGPGNWRSVPTNTGLLRCSKSCRLRWTNYLRPGIKRGNFTPHEEGMIIHLQALLGNKWAAIASYLPQRTDNDIKNYWNTHLKKKLKKLQSPGSENTAQMGSENSPTTSYHLVSKNSFTDRPQIATSSSSLYASSAENISRLLEGWMRASSSSSSSKGFTTNSHTNNTSHGGGDLEEEEDQTRPEGAATGGNDNNGVIPKEEYLDSILTFGSLMNGMESESCSKQKVNEGNDSDNPPPLSFLEKWLLDESAAQVEEEEGEDNQGAVMELPTIFS	C27
Arabidopsis thaliana	AtMYB31	MGRPPCCEKIEVKKGPWTPEEDIILVSYIQQHGPGNWRSVPANTGLLRCSKSCRLRWTNYLRPGIKRGNFTQPEEKMIIHLQALLGNRWAAIASYLPQRTDNDIKNYWNTHLKKKLVMMKFQNGIINENKTNLATDISSCNNNNNGCNHNKRTTNKGQWEKKLQTDINMAKQALFQALSLDQPSSLIPPDPDSPKPHHHSTTTYASSTDNISKLLQNWTSSSSSKPNTSSVSNNRSSSPGEGGLFDHHSLFSSNSESGSVDEKLNLMSETSMFKGESKPDIDMEATPTTTTTDDQGSLSLIEKWLFDDQGLVQCDDSQEDLIDVSLEELK	C27
Arabidopsis thaliana	AtMYB94	MGRPPCCDKIGVKKGPWTPEEDIILVSYIQEHGPGNWRSVPTHTGLRRCSKSCRLRWTNYLRPGIKRGNFTEHEEKMILHLQALLGNRWAAIASYLPERTDNDIKNYWNTHLKKKLKKMNDSCDSTINNGLDNKDFSISNKNTTSHQSSNSSKGQWERRLQTDINMAKQALCDALSIDKPQNPTNFSIPDLGYGPSSSSSSTTTTTTTTRNTNPYPSGVYASSAENIARLLQNFMKDTPKTSVPLPVAATEMAITTAASSPSTTEGDGEGIDHSLFSFNSIDEAEEKPKLIDHDINGLITQGSLSLFEKWLFDEQSHDMIINNMSLEGQEVLF	C27
Arabidopsis thaliana	AtMYB96	MGRPPCCEKIGVKKGPWTPEEDIILVSYIQEHGPGNWRSVPTHTGLRRCSKSCRLRWTNYLRPGIKRGNFTEHEEKTIVHLQALLGNRWAAIASYLPERTDNDIKNYWNTHLKKKLKKINESGEEDNDGVSSSNTSSQKNHQSTNKGQWERRLQTDINMAKQALCEALSLDKPSSTLSSSSSLPTPVITQQNIRNFSSALLDRCYDPSSSSSSTTTTTTSNTTNPYPSGVYASSAENIARLLQDFMKDTPKALTLSSSSPVSETGPLTAAVSEEGGEGFEQSFFSFNSMDETQNLTQETSFFHDQVIKPEITMDQDHGLISQGSLSLFEKWLFDEQSHEMVGMALAGQEGMF	C27
Ipomoea aquatica	GWHPABKX011441	MGRPPCCDKQGVKKGPWTPEEDIMLVSYVQEHGPGNWRTVPSTTGLRRCSKSCRLRWTNYLRPGIKRGSFTDQEEKMIIQLQALLGNKWAAIASYLPERTDNDIKNYWNTHLKKKLRLLESGLMIDSSRFLSSSSHSSSRGQWERTLQADINTAKQALNDALSLEKSHRPLDFVVPQPPPPPPVQYASSADNIARLLKGWMETPAKSYSTPSTSTNAATTTTVTDASSSSCDDTPGKDDGICLSEAFESLFGFDSSMSSDQFSQSYESKPQVPLSVMLESWLLDDENGDLF	C27
lpomoea nil	INIL05g28446.t1	MGRPPCCDKQGVKKGPWTPEEDIMLVSFVQEHGPANWRTVPANTGLRRCSKSCRLRWTNYLRPGIKRGSFTHQEEKMIIQLQALLGNKWAAIASYLPERTDNDIKNYWNTHLKKKLRLMESGGGLMIDSASRLSSSSSSSQSSSRGQWERTLQADINTAKQALTDALSLEKSHRHRPLLDFTAVPQPAPPPYASSTDNIARLLKGWMETPAKSYSSTPCISTTSNSNAAAAATPTTVTDTSSSSYCDDNAPGKDDDGICLSEAFESLFGFDSSSDQFSQSYESKPQVPLSVMLESWLLDDDNENGDLF	C27
Ipomoea triloba	itb12g06910.t1	MGRPPCCDKQGVKKGPWTPEEDIMLVSYVQQHGPANWRTVPAHTGLRRCSKSCRLRWTNYLRPGIKRGCFTDQEEKMIIQLQALLGNKWAAIASYLPERTDNDIKNYWNTHLKKKLKLVESGGLMIDSSSRFSSSSSSSHSSSSRGQWERTLQADINTAKQALNDALSLEKSTRHRPLDFIPQPPAPVQYASSADNIARLLKGWMESPAKSYSTPSTSNSNGGAATVTDTSSSSSDDAPGGICLSEAFESLFGFDSDQFSQSYESKPQVPLSVMLENWLLDDDI	C27
Ipomoea trifida	itf12g06640.t1	MGRPPCCDKQGVKKGPWTPEEDIMLVSYVQQHGPANWRTVPAHTGLRRCSKSCRLRWTNYLRPGIKRGCFTDQEEKMIIQLQALLGNKWAAIASYLPERTDNDIKNYWNTHLKKKLKLVESGGLMIESSSRFSSSSSSSHSSSSRGQWERTLQADINTAKQALNDALSLEKPTRHRPLDFIPQPPAPVQYASSADNIARLLKGWMESPAKSYSTPSTSNSNGGAATTTVTDTSSSSSDDAPGGICLSEAFESLFGFDSDQFSQSYESKPQVPLSVMLESWLLDDDI	C27
Arabidopsis thaliana	AtMYB80	MGRIPCCEKENVKRGQWTPEEDNKLASYIAQHGTRNWRLIPKNAGLQRCGKSCRLRWTNYLRPDLKHGQFSEAEEHIIVKFHSVLGNRWSLIAAQLPGRTDNDVKNYWNTKLKKKLSGMGIDPVTHKPFSHLMAEITTTLNPPQVSHLAEAALGCFKDEMLHLLTKKRVDLNQINFSNHNPNPNNFHEIADNEAGKIKMDGLDHGNGIMKLWDMGNGFSYGSSSSSFGNEERNDGSASPAVAAWRGHGGIRTAVAETAAAEEEERRKLKGEVVDQEEIGSEGGRGDGMTMMRNHHHHQHVFNVDNVLWDLQADDLINHMV	C28
Ipomoea trifida	itf05g26880.t1	MGRIPCCEKENVKRGQWTPEEDHKLSSYIAQHGTRNWRLIPKHAGLQRCGKSCRLRWTNYLRPDLKHGQFSEAEEQTIVTLHSVLGNRWSVIAAQLPGRTDNDVKNHWNTKLKKKLSGMGIDPVTHKPFSHLITEIATTLAPPQVPHLAEAALGCFKDEMLHLLTKKRIGFQLHHPVGPVKHEDKDETIEKIKYGLSRAIKDPAVDQMLPAAGNNKPWDHAGGATSSNLGETSNGFPTSDHHGGFHYSLPCLMHDGGEDGSPWNQSMCTGSTCTPGEQQGRHVHDKAVEDENGGECSEGGGKRTTTTDAPPPSIFNSDCVLWDISSEDLINPMV	C28
Ipomoea aquatica	GWHPABKX001439	MGRIPCCEKENVKRGQWTPEEDHKLSSYIAQHGTRNWRLIPKHAGLQRCGKSCRLRWTNYLRPDLKHGQFSEAEEQTIVTLHSVLGNRWSVIAAQLPGRTDNDVKNHWNTKLKKKLSGMGIDPVTHKPFSHLITEIATTLAPPQVPHLAEAALGCFKDEMLHLLTKKRIGFQLQPVGPATPVKHEDKDETIEKIKYGLSRAIKEPPAVDQMLPAAGNNKPWDHHAGATSSNLGETSGGFPASDHDHHHHHHHHHGGFQYSLPCLMHDGEDGSPWNQSMCTGSTCTPGEQQAGGRLHEKAVEDENGESSEGGGKHTTTTDAPPPSIFNSDCVLWDISSEDLINPMV	C28
lpomoea nil	INIL11g10021.t1	MGRIPCCEKENVKRGQWTPEEDHKLSSYIAQHGTRNWRLIPKHAGLQRCGKSCRLRWTNYLRPDLKHGQFSEAEEQTIVTLHSVLGNRWSVIAAQLPGRTDNDVKNHWNTKLKKKLSGMGIDPVTHKPFSHLISEIATTLAPPQVPHLAEAALGCFKDEMLHLLTKKRIGFQLHPVGPAAPVKHEDKDETIEKIKYGLSRAIKEPPVDQMLPAAGNINKPWDNHAGATSSNLGETSSGEDGSPWNQSMCTGSTCTPGEQQGRLHDKAVEDENGECSEGGKRTTTTDAPPPSIFNSDCVLWDISSEDLINPMV	C28
Arabidopsis thaliana	AtMYB35	MGRPPCCDKSNVKKGLWTEEEDAKILAYVAIHGVGNWSLIPKKAGLNRCGKSCRLRWTNYLRPDLKHDSFSTQEEELIIECHRAIGSRWSSIARKLPGRTDNDVKNHWNTKLKKKLMKMGIDPVTHKPVSQLLAEFRNISGHGNASFKTEPSNNSILTQSNSAWEMMRNTTTNHESYYTNSPMMFTNSSEYQTTPFHFYSHPNHLLNGTTSSCSSSSSSTSITQPNQVPQTPVTNFYWSDFLLSDPVPQVVGSSATSDLTFTQNEHHFNIEAEYISQNIDSKASGTCHSASSFVDEILDKDQEMLSQFPQLLNDFDY	C28
lpomoea nil	INIL02g11599.t1	MMGRPPCCDKANVKRGPWTPEEDAKILAYVASHGIGNWTLVPQKAGLNRCGKSCRLRWTNYLRPDLKHDNFTPEEEACILELHKTIGSRWSLIAKHLPGRTDNDVKNYWNTKLKKKLKNMGIDPLTHKPFSQVFAEFGKLSGLPSPSNQNALLKNTIKNEALFEPEPRSFPTNSRFVSAEMNQHLQIQNSPLVHNFPREPIQPPHSFTSSQYCSSSYEQPLSQFLTSSSSTPWNEFILQDPCPMADTELPRQDSKFPGTFSSDDPMTPSVQGEAGPICGFTNEGMNEDITEGLTDKSHGEASSSMAEDSFVENILARDRQMQLEYPQLLDGYFD	C28
Ipomoea aquatica	GWHPABKX018600	MMGRPPCCDKANVKRGPWTPEEDAKILAYVASHGIGNWTLVPQKAGLNRCGKSCRLRWTNYLRPDLKHDNFTPEEEACILELHKTIGSRWSLIAKHLPGRTDNDVKNYWNTKLKKKLKNMGIDPLTHKPFAQVFAEFGKLSGLPSPSNQNALLKNTIKNEALFEPEPRSFPTNVQNSRFVSAEMNERLQIQNSPLVHNFPREPIQPPHTSSDTSFPHFTSSQYCSSSYEQPLSQFLTSSSSSTPWNEFILQDPCPMADTELPRQDSKFPGTFSSDDQMTPSVQGEATPICGFTNEGMNNLDEDIAEGLTEKSHGEASSSMAEDSFVENILARDRQMQLEYPQLLDGYFD	C28
Ipomoea triloba	itb03g01100.t1	MMGRPPCCDKANVKRGPWTPEEDAKILAYVASHGIGNWTLVPQKAGLNRCGKSCRLRWTNYLRPDLKHDNFTPEEEACILELHKTIGSRWSLIAKHLPGRTDNDVKNYWNTKLKKKLKNMGIDPLTHKPFAQVFAEFGKLSGLPSPSNQNALLKNTIKNEAVFEPEPRSFPTNVQNSRFVSPEMNKHLQIQNSPLVHNFPREPIQPPHSSPDTSFPHFASSPYCSSSYEQPLSQFLTSSSSTPWNEFILQDPDTELPRQDSKFPGTFSLDDPMTPSVQGEAGPICGFTNEGVNNLDEDITEGTRGEASSSMAEDSFVENILARDRQMQLEYPQLLDGYFD	C28
Ipomoea trifida	itf03g01180.t1	MMGRPPCCDKANVKRGPWTPEEDAKILAYVASHGIGNWTLVPQKAGLNRCGKSCRLRWTNYLRPDLKHDNFTPEEEACILELHKTIGSRWSLIAKHLPGRTDNDVKNYWNTKLKKKLKNMGIDPLTHKPFAQVFAEFGKLSGLPSPSNQNALLKNTIKNEAVFEPEPRSFPTNTQNSRFVSPEMHEQLQIQNTPLVHNFPREPIQPPHSSPDTSFPHFASSPYCSSSYEQPLSQFLTSSSSTPWNEFILQDPCPMPDTELPRQDSKFPGTFSLDDPMTPSVQGEAGPICGFTNEDITEGDHGEASSSMAEDSFVENILARDRQMQLEYPQLLDGYFD	C28
Ipomoea batatas	g30119.t1	MMGRPPCCDKANVKRGPWTPEEDAKILAYVASHGIGNWTLVPQKAGLNRCGKSCRLRWTNYLRPDLKHDNFTPEEEACILELHKTIGSRWSLIAKHLPGRTDNDVKNYWNTKLKKKLKNMGIDPLTHKPFAQVFAEFGKLSGLPSPSNQNALLKNTIKNEAVFEPEPRSFPTNAQNSRFVSPEMHEQLQIQNTPLVHNFPREPIQPPHSSPDTSFPHFASSQYCSSSYEQPLSQFLTSSSSTPWNEFILQDPCPMPDTELPRQDSKFPGTFSSDDPMTPLVQGEAGPICGFTNEDITEGDHGEASSSMAEDSFVENILARDRQMQLEYPQLLDGYFD	C28
lpomoea nil	INIL08g00165.t1	MLVTRKDKRYPIRNGGRMATGKPGNNRQISPQNNNITPEGVGGQTRFGPLENLDNEGEGRDQVQQAGTMAFQQQTVVLPRIRTNYRTVRTTHEQGKDDGVQVGGHVELPRQPQNVNRGGFRSRGRGGVLTALQPNPSTLWSEGPTNGDMFPARLSIMLLITQNPLTWQGLRTHIRVIPRMWSLLTTSRRSHQMLLCKMPTQKANVKRGPWSPEEDAKLKDFIHKYGTGGNWIALPHKAGLRRCGKSCRLRWLNYLRPNIKHGEFSDEEDRVICTLYASIGSRWSIIAAQLPGRTDNDIKNYWNTKLKKKKAHFLGLMNTSPSLHPRTQTCCMIISPIPTALKAKIRVSPTSCSLVVKIIAIIYSCLVGLRPVAPLLMVSAMEANQKSSKKLMIIIITPY	C29
lpomoea nil	INIL01g36710.t1	MVXAPCCDKEKVKRGPWSPEEDEKLKEYIEKNGPGGNWIALPQKAGLRRCGKSCRLRWLNYLRPNIKHGDFSDQEDRIICSLYATIGSRWSIIAAQLPGRTDNDIKNYWNTKLKKKLMGIMLSSSSSPDQKTRPNPLPPSTISSSSPFKCSNNYNYYPITDPTFPPPYASTTTFLNPSSSSSASNPVGPTIQSHHLLIISQDKEYGYGESLGLQSFGYNGVAENQQAVNNGGNPLDYSSLEEIKQLISTNNVSQNSFFVDEENKYEEKVMMYY	C29
Ipomoea aquatica	GWHPABKX025264	MGRAPCCDKEKVKRGPWSPEEDEKLKEYIEKNGPGGNWIALPQKAGLRRCGKSCRLRWLNYLRPNIKHGDFSDQEDRIICSLYAAIGSRWSIIAAQLPGRTDNDIKNYWNTKLKKKLMGIMLSSSPSPHQKTRPNNPLPPSTLSSSPFKFNNNYNNYPITTDPTFPYATTFLNNPPSSSSASNPVGPTIQSHHHLLVKGRHLEFNNNGGDHHHHHQGSCSTSDGSWSNQVISHDKEYGYGESLGLQSFGYNGVGENQQAVNNGGNPLDYSSLEEIKQLISTNNVSQNSFFVEENKYEEKVMMYY	C29
Ipomoea triloba	itb06g04040.t1	MGRAPCCDKEKVKRGPWSPEEDEKLKEYIEKNGPGGNWIALPQKAGLRRCGKSCRLRWLNYLRPNIKHGDFSDQEDRIICSLYATIGSRWSIIAAQLPGRTDNDIKNYWNTKLKKKLMGILLSSSSSSPHQKTRPNNPLPPSSSSPFNYNNYPITDPTNFPPQYAAATTFLNNPSSSSAASNPVGPTIQSHHLLVKGDHHHHHQGSCSSSDGSWSNNNQISQDKEYGYGESLGLQSFGYNGVGENQQAVNNGGNPLDYSSLEEIKQLISTNNVSQQNSFFVEENKYEEKVMMYY	C29
Ipomoea trifida	itf06g06660.t1	MGRAPCCDKEKVKRGPWSPEEDEKLKEYIEKNGPGGNWIALPQKAGLRRCGKSCRLRWLNYLRPNIKHGDFSDQEDRIICSLYATIGSRWSIIAAQLPGRTDNDIKNYWNTKLKKKLMGIMLSSSSSSSSSSPHHKTRPNNPLPPSSSSPFNYNNYPITDPTNFPPQYAAATTFLMNNPSSSSSAASNPVGPTIQTHHLLVKGDHHHHHHQGSCSSSDGSWSNNNNQISQDKEYGYGESLGLLQSFGYNGVGENQQAVNNGGNPLDYSSLEEIKQLISTNNVSQQNSFFVEENKYEEKVMMYY	C29
Ipomoea batatas	g63810.t1	MGRAPCCDKEKVKRGPWSPEEDEKLKEYIEKNGPGGNWIALPQKAGLRRCGKSCRLRWLNYLRPNIKHGDFSDQEDRIICSLYATIGSRWSIIAAQLPGRTDNDIKNYWNTKLKKKLMGIMLSSSSSSPHQKTRPNPLPPSSSSPFNYNNYPITDPTNFPPQYAAATTFLNNPSSSSSAASNPVGPTIQTHHLLVKGDHHHHHHQGSCSSSDGSWSNNNNQISQDKEYGYGESLGLQSFGYNNGVGENQQAVNNGGNPLDYSSLEEIKQLISTNNVSQQNSFFVEENKYEEKVMMYY	C29
Ipomoea aquatica	GWHPABKX006847	MGRAPCCDKANVKKGPWSPEEDAKLKEYIEKHGTGGNWIALPQKAGLRRCGKSCRLRWLNYLRPNIKHGEFSDEEDRVICSLYASIGSRWSIIAAQLPGRTDNDIKNYWNTKLKKKLMGLVSSSSSSSSQKTRLHQTPYPPPSIVSSSPYSSPSISSPPPLIKCSNYFLSPTFQDFQAAALSIPPQHSAGGFLNPPSCSSSVGGYVGPIQNHHHHHHQMVMTNRVLNFGDQAGAASCSSSDGSCTMNNQISHGKDNQQVVDFDYSESYGGLQSFVYNSNGYDNGDVKPSVVESAAGGCYGGNNPLDYSSSLEEIKQLISTNNMCNNFFVDENKTEEKVVLYY	C29
lpomoea nil	INIL10g12144.t1	MGRAPCCDKANVKKGPWSPEEDAKLKDYIEKQGTGGNWIALPQKAGLRRCGKSCRLRWLNYLRPNIKHGEFSDEEDRVICSLYASIGSRWSIIAAQLPGRTDNDIKNYWNTKLKKKLMGLVTFSSSSSSSTTTSQKTCRPHHQTPAYPPPSIVSSSPYSSPSTISSPPPLIKCNNYFPSPTFQDFQAAAVALSIPPQHSAYVGPIQNQPHHMVMTDRVLNFGAASCSSSDGSCTVNNQITHGGKDNNQVVEFDYSETYGGLQSFVYDNGDVKPSVVESGGCYAAGNNPLDYSSLEEIKQLISTNNMCNNFFVDENKTPENVVLYY	C29
Ipomoea triloba	itb15g00380.t1	MGRAPCCDKANVKKGPWSPEEDAKLKDYIEKHGTGGNWIALPQKAGLRRCGKSCRLRWLNYLRPNIKHGEFSDEEDRVICSLYASIGSRWSIIAAQLPGRTDNDIKNYWNTKLKKKLMGLVSSSSSSQKTRPHQTPYPPPSILSSSPYSSPSISSPPPLIKSTNYFPSPTFHALSIPPQHSSVAGAYVGPIQNHQHHMVMTDRVLNFGGGAASCSSSDGSCTMMSSHGKDFDYSTESYGGLQSFVYDNGDVKPSVVESGGCYGGNNPLDYSSLEEIKQLITTNNMCNNFFVDDNKAQENVVLYY	C29
Ipomoea trifida	itf15g00400.t1	MGRAPCCDKANVKKGPWSPEEDAKLKEYIEKQGTGGNWIALPQKAGLRRCGKSCRLRWLNYLRPNIKHGEFSDEEDRVICSLYASIGSRWSIIAAQLPGRTDNDIKNYWNTKLKKKLMGLVSSSSSSQKITRPHQTPYPPPSILSSSPYSSPSISSPPPLIKSTNYFPSPTFHALSIPPQHSSVAGAYVGPIHQNHQHHMVMTDRVLNFGGAAAANSCSSSDGSCTMMSSHGKDFDYSTESYGGLQSFVYDGDVKPSVVESGGCYGNNNPLDYSSLEEIKQLITTNNMCNNFFVDENKAQENVVLYY	C29
Ipomoea batatas	g25226.t1	MGRAPCCDKANVKKGPWSPEEDAKLKDYIEKQGTGGNWIALPQKAGLRRCGKSCRLRWLNYLRPNIKHGEFSDEEDRVICSLYASIGSRWSIIAAQLPGRTDNDIKNYWNTKLKKKLMGLVSSSSSSQKISRPHQTPYPPPSILSSSPYSSPSISSPPPLIKSTNYFPSPTFHALSIPPQHSSVAGAYVGPIHQNHQHHMVMTDRVLNFGGAAASCSSSDGSCTMMSSHGKDFDYSTESYGGLQSFVYDNGDVKPSVVESGGCYGGNNPLDYSSLEEIKQLITTNNMCNNFFVDENKAQENVVLYY	C29
Arabidopsis thaliana	AtMYB38	MSLSLIITEPENSFSFPFFSFKKQNKDISTKTLRPRETDREMGRAPCCDKANVKRGPWSPEEDAKLKDYIEKQGTGGNWIALPHKAGLRRCGKSCRLRWLNYLRPNIRHGDFTEEEDNIIYSLFASIGSRWSVIAAHLQGRTDNDIKNYWNTKLKKKLIATMAPPPHHHLAIATSSSSASPSSSSHYNMINSLLPYNPSTNQLLTPHQGIMMTMMGQQQQLFYQEDMGNLVNSPNRNNLIMSHQEDNQEQSTNKGIMLLSDVRSGSSTTSTVTRVKMEHRDHDDHHHHHEEDERSMTSVVMEDYGMEEIKQLISSSCTSSNNSLWFDENKTEDKFMLYY	C29
Arabidopsis thaliana	AtMYB37	MGRAPCCDKTKVKRGPWSPEEDSKLRDYIEKYGNGGNWISFPLKAGLRRCGKSCRLRWLNYLRPNIKHGDFSEEEDRIIFSLFAAIGSRWSIIAAHLPGRTDNDIKNYWNTKLRKKLLSSSSDSSSSAMASPYLNPISQDVKRPTSPTTIPSSSYNPYAENPNQYPTKSLISSINGFEAGDKQIISYINPNYPQDLYLSDSNNNTSNANGFLLNHNMCDQYKNHTSFSSDVNGIRSEIMMKQEEIMMMMMIDHHIDQRTKGYNGEFTQGYYNYYNGHGDLKQMISGTGTNSNINMGGSGSSSSSISNLAENKSSGSLLLEYKCLPYFYS	C29
Ipomoea aquatica	GWHPABKX026422	MGRAPCCDKANVKRGPWSPEEDAKLKDFIHKYGTGGNWIALPHKAGLRRCGKSCRLRWLNYLRPNIKHGEFSDEEDRIICTLYASIGSRWSIIAAQLPGRTDNDIKNYWNTKLKKKVMAMMVLKNPSSSSLHQRSRSSPMVFSSSSSSIAPPDLHTPASQQSLSFYAPERSFSGLDEQSLSALQNPNFLYDNYQSYSYSFQSQDQGFSNLMQFGSGDNSNNLLIFGGTEPSGSSSDGISYGSKPEIKQEADDHHHHKILGGTCFQQSTNGHSWGHNNGGFDQDQMNNNNNNNNGYFGNTANNDLDIVRKLVSSSSNDNICSNNNRLMLFNKTDERGMLNQCYYY	C29
Ipomoea aquatica	GWHPABKX028898	MGRAPCCDKANVKRGPWSPEEDAKLKDFIHKYGTGGNWIALPHKAGLRRCGKSCRLRWLNYLRPNIKHGEFSDEEDRIICTLYASIGSRWSIIAAQLPGRTDNDIKNYWNTKLKKKVMAMMVLKNPSSSSLHQRSRSSPMVFSSSSSSIAPPDLHTPASQQSLSFYAPERSFSGLDEQSLSALQNPNFLYDNYQSYSYSFQSQDQGFSNLMQFGSGDNSNNLLIFGGTEPSGSSSDGISYGSKPEIKQEADDHHHHKILGGTCFQQSTNGHSWGHNNGGFDQDQMNNNNNNNNGYFGNTANNDLDIVRKLVSSSSNDNICSNNNRLMLFNKTDERGMLNQCYYY	C29
Ipomoea triloba	itb07g13710.t1	MGRAPCCDKANVKRGPWSPEEDAKLKDFIHKYGTGGNWIALPHKAGLRRCGKSCRLRWLNYLRPNIKHGEFSDEEDRVICTLYASIGSRWSIIAAQLPGRTDNDIKNYWNTKLKKKVMAMMLINNNPSSSSSLSSSRSSPMVFSSSSSSSIAPPHLLHPQQLSFSGLDEHQSLSAAQNPYFLYDNNNNGSDYQSYPYNFQTQDQGFSNLMQFGGESSNNNNLLMFGGTEASGSSSDGICSYGSKPEIKQEADDHPLLGATCFQSTNAHSWDNNNGGFDHHHQDQMNNNTGYFAGNNDLDIVRKLVSSSSCNDNICNNNNSRLMLFNDINKTDERGMLYQCYYY	C29
Ipomoea trifida	itf07g20250.t1	MGRAPCCDKANVKRGPWSPEEDAKLKDFIHKFGTGGNWIALPHKAGLRRCGKSCRLRWLNYLRPNIKHGEFSDEEDRVICTLYASIGSRWSIIAAQLPGRTDNDIKNYWNTKLKKKVMAMMLINNNPSSSSSLSSSRSSPMVFSSSSSSSIAPPHLLHPQQLSFSGLDEHQSLSAAQNPYFLYDNNNNGSDYQSYPYNFQTQDQGFSNLMQFGGENSNNNNLLMFGGTEASGSSSDGICSYGNKPEIKQEADDHHHQPLLGATCFQSTNGHSWDNNNGGFDHHHHQDQMNNNNTGYFAGNNDLDIVRKLVSSSSCNDNICNNNNSRLMLFNDINKTDERGMLYQCYYY	C29
Ipomoea batatas	g47799.t1	MGRAPCCDKANVKRGPWSPEEDAKLKDFIHKFGTGGNWIALPHKAGLRRCGKSCRLRWLNYLRPNIKHGEFSDEEDRVICTLYASIGSRWSIIAAQLPGRTDNDIKNYWNTKLKKKVMAMMLINNNPSSSSSLSSSRSSAMVFSSSSSSSIAPPHLLHPQQLSFSGLDEHQSLSAAQNPYFLYDNNNNGSDYQSYPYNFQTQDQGFSNLMQFGGENSNNNNLLMFGGTEASGSSSDGICSYGNKPEIKQEADDHHHQPLLGATCFQSTNAHSWDHNNNGGFDHHHQDQMNNNTGYFAGNNDLDIVRKLVSSSGCNDNICNNNNSRLMLFNDINKTDERGMLYQCYYY	C29
Ipomoea batatas	g47810.t1	MGRAPCCDKANVKRGPWSPEEDAKLKDFIHKFGTGGNWIALPHKAGLRRCGKSCRLRWLNYLRPNIKHGEFSDEEDRVICTLYASIGSRWSIIAAQLPGRTDNDIKNYWNTKLKKKVMAMMLINNNPSSSSSLSSSRSSPMVFSSSSSSSIAPPHLLHPQQLSFSGLDEHQSLSAAQNPYFLYDNNNNGSDYQSYPYNFQTQDQGFSNLMQFGGENSNNNNLLMFGGTEASGSSSDGICSYGNKPEIKQEADDHHHHQPLLGATCFQPTNGHSWDNNNGGFDHHHQDQMNNNNTGYFAGNNDLDIVRKLVSSSGCNDNICNNNNSRLMLFNDINKTDERGMLYQCYYY	C29
Ipomoea triloba	itb14g15240.t1	MGRAPCCDKANVKKGPWSPEEDAKLKDFIEKYGTGGNWIALPQKAGLKRCGKSCRLRWLNYLRPNIKHGEFSDEEDRIICTLYATIGSRWSIIAAQLPGRTDNDIKNYWNTKLKKKLMGMMIFPSSSTGYKRKSPLFPATTISPSTVVPFQAQPPPPPPPPQSIFSLYTPPSIRSPFSTLDSLSPIQHPSFLCDNNNTISLGAPNNGFHQGQNQGFLNPMQYTSPANSNPHFLMFGGGPAAEPASGSSSSDGSCMKQNPPEIIKQEPDLLGNCFQAQIVSPPTANAFFDDQIQTQTQKFFVDYTHHVPQTPPSDEHHFFTNGAHFTNSSTPTTTPPPMNNNNNNNQVQYDLEVVTQLVSSGNNGGHESNNNNDGFYLFNDESKTDHERGMYYYYYN	C29
Ipomoea trifida	itf14g13790.t1	MGRAPCCDKANVKKGPWSPEEDAKLKDFIEKYGTGGNWIALPQKAGLKRCGKSCRLRWLNYLRPNIKHGEFSDEEDRIICTLYATIGSRWSIIAAQLPGRTDNDIKNYWNTKLKKKLMGMMIFPSSSTGYKRKSPLFPATTISPSTVVPFQAQPPPPPPPPQSIFSLYTPPSIRSPFSTLDSLSPIQHPSFLCDNNNNTISLGAPNNGFHQGQNQGFLNPMQYTSPANSNPHFLMFGAAAAEPASGSSSSDGSCMKPNPSEIIKQEPDLLGNCFQAQIVSPPTANAFFDDQIQTQTQKFFVDYTHHVPETPPSDEHHFFTNGGHFTNTSTPTATPPPMNNNNNNNQVQYDLEVVTQLVSSGNNGGHESNNNNDGFYLFNDESKTDHERGMYYYYYN	C29
Ipomoea aquatica	GWHPABKX002247	MGRAPCCDKANVKKGPWSPEEDAKLKDFIEKYGTGGNWIALPQKAGLKRCGKSCRLRWLNYLRPNIKHGEFSDEEDRIICTLYATIGSRWSIIAAQLPGRTDNDIKNYWNTKLKKKLMGMMIFPSSSSGYKRKSPLFPATTISPSTVVPFQPPPPPPPPPPQSIFSLYTPSIRSPFSTLDSLSPIQHPSFLCDNNNNTISLNGFQNQGFLNPMQYTSGAANSNPHFLMFGGAAEPASGSSSSDGSCIKPNPPEMIKQEPDLLGNCFQPQIVSPPTANAFFDDQIQTQKFFVDFTHHVAADTPPSAADEHHFFSNAGHFASNGGATTTTPPPPPATVNNNNNEVQYDLEVVTQLVSSGNNGGHESNNNNGGNNDGFYLFNDESKTDHERGMYYYYYN	C29
Ipomoea aquatica	GWHPABKX026610	MGRAPCCDKANVKKGPWSPEEDAKLKDFIEKYGTGGNWIALPQKAGLKRCGKSCRLRWLNYLRPNIKHGEFSDEEDRIICTLYATIGSRWSIIAAQLPGRTDNDIKNYWNTKLKKKLMGMMIFPSSSSGYKRKSPLFPATTISPSTVVPFQPPPPPPPPPPQSIFSLYTPSIRSPFSTLDSLSPIQHPSFLCDNNNNTISLNGFQNQGFLNPMQYTSGAANSNPHFLMFGGAAEPASGSSSSDGSCIKPNPPEMIKQEPDLLGNCFQPQIVSPPTANAFFDDQIQTQKFFVDFTHHVAADTPPSAADEHHFFSNAGHFASNGGATTTTPPPPPATVNNNNNEVQYDLEVVTQLVSSGNNGGHESNNNNGGNNDGFYLFNDESKTDHERGMYYYYYN	C29
lpomoea nil	INIL12g22053.t1	MGRAPCCDKSKVKKGPWSPEEDAKLKDFIDKNGTGGNWIALPQKAGLKRCGKSCRLRWLNYLRPNIKHGEFSEEEDRIICSLYATIGSRWSIIAAQLPGRTDNDIKNYWNTKLKKKLMAMMLLPPSSSSSSSSSKHRSIISSSSMSPLFSAAPTGPSVLLPTPPQQQQFSFYTPHRSFSGLESPSQLHHPDFGSSPYSSFNFQMSHQDQQASLLNPALMQQYHHHHHPAAMNKGNHHNLLMFGGSDQVSGSSSSDGSCSQISYERSKITDHNVKQEPADLGKYSFQGDPHHQIISSTNAGFEDTNNQIQGHMFFLDYGNGPPQGAG	C29
Ipomoea aquatica	GWHPABKX004677	MGRAPCCDKSKVKKGPWSPEEDAKLKDFIDKNGTGGNWIALPQKAGLKRCGKSCRLRWLNYLRPNIKHGEFSEEEDRVICSLYATIGSRWSIIAAQLPGRTDNDIKNYWNTKLKKKLMAMMLLPPPSSSVSSSSKHRSVISSSPLFSATPTAPSVLLPTPPQQQFSFYTPNRSFSGLESHPDFAYDHCNKSPYSSFNFQMSHQDQQGLLNPALMQQYHHHPAAMNKGNHNLLMFGGSEVSGSSSSDGSCSQISYERSKIADHVKQEPADHQLLGKYSFQGNPHHHHQIISSTNAGFEDDNQIQGHTFFLDYGGLSTGPPQIANNSTAAATTATQQLQYDLEVVRELVSSSSSNGHGHDNHNNINNNNNNNNNEFLVFNYENKTDDQKGMYFY	C29
Ipomoea batatas	g4696.t1	MGRAPCCDKSKVKKGPWSPEEDAKLKDFIDKNGTGGNWIALPQKAGLKRCGKSCRLRWLNYLRPNIKHGEFSEEEDRVICSLYATIGSRWSIIAAQLPGRTDNDIKNYWNTKLKKKLMSMMLLPPSSSSSSSKHRSVISSSMSPLFSAAPTGPSVLLPTPPQQQFSFYTPHRSFSGLEPRPLSTTRISGPGMNKGNHNLLMFGGSEVSGSSSSDGSCSQISYERSKIADHNVKQEPAADHQLLGKYAFQGDPPPPPHHQIISSTNAGFQDDNNQIQGHTFFLDYGGLSNGATATAAATATQQLQYDLEVVRELVSSSSSNGHGHDNHNNNNNNNNDFLLFNYENKTDDQKGMYFY	C29
Ipomoea triloba	itb04g30540.t1	MGRAPCCDKSKVKKGPWSPEEDAKLKDFIDKNGTGGNWIALPQKAGLKRCGKSCRLRWLNYLRPNIKHGEFSEEEDRVICSLYATIGSRWSIIAAQLPGRTDNDIKNYWNTKLKKKLMSMMLLPPSSSSSSSSSKHRSVISSSMSPLFSAAPTAPSVLLPTQPQQQFSFYTPHRSFSGLESPASLHHPDFGPGYDHCNKSSYSSFNFQINHQDHQGLLNPAALMQQYHHHQAGMNKGNHNLLMFGGSEVSGSSSSDGSCSQISYERSKIADHNVKQEPAADHQLLGKYTFQGDPHPHHHHQIISSTNAGFQDDNNQIQGHMFFLDYGGLSNGAPQVANNTTATATQQLQYDLEVVRELVSSSSSNGHGHDNHNNNNNNNNDFLLFNYENKTDDQKGMYFY	C29
Ipomoea trifida	itf04g31050.t1	MGRAPCCDKSKVKKGPWSPEEDAKLKDFIDKNGTGGNWIALPQKAGLKRCGKSCRLRWLNYLRPNIKHGEFSEEEDRVICSLYATIGSRWSIIAAQLPGRTDNDIKNYWNTKLKKKLMSMMLLPPSSSSSSSSSKHRSVISSSMSPLFSAAPTAPSVLLPTLPQQQFSFYTPHRSFSGLESPTSLHHPDFGPGYDHCNKSPYSSFNFQINHQDHQGLLNPAALMQQYHHHQAGMNKGNHNLLMFGGSEVSGSSSSDGSCSQISYERSKIADHNVKQEPAADHQLLGKYTFQGDPHQIISSTNAGFQDNNQIQGHMFFLDYGGLSNGGPQVANNTTATAAATATQQLQYDLEVVRELVSSSSSNGHGHGHDNHNNINNNNNNNNNDFLLFNYENKTDDQK…	C29
Ipomoea trifida	itf03g18250.t1	MGRAPCCDKTKVKRGPWSPEEDTTLKSYLEKHGTGGNWIALPQKAGLKRCGKSCRLRWLNYLRPDIKHGGFTDEEDQIILTLYTNIGSRWSVIASHLPGRTDNDVKNYWNTKLKKKLAAAVAATNNPDVFPETVPTNFNPTTYYAVQEMVGSQPHQFPLPNLMEVQENCTTSTANNTANVSSYNPQVSAACGGYSTSFAYNNNENSFGTSWFGNGGIEEDVFRMDMMSSSTGLSSSSSPSSSSPSCFDHLMMNYGFDFQDNFAPPNITHNFTNHPSNGFQY	C29
Ipomoea triloba	itb03g19020.t1	MGRAPCCDKTKVKRGPWSPEEDTTLKSYLQKHGTGGNWIALPQKAGLKRCGKSCRLRWLNYLRPDIKHGGFTDEEDQIILTLYTNIGSRWSVIASHLPGRTDNDVKNYWNTKLKKKLAAAVAATNKPDVFPQTVPTNFNPTTYYAVQEMVGSQPHQFPLPNLMEVQENCTTSTANNSSYNPQVSVGCGGYSTSFAYNNNENSFGTSWFGNGGIEEDVFRMDMMSSSTGLSSSSSPSSSSPSCFDHLMMNYGFDFQDNFAPPNITHNFTNHPSNGFQY	C29
lpomoea nil	INIL02g16681.t1	MGRAPCCDKTKVKRGPWSPEEDTTLKSYVQKHGTGGNWIALPQKAGLKRCGKSCRLRWLNYLRPDIKHGGFTHEEDQIILTLYTNIGSRWSVIASHLPGRTDNDVKNYWNTKLKKKLAAATNNNPDVFPQTVATNFNNPTTYYGVQEMVGSSQSLHFPLPNLMEVQENCTANNVSSYNPEVSAGYSTSFAYNNNNEKRFGTSWLGNGGIEEDVFRMDMMMSSSTSLLSSSSSPSSSPSCFDHLMMNYGFDFQDNFTPPNILHNNFSTNHPSNGFDQY	C29
Arabidopsis thaliana	AtMYB36	MGRAPCCDKANVKKGPWSPEEDVKLKDYIDKYGTGGNWIALPQKIGLKRCGKSCRLRWLNYLRPNIKHGGFSEEEDRIILSLYISIGSRWSIIAAQLPGRTDNDIKNYWNTKLKKKLLGRQKQMNRQDSITDSTENNLSNNNNNKSPQNLSNSALERLQLHMQLQNLQSPFSSFYNNPILWPKLHPLLQSTTTNQNPKLASQESFHPLGVNVDHQHNNTKLAQINNGASSLYSENVEQSQNPAHEFQPNFGFSQDLRLDNHNMDFMNRGVSKELFQVGNEFELTNGSSWWSEEVELERKTTSSSSWGSASVLDQTTEGMVMLQDYAQMSYHSV	C29
Ipomoea aquatica	GWHPABKX009319	MGRAPCCDKASVKKGPWSPEEDAKLKAYIEKHGTGGNWIALPQKIGLKRCGKSCRLRWLNYLRPNIKHGGFTEEEDNIICSLYISIGSRWSIIAAQLPGRTDNDIKNYWNTRLKKKLLGKRKQSQMNRLLLAGQEPNKETNGANEENPFLQNLSNSALERLQLHMQLQGLQNPFSPYNNPAALWPNKITPFQPKLQAEPMASNLDMNEQAGEEHMRMLAAQPEYCNKMNNELESCMNNNNNNNNDGSSLGQENNNTGEIQPIPGFTQSEIDSLLINGGENQISDFDCFKQMDGSKERLEWWNTEFDTNSWVDPSLLPPQQSQEGIIMYQDYASLGYNNM	C29
lpomoea nil	INIL08g30969.t1	MGRAPCCDKASVKKGPWSPEEDAKLKAYIEKQGTGNNWIALPQKIGLKRCGKSCRLRWLNYLRPNIKHGGFTEEEDNIICSLYISIGSRWSIIAAQLPGRTDNDIKNYWNTRLKKKLLGKRKQSQMNRLLLAGHHQEADNKETNGVSEENPFLQNLSNSALERLQLHMQLQGLQNPFSLYNNNNPQALWPGNKITPFQPKMADEPMNEQEQMRMLAAQPEYSSKMNELESCMNNNDGSSSLGQENNNSGEIQAAIPGFTQSEIDSLLINGGENHQISDFDYCFKQVMEGSKERLEWWNTEFDTNSWVDPPLLPPPPQQEGIMYEDYASLGYNNM	C29
Ipomoea trifida	itf07g08380.t1	MGRAPCCDKASVKKGPWSPEEDAKLKAYIEKHGTGGNWIALPQKIGLKRCGKSCRLRWLNYLRPNIKHGGFTEEEDNIICSLYISIGSRWSIIAAQLPGRTDNDIKNYWNTRLKKKLLGKRKQSQMNRLLLAGHQESDNKQTNGLGVTEENPFLQNLSNSALERLQLHMQLQGLQNPFSLYNNNPNNPPPLWPNKITPFQPKIADDEPIMASNLDIPEYSKMNELENCMNNNSGSSLGQENNNNNNSGEIQPIPGFTQSEIDSLLINGGENHQISDFDCFKQMEGSKERLEWWNTEFDTNSEIENLLINGGGTVLFPHPHQSHQEGIMYEEYASLGYNM	C29
Ipomoea triloba	itb07g08560.t1	MGRAPCCDKASVKKGPWSPEEDAKLKAYIEKHGTGGNWIALPQKIGLKRCGKSCRLRWLNYLRPNIKHGGFTEEEDNIICSLYISIGSRWSIIAAQLPGRTDNDIKNYWNTRLKKKLLGKRKQSQMNRLLLAGHQESDNKQTNGGVTEENPFLQNLSNSALERLQLHMQLQGLQNPFSLYNNNNPNNPPPIWPNKITPTPFQPKIADDEPIMTSNLDIPEYSKMNELENCMNNNSGSSLGQENNNNNNNNNSGEIQTIPGFTQSEIDSLLINGGENHQISDFDCFKQMEGSKERLEWWNTEFDTNSEIENLLINGGGTVLLPHPHQSHQEGIMYEEDYASLGYNM	C29
Ipomoea batatas	g49916.t1	MGRAPCCDKASVKKGPWSPEEDAKLKAYIEKHGTGGNWIALPQKIGLKRCGKSCRLRWLNYLRPNIKHGGFTEEEDNIICSLYISIGSRWSIIAAQLPGRTDNDIKNYWNTRLKKKLLGKRKQSQMNRLLLAGHQESDHKETNGLGVTEENPFLQNLSNSALERLQLHMQLQGLQNPFSLYNNNPNNPPPLWPNKITPTPFQPKIADDEPIMASNLNIPEYSKMNELENCMNNNSGSSLGQENNNNNNSGEIQTIPGFTQSEIDSLLINGGENHQISDFDCFKQMEGSKERLEWWNTEFDANSEIENLLINGGGTVMLPHPHQSHQEGIMYEEYASLGYNM	C29
Arabidopsis thaliana	AtMYB87	MGRAPCCDKMAVKKGPWSTEEDAVLKSYIEKHGTGNNWISLPQRIGIKRCGKSCRLRWLNYLRPNLKHGGFTDEEDYIICSLYITIGSRWSIIASQLPGRTDNDIKNYWNTRLKKKLLSKQGKAFHQQLNVKFERGTTSSSSSQNQIQIFHDENTKSNQTLYNQVVDPSMRAFAMEEQSMIKNQILEPFSWEPNKVLFDVDYDAAASSYHHHASPSLNSMSSTSSIGTNNSSLQMSHYTVNHNDHDQPDMFFMDGFENFQAELFDEIANNNTVENGFDGTEILINNNYLDHDISSFIDYPLYDNE	C29
Arabidopsis thaliana	AtMYB84	MGRAPCCDKANVKKGPWSPEEDAKLKSYIENSGTGGNWIALPQKIGLKRCGKSCRLRWLNYLRPNIKHGGFSEEEENIICSLYLTIGSRWSIIAAQLPGRTDNDIKNYWNTRLKKKLINKQRKELQEACMEQQEMMVMMKRQHQQQQIQTSFMMRQDQTMFTWPLHHHNVQVPALFMNQTNSFCDQEDVKPVLIKNMVKIEDQELEKTNPHHHQDSMTNAFDHLSFSQLLLDPNHNHLGSGEGFSMNSILSANTNSPLLNTSNDNQWFGNFQAETVNLFSGASTSTSADQSTISWEDISSLVYSDSKQFF	C29
Arabidopsis thaliana	AtMYB68	MGRAPCCDKANVKKGPWSPEEDAKLKDYIENSGTGGNWIALPQKIGLRRCGKSCRLRWLNYLRPNIKHGGFSEEEDNIICNLYVTIGSRWSIIAAQLPGRTDNDIKNYWNTRLKKKLLNKQRKEFQEARMKQEMVMMKRQQQGQGQGQSNGSTDLYLNNMFGSSPWPLLPQLPPPHHQIPLGMMEPTSCNYYQTTPSCNLEQKPLITLKNMVKIEEEQERTNPDHHHQDSVTNPFDFSFSQLLLDPNYYLGSGGGGEGDFAIMSSSTNSPLPNTSSDQHPSQQQEILQWFGSSNFQTEAINDMFINNNNNIVNLETIENTKVYGDASVAGAAVRAALGGGTTSTSADQSTISWEDITSLVNSEDASYFNAPNHV	C29
lpomoea nil	INIL05g09674.t1	MGRAPCCDKANVKKGPWSPDEDAKLKAYIHQHGTGGNWIALPQKIGLKRCGKSCRLRWLNYLRPNIKHGEFTREEDNIICALYLSIGSRWSIIAAQLPGRTDNDIKNYWNTKLKKKLLGIKQRRDHSQEMMSSKERDKLQADQTAAMNNVCPPPVAFPAPEVLCEYPMYTTMDCITNSYSSSSFATNNYSPLVMSDVIATNDVFRPAFSFPTTALNHHDFLYGYNSPPPQQQLADRFESLSGVEMVNSSTITSASSSEGTSSNWEDISSLVYPPPKMVSTNHHLDEGCKMRDPRWDFYCSSKEYVKVKPHQTGIHVDEGVTSEKLCEKAKYSKEFPTRSDGGTTCTQSRQIRSEEENVVQFTLM	C29
Ipomoea aquatica	GWHPABKX011649	MGRAPCCDKANVKKGPWSPDEDAKLKAYIHQHGTGGNWIALPHKIGLKRCGKSCRLRWLNYLRPNIKHGEFTREEDNIICALYLSIGSRWSIIAAQLPGRTDNDIKNYWNTKLKKKLLGIKQRRDHTQEMMSSKESDKLQADQTAMSVCPPPVAFPAPEVLCEYPMDCIANSYSSSFATNNYSPIVMSDAIATNDVFRQAYSFPTTELNHHDFLYGYPPPQQLQLAERFESLSGVEIVNSSTITSASSSEGTSSSWEDISSLVYPPPKMVSTNHHLDEIYPLPTCFQ	C29
Ipomoea batatas	g17159.t1	MGRAPCCDKANVKKGPWSPDEDAKLKAYIHQHGTGGNWIALPHKIGLKRCGKSCRLRWLNYLRPNIKHGEFTREEDNIICALYLSIGSRWSIIAAQLPGRTDNDIKNYWNTKLKKKLLGVKQRRDHTVEMMSSKEREKLQGEQTAMNVCPPPVAFPAPEILCEYPMYTTMGCITNSYSSSFATNNNYSPLVMSDSLATNDVFRQAFSFPTAELNHHDFLYGYNSPQQLADRYSSTITSGSSSEGTSSSWEDISSLVYPPPKMVSTNHHLDEICPPTMFSNPNLL	C29
Ipomoea aquatica	GWHPABKX000740	MGRAPCCDKANVKKGPWSPEEDAKLKSYIQQHGTGGNWITLPQKIGLKRCGKSCRLRWLNYLRPNIKHGEFTEEEDNIICSLYITIGSRWSIIAAQLPGRTDNDIKNYWNTKLKKKLLGSKLQPPPPPQLQHHRPADFYSLPQQTVPFPTHYSDIHNQPPSLGCSSKFHCPDDLQPHENPIIAANATFSSASIFTHSQGFNSFPIELADELFYGYDQTQESFSMELHNLQQEMAPTNILDGPSYLI	C29
lpomoea nil	INIL11g18940.t1	MGRAPCCDKANVKKGPWSPEEDAKLKSYIQQHGTGGNWITLPQKIGLKRCGKSCRLRWLNYLRPNIKHGEFTEEEDNIICTLYITIGSRWSIIAAQLPGRTDNDIKNYWNTKLKKKLLGTKLQPPPPPLPFPPPADLYSLPQQTVPLPTHYSHIHNQPPLSSLSCSSTKFHCPADDLQPHEENPIIAAANTAFSSASIFSMAATNNSQGFNSFPIDLADDNLFYGYDQTQESYSYSMDLHQEMAPPNILQGPTYLI	C29
Ipomoea triloba	itb05g19140.t1	MGRAPCCDKANVKKGPWSPEEDAKLKSYIQLHGTGGNWITLPQKIGLKRCGKSCRLRWLNYLRPNIKHGEFTEEEDNIICSLYITIGSRWSIIAAQLPGRTDNDIKNYWNTKLKKKLLGTKLQPPQHHRHADLYSLPQQTLPFPTHYYSDIHNQQPSLSCSSSKFHCPDDNDLQPHQNPINAATNTAFSSASSIFSSNSQLGFNSFPVELADDLFYGGYDQTQESYSYSMELHNLHQEMAPPNILEGPTYLI	C29
Ipomoea trifida	itf05g18600.t1	MGRAPCCDKANVKKGPWSPEEDAKLKSYIQLHGTGGNWITLPQKIGSYSSLYSVYVHHHISDRFTTVLDLIVVGLMFSGLKRCGKSCRLRWLNYLRPNIKHGEFTEEEDNIICSLYITIGSRWSIIAAQLPGRTDNDIKNYWNTKLKKKLLGTKLQPSQHHRPADFYSLPQQTLPYYSDIHNQPPSLSCKFQCPDDNDLQPHQNPIAATANTAFSSASSIFSVGTSNSQLGFNSFPIELADDLFYGGYDQTQESFSYSMELHNLHQEMPPPNILEGPTYLI	C29
Ipomoea aquatica	GWHPABKX026690	MGRSPCCDKNNVKKGPWSAEEDAKLKAFIEQHGTGGNWIALPQKIGLKRCGKSCRLRWLNYLRPNLKHGGFSEEEDKIICSLYISIGSRWSVIAAQLPGRTDNDIKNYWNTKLKKKLFGKQVNEHGHSLRANHRSNLQPEMVLCGPASSPNNINIHENPSCPELVPVAMQPVPYLKEEPGFKDHAHLTDTLPVVNSILSSASQYYMEDCLINQMVYNVNPQNLEGVEFLCDYNWELGGSSSTAGGMDWNEINEIQSLVPSPPSPLASSYEGLELARSSVQLPAFE	C29
Ipomoea triloba	itb08g05880.t1	MGRSPCCDKNNVKKGPWSAEEDAKLKAFIEQHGTGGNWIALPQKIGLKRCGKSCRLRWLNYLRPNLKHGGFSEEEDTIICSLYISIGSRWSIIAAQLPGRTDNDIKNYWNTKLKKKLFGKQVNDHGHSLIRANQRSNLQPEMVSCGPTSSPNNINIYQNPSYPELVSEPVLYPKEESGFKNPAHLTDTLPIVNSILSSAGEYTMEDCLINQMVYNVNPQNLEGVEFLCDNIFYNWKDGSSSSSAGGLDWNEINEIQSLVPSPPSPLASSYEGLEPAGNSVQLPAFG	C29
Ipomoea trifida	itf08g05570.t1	MGRSPCCDKNNVKKGPWSAEEDAKLKAFIEQHGTGGNWIALPQKIGLKRCGKSCRLRWLNYLRPNLKHGGFSEEEDKIICSLYISIGSRWSIIAAQLPGRTDNDIKNYWNTKLKKKLFGKQVNDHGHSLRANQRQPEMVSCGPASSPNNINIYQNPSCPELVPVAMQPVPYPKEEPGFKDPTHLTDTLPVVNSILSSTGQYTMEDCLINQMVYNVNPQNLEGVEFLCDNIFYNWKDGSSSSSAGGLDWNEINEIQSLVPSPPSPLASSYEGLEPVGNSVQLPAFE	C29
Ipomoea batatas	g38942.t1	MGRSPCCDKNNVKKGPWSAEEDAKLKAFIEQHGTGGNWIALPQKIGQQHQVTTRIAGRRLKRYKSSVLSIKNVTGLKRCGKSCRLRWLNYLRPNLKHGGFSEEEDRIICSLYISIGSRWSIIAAQLPGRTDNDIKNYWNTKLKKKLFGKQVNDHGHSLRANQRQPEMVSCGPASSPNNINIYQNPSCPELVTVAMQPVPYPKEEPGFKDPTHLTDTLPVVNSILSSTGQYTMEDCLINQMVYNVNPQNLEGVEFLCDNIFYNWKDGSSSSSAGGLDWNEINEIQSLVPSPPSPLASSYEGLEPAGNSVQLPAFE	C29
Ipomoea aquatica	GWHPABKX022518	MGRAPCCDKNNVKKGPWSPEEDAKLKAYIEEHGTGGNWIALPQKIGLKRCGKSCRLRWLNYLRPNIKHGGFSEEEDNIICSLFISIGSRWSIIAAQLPGRTDNDIKNYWNTRLKKKLFGKQRREHGLKAGNVARHKQAEMRKAAVAAAARENPMMMMMAPLGNTNNSPPWPELPVLDPIRYAADNEPGFNDHHSIRNLLIKLGGKFGDDEENLKHKNLAAYPMENSSAVLAPPPPPPPLYQQSPMNQLSSAPTTDTTLNSPFSINEYNMETELRSLPGDDNCFPEMPYTDNTNVPQKMDGLEFLYDNMFNNNGRLGSSSGGAMMDWTEMMSYCSLAFAPPLSTYTSSAVQPPTGLSAAQPHSAALFDGEELISYSGTPPPQ	C29
lpomoea nil	INIL14g41566.t1	MGRAPCCDKNNVKKGPWSPEEDAKLKAYIEEHGTGGNWIALPQKIGLKRCGKSCRLRWLNYLRPNIKHGGFSEEEDNIICSLFISIGSRWSIIAAQLPGRTDNDIKNYWNTRLKKKLFGKQRREHGLKAGNGNVARQKQAEMRKAAVAAAARENPMMMMMAPLGNTNNSPPWPELPVLDPIRYPAADNEPGFNDHHSIRNLLIKLGGKFRDDNDDDLKHKNLAAYPMENPSPVLVPPPPPPLYQLSSAPTTDTTLNSPFSINEYNMEAELRSLPGENCFPEQIPYTDNTNIPQKMDGLEFLYDNMLNNNGRLGSSSGGAMMDWSEMMSYCSLAFAPPLSTYTTTAVQPANGLPAAQPHSAALFDGEELISYSGTPPQ	C29
Ipomoea trifida	itf01g32860.t1	MGRAPCCDKNNVKKGPWSPEEDAKLKAYIEEHGTGGNWIALPQKIGLKRCGKSCRLRWLNYLRPNIKHGGFSEEEDNIICSLFISIGSRWSIIAAQLPGRTDNDIKNYWNTRLKKKLFGKQRRDHGGLKAGNVARQKQAEMRKAAVAAAARENPMMMMMPPLGNTPPWPELPVLDPIRFAPDNQPGFNDHHSIRNLLIKLGGKFGDDNDDDLKHKNLALYPTENPPAVLLPPLYQQSPMNQISSAPTTETLNSPFSINEYNMEAEIRSFPGENCFYTDNTNIPQKMDGLEFLYDNMLSNNNGRLGSSSGGAMMDWSEMMSYCSLAFAPPLSTYTSSTVQPPAAALFDGEELISYSGTPPQ	C29
Ipomoea triloba	itb01g32650.t1	MGRAPCCDKNNVKKGPWSPEEDAKLKAYIEEHGTGGNWIALPQKIGLKRCGKSCRLRWLNYLRPNIKHGGFSEEEDNIICSLFISIGSRWSIIAAQLPGRTDNDIKNYWNTRLKKKLFGKQRRDHGGLKAGNVARQKQAEMRKAAVAAAARENPMMMMMAPLANTNNNTPPWPELPVLDPIRFAPDNQPAFNDHHSIRNLLIKLGGKFGDDNDNNDDLKHKNLALYPTENPPAVLLPPLYQQNPMNQISSAPTTETLNSPFSINEYNMEAEIRSFPGENCFYTDNTNIPQKMDGLEFLYDNMLSNNNGRLGSSSGGAMMDWSEMMSYCSLAFAPPLSSYTSSTVQPPAAQPHSAAALFDGEELISYSGTPPQ	C29
Ipomoea trifida	itf01g36410.t1	MGRAPCCDKNNVKKGPWSPEEDAKLKAYIEEHGTGGNWIALPQKIGLKRCGKSCRLRWLNYLRPNIKHGGFSEEEDNIICSLFISIGSRWSIIAAQLPGRTDNDIKNYWNTRLKKKLFGKQRRDHGGLKAGNVARQKQAEMRKAAVAAAARENPMMMMMAPLANTNNNTPPWPELPVLDPTRFAPDNQPGFNDHHSIRNLLIKLGGKFGDDNDDDFKHKNVALYPTENPPAVLLPPLYQQSPMNQISSAPTTETLNSPFSINEYNMEAEIRSFPGENCFYTDNTSIPQKMDGLEFLYDNMLSNNNGRLGSSSGGAMMDWSEMMSYCSLAFAPPLSSYTSSAVQPPAAQPHSAAALFDGEELLSYSGTPPQ	C29
Ipomoea batatas	g41977.t1	MGRAPCCDKNNVKKGPWSPEEDAKLKAYIEEHGTGGNWIALPQKIGLKRCGKSCRLRWLNYLRPNIKHGGFSEEEDNIICSLFISIGSRWSIIAAQLPGRTDNDIKNYWNTRLKKKLFGKQRREHGGLKAGNVARQKQAEMRKAAVAAAARENPMMMMMAPLANTNNNTPPWPELPVLDPIRFAPDNQPAFNDHHSIRNLLIKLGGKFGDDNDDDLKHKNVALYPTENPPAVLLPPLYQQSPMNQISSAPTTETLNSPFSINEYNMEAEIRSFPGENCFYTDNTNIPQKMDGLEFLYDNMLNNNNGRLGSSSGGAMMDWSEMMSYCSLAFAPPLSSYTSSAVQPPAAQPHSAAALFDGEELISYSGTPPQ	C29
Ipomoea aquatica	GWHPABKX017466	MGRYPCCKDSEEVKKGPWTPEEDQKLSDYVRKNGHGNWQMLPKKAGLNRCGKSCRLRWTNYLRPDIKRGGFSQEEEQIIINLHSSLGNKWSRIAAHLPGRTDNEIKNFWNTNLRKKLLRMGIDPKTHQPITDINLLLNLSHQMLSNTNPLGSALRLQNILQFLSSYPILFPNNKQQNFPMGLDNNNTINTINNYVTATQNSSDFIGCDFNPHMKMPTHAGENNDHSSEYSLPSLVQSSSEYIPTLDQTIIPSPGLEEANNNNEFLAWEDFLKNEEDSSLWNDILQAKQI	C30
lpomoea nil	INIL13g15530.t1	MGRHPCCKDSEEVKKGPWTAEEDQKLSDYVLKNGHGNWQMLPKKAGLNRCGKSCRLRWTNYLRPDIKRGDFSQEEEQIIINLHSSLGNKWSRIAAHLPGRTDNEIKNFWNTNLRKKLLRMGIDPKTHQPITDINLLLNLSHQMLSNTNNPLGSALRLQNIFQFLNSYPILFPTNKQENFPMGLDNNNTIDTINNYVSATHNSSDFIGSDFNPHMKILTDAGENNGHSEYSLPSLVQSSSEYIPTLDQTIIPSPGGLEANNNEFLAWEEFLKNEEDCSSLWNDILQAKQT	C30
Ipomoea triloba	itb13g13310.t1	MGRYPCCKDSEEVKKGPWTPEEDQKLSDYVSKNGHGNWQMLPKKAGLNRCGKSCRLRWTNYLRPDIKRGGFSQEEEQIIINLHSSLGNKWSRIAAHLPGRTDNEIKNFWNTNLRKKLLRMGIDPKTHQPITDINLLLNLSHQIMLSNTNNPLGSALRLQNILQFLNSYPILFPTNKQENFPMGLDYNNTINTINNYVSTATQNSSDFIGSDFNPHMKMLTDNAGENNNDHSEYSLPSLVQSSSEYIPTLDQTIMPSPGLEANNNEFLAWEEFLKNEEDYSSPLWNDILQAKQM	C30
Ipomoea trifida	itf13g09930.t1	MGRYPCCKDSEEVKKGPWTPEEDQKLSDYVSKNGHGNWQMLPKKAGLNRCGKSCRLRWTNYLRPDIKRGGFSQEEEQIIINLHSSLGNKWSRIAAHLPGRTDNEIKNFWNTNLRKKLLRMGIDPKTHQPITDINLLLNLSHQMMLSNTNNPLGSALRLQNILQFLNSYPILFPTNKQENFPMGLDYNNTINTINNYVSTATQNSSDFIGSDFNPHMKMLTDNSGENNNDHSEYSLPSLVQSSSEYIPTLDQTIMPSPGLEANNNEFLAWEEFLKNEEDYSSPLWNDILQAKQM	C30
Ipomoea aquatica	GWHPABKX014843	MGRYPCCKESSSELKRGPWSTEEDKKLADYIHENGIGNWQMVPKQAGLNRCGKSCRLRWTNYLRPDIKRGSFSEEEEHLIIQLHKELGNRWSKIAAKLPAGRTDNEVKNYYNTHIKKKLMRLGVDPITHKPLPNLNHLLNNLPHNYYNSFNNNPIISPLESILRLQANLTQMANAQLLQNIAQILNNNNNTNIPLPLAQNNNNVPMLLNNNVTTFDNFNIGSNESPLFDHLLSTTPNSYSVESVLDQPSPMSNSLGFMPNNGDLAPRVLTSNISSLPPLVSATPETSNSDQMFPSDVMQCASGGGDDYDDFSAWGKVFCDEGNSSLLESIFQ	C30
lpomoea nil	INIL04g09009.t1	MGRYPCCKESSAELKKGPWSTEEDKKLADYIHENGIGNWQLVPKRAGLNRCGKSCRLRWTNYLRPDIKRGSFSEAEENMIIQLHKQLGNRWSKIAAKLPAGRTDNEVKNYFNTHIKKKLMRMGIDPITHKPLPNLNHLLNNLPHNYYNSFNNNNPIISPLESILRLQANLTQMANAQLLQNIAQILNNNNIPLPLVQNNINNVPLLLNNNNVTTFDNFNVGSNESPLFDHPLSTTPNSYTIESVLDQPSPMSNSFGFVPGNDDLVPRVLTSNISSLPPLVSATPETSISDQMFPMGAMQCGSGGGDDDDFSAWEKVFCDEGNSSLLESIFQ	C30
Ipomoea triloba	itb00g03140.t1	MGRYPCCKESSELKKGPWSTDEDKKLADYIHENGIGNWQMVPKGAGLNRCGKSCRLRWTNYLRPDIKRGCFSEEEEDMIIQLHKQLGNRWSKIAAKLPAGRTDNEVKNYYNTHIKKKLMRLGIDPITHKPLPPNLNHLLNNLPHNYYNSFNNNPIISPLESILRLQANLTQMANAQLLQNIAQFLNNNNNNIPLPLAQNNNNVPMLFNNNVTTFDNFNVESNESPLLFDHPLSTTPNSYSIESVLDQPSPMSNSLGFVPGNCDLVPSVLTSNNILSLPPLVSATPETSNSDQMFPTGAMQCGGGNDDDFSALEKIFCDEGNSSLLESIFQ	C30
Ipomoea batatas	g55769.t1	MGRYPCCKESSELKKGPWSTDEDKKLADYIHENGIGNWQLVPKGAGLNRCGKSCRLRWTNYLRPDIKRGCFSEEEEDMIIQLHKQLGNRWSKIAAKLPAGRTDNEVKNYYNTHIKKKLMRLGIDPITHKPLPPNLNHLLNNLPHNYYNSFNNNPIISPLESILRLQANLTQMANAQLLQNIAQFLNNNNNNIPLPLAQNNNNVPMLFNNNVTTFDNFNVGSNESPLFDLPLSTTPNSYSIESVLDQPSPMSNSLGFVPGNDDLVPRVLTSNNILSLPPLVSATPETSNSEQMFPTGAMQCGGGGGGDDDDFSALEKIFCDEGNSSLLESIFQ	C30
Ipomoea trifida	itf09g25050.t1	MGRYPCCKESSELKKGPWSTDEDKKLADYIHENGIGNWQTVPKGAGLNRCGKSCRLRWTNYLRPDIKRGCFSEEEEDMIIQLHKQLGNRWSKIAAKLPAGRTDNEVKNYYNTHIKKKLMRLGIDPITHKPLPPNLNHLLNNLPNNYYNSFNNNPIISPLESILRLQANLTQMANAQLLQNIAQFLNNNNNPLPLAQNNNNVPMLFNNNVTTFDNFNVGSNESPPLFDHPLSTTPNSYSIESVLDQPSPMSNSLGFVPSNGDLVHRVLTSNNILSLPPLVSTTPETSNSDQMFPTGVMQCGGGGGGGDDDDFSALEKIFCDEGNSSLLESIFQ	C30
Ipomoea batatas	g55803.t1	MGRYPCCKESSELKKGPWSTDEDKKLADYIHENGIGNWQLVPKGAGLNRCGKSCRLRWTNYLRPDIKRGCFSEEEEDMIIQLHKQLGNRWSKIAAKLPAGRTDNEVKNYYNTHIKKKLMRLGIDPITHKPLPPNLNHLLNNLPNNYYNSFNNNPIISPLESILRLQANLTQMANAQLLQNIAQFLNNNNNPLPLAQNNNNVPMLFNNNVTTFDNFNVGSNESPPLFDHLLSTTPNSYSIESVLDQPSPMSNSLGFVPGNGDLVPRVLTSNNILSLPPLVSATPETSNSDQMFPTGAMQCGGGGGGDDDDDFSALEKIFCDEGNSSLLESIFQ	C30
Arabidopsis thaliana	AtMYB49	MGKSSSSEESEVKKGPWTPEEDEKLVGYIQTHGPGKWRTLPKNAGLKRCGKSCRLRWTNYLRPDIKRGEFSLQEEETIIQLHRLLGNKWSAIAIHLPGRTDNEIKNYWNTHIKKKLLRMGIDPVTHCPRINLLQLSSFLTSSLFKSMSQPMNTPFDLTTSNINPDILNHLTASLNNVQTESYQPNQQLQNDLNTDQTTFTGLLNSTPPVQWQNNGEYLGDYHSYTGTGDPSNNKVPQAGNYSSAAFVSDHINDGENFKAGWNFSSSMLAGTSSSSSTPLNSSSTFYVNGGSEDDRESFGSDMLMFHHHHDHNNNALNLS	C31
Arabidopsis thaliana	AtMYB41	MGRSPCCDKNGVKKGPWTAEEDQKLIDYIRFHGPGNWRTLPKNAGLHRCGKSCRLRWTNYLRPDIKRGRFSFEEEETIIQLHSVMGNKWSAIAARLPGRTDNEIKNHWNTHIRKRLVRSGIDPVTHSPRLDLLDLSSLLSALFNQPNFSAVATHASSLLNPDVLRLASLLLPLQNPNPVYPSNLDQNLQTPNTSSESSQPQAETSTVPTNYETSSLEPMNARLDDVGLADVLPPLSESFDLDSLMSTPMSSPRQNSIEAETNSSTFFDFGIPEDFILDDFMF	C31
Ipomoea aquatica	GWHPABKX006591	MGRSPCCVDKSGLKKGPWTPEEDQKLIHYIQAHGPGNWRTLPKNAGLQRCGKSCRLRWTNYLRPDIKRGRFSFEEEETIIQLHSILGNKWSAIAARLPGRTDNEIKNYWNTHIRKRLLRMGIDPVTHTPRLDLLDLSSILGSTHLNFPSLLGLQAILNPEVLRLATNLFASQNDNIINPDHLSNPHLQNPQMLLRKLQESQLLINAPNFQANSDQFQHPIPPSTTSNNNVSPACSDLPMQPYSTMNTSNLQNGQVVFQESLVAANGSLLQTLENYGGCFGSDQSLSNSSNQSGLENFSFDNSVLSTPLNSSSTLVNSGGANTEDEKESFCSNLMRFNIPDSLDFEDLL	C31
Ipomoea batatas	g54394.t1	MGRSPCCVDKSGLKKGPWTPEEDQKLIHYIQANGPGNWRTLPKNAGLQRCGKSCRLRWTNYLRPDIKRGRFSFEEEETIIQLHSVLGNKWSAIAARLPGRTDNEIKNYWNTHIRKRLLRMGIDPVTHTPRLDLLDLSSILGTSTHLNFPSLLGLQAILNPELLRLATNLFASQNDNNINPDLLSNPHLQNQNPQMLLRKLQESQLLINPQTSRLTVMIIISSNIHSHLNNGQVFQESLLQSLENYGGCFGSQQSLSNSSNQSGLENFSFDSSVLSTPLNSSSTLVNSGGANTEDEKESFCSNLMRFDIPDSCLDFEDLL	C31
lpomoea nil	INIL03g17749.t1	MGRAPVDKSGLKKGPWTPEEDQKLIHYIQAHGPGNWGALPKNAGLQRCGKSCRLRWSNYLRPDIKRGRFSFDEEETIIQLHSVLGNKWSAIAARLPGRTDNEIKNYWNTHIRKRLLRMGIDPVTHTPRLDLLDLSSILGSTHQLNFPSLLGLQAILNPELLRLAATNLFTSQNDNINPDLLSNPHLQNPQTMLLRKLQESQLLMNAPNFQANSDHHHQFQHPLPPCTTSDNNVSSACSDLPMQPYSTMNSSSNLQNGHVFQESLVAANGGSLLQTLENYGGGCFESNQSLSNSSNQSGLENFSFDSVLSTPLNSSSTLVNSGGANTTEDEKESFCSNLMRFDIPDSLDFEDLL	C31
Ipomoea aquatica	GWHPABKX024621	MGRSPCCDKNGLKKGPWTPEEDLKLIHYIQLHGPGNWRTLPKNAGLQRCGKSCRLRWTNYLRPDIKRGRFSFEEEETIIQLHSVLGNKWSAIAARLPGRTDNEIKNYWNTHIRKRLLRSGIDPVTHSPRLDLLDLTSLLNLTQLNLSGLLGLQALASPEVLRLLCTLMATQNENNSPQLLLQKLQESQLLNNNHQVENENPLLLLQKLQENQSQNAPIQNHQTAGFQPCDQFLDTVPSNNNVCASSSLPMQVNMQPTNLAGQVIQESLIPSNGNLMNSLQNNYGVFEPEQSLSDWSNHHHNFGLDSVLSTPLSSPGSTTFVNSGSSTEDEKESDCISNMMKFEIPSASLDFEDLL	C31
lpomoea nil	INIL09g30441.t1	MGRSPCCDKNGLKKGPWTPEEDLKLIHHIQLHGPGNWRTLPKNAGLQRCGKSCRLRWTNYLRPDIKRGRFSFEEEETIIQLHSVLGNKWSAIAARLPGRTDNEIKNYWNTHIRKRLLRSGIDPVTHSPRLDLLDLPSLLNLTQLNLSGLLGLQALASPEVLRLLCTLMAAQNENNSPQILLQKLQESQFLNNQVENENENENPMLLLQKLQENQSLNAPIQNHQTADFQFLDTVPSNNVCASSSLPMQPTNLSGGQVIQESLIPSNGGNLMMNSLQNNYYGVFEPEQSLSDWSNHHNFGLDSVLSTPLSSPGSTTFVNSGSTCTEDEKESDCISNIMKFEIPSASLDFEDLL	C31
Ipomoea batatas	g27049.t1	MGRSPCCDKNGLKKGPWTPEEDLKLIHYIQLHGPGNWRTLPKNAGLERCGKSCRLRWTNYLRPDIKRGRFSFEEEETIIQLHSVLGNKWSAIAARLPGRTDNEIKNYWNTHIRKRLLRSGIDPVTHSPRLDLLDLTSLLNLTQLNLSGLLGLQALASPEVLRLLCTLMATQNENNSPQILLQKLQESQLNNNNQVENENPLLLLQKLQENQSPNAPIQSHQTAAFQPCDQFLDTVPSNNVCASSSLPMQPTNLTTGQVIQESLIPSNGGNLMNGLHNNYYGVFEPEQSLSDWSNQCNFGLDSVLSTPLSSPGSTTFVNSGSCTEDEKESDCIISNMMKFEIPSASLDFEDLL	C31
Ipomoea trifida	itf11g05010.t1	MGRSPCCDKNGLKKGPWTPEEDLKLIHYIQLHGPGNWRTLPKNAGLERCGKSCRLRWTNYLRPDIKRGRFSFEEEETIIQLHSVLGNKWSAIAARLPGRTDNEIKNYWNTHIRKRLLRSGIDPVTHSPRLDLLDLTSLLNLTQLNLSGLLGLQALASPEVLRLLCTLMATQNENNTPQLLLQKLQESQLLNNNNQVENENPLLLLQKLQENQSPNAPIQNQTAAFQPCDQFLDTVPSNNVCASSSLPMQPTNLTAGQVIQESLVPSNGGNLMNGLQNNYYGVFEAEQSLSDWSNQCNFGLDSVLSTTPLSSPGSTTFVNSGSCTEDEKESDCIISNMMKFEIPSASLDFEDLL	C31
Ipomoea triloba	itb11g05280.t1	MGRSPCCDKNGLKKGPWTPEEDLKLIHYIQLHGPGNWRTLPKNAGLERCGKSCRLRWTNYLRPDIKRGRFSFEEEETIIQLHSVLGNKWSAIAARLPGRTDNEIKNYWNTHIRKRLLRSGIDPVTHSPRLDLLDLTSLLNLTQLNLSGLLGLQALASPEVLRLLCTLMATQNENNTPQILLQKLQESQLNNNNQVENENPLLLLQKLQENQSPNAPIQNHQAAAFQPCDQFLDTVPSNNVCASSSLPMQPTNLSAGQVIQESLIPSNGGNLMSGLQNNYYGVFEAEQSLSDWSNQCNFGLDSVLSTPLSSPGSTTFVNSGSCTEDEKESDCISNMMKFEIPSASLDFEDLL	C31
Ipomoea batatas	g30889.t1	MGRSPCCDKNGLKKGPWTPEEDLKLIHYIQLHGPGNWRTLPKNAGLERCGKSCRLRWTNYLRPDIKRGRFSFEEEETIIQLHSVLGNKWSAIAARLPGRTDNEIKNYWNTHIRKRLLRSGIDPVTHSPRLDLLDLTSLLNLTQLNLSGLLGLQALASPEVLRLLCTLMATQNENNTPQILLQKLQESQLNNNNQVENENPLLLLQKLQENQSPNAPIQNHQTAAFQPCDQFLDTVPSNNSLSDWSNQCNFGLDSVLSTTPLSSPGSTTFVNSGSCTEDEKESDCIISNMMKFEIPSASLDFEDLL	C31
Arabidopsis thaliana	AtMYB74	MGRSPCCEKKNGLKKGPWTPEEDQKLIDYINIHGYGNWRTLPKNAGLQRCGKSCRLRWTNYLRPDIKRGRFSFEEEETIIQLHSIMGNKWSAIAARLPGRTDNEIKNYWNTHIRKRLLKMGIDPVTHTPRLDLLDISSILSSSIYNSSHHHHHHHQQHMNMSRLMMSDGNHQPLVNPEILKLATSLFSNQNHPNNTHENNTVNQTEVNQYQTGYNMPGNEELQSWFPIMDQFTNFQDLMPMKTTVQNSLSYDDDCSKSNFVLEPYYSDFASVLTTPSSSPTPLNSSSSTYINSSTCSTEDEKESYYSDNITNYSFDVNGFLQFQ	C31
Arabidopsis thaliana	AtMYB102	MARSPCCEKNGLKKGPWTSEEDQKLVDYIQKHGYGNWRTLPKNAGLQRCGKSCRLRWTNYLRPDIKRGRFSFEEEETIIQLHSFLGNKWSAIAARLPGRTDNEIKNFWNTHIRKKLLRMGIDPVTHSPRLDLLDISSILASSLYNSSSHHMNMSRLMMDTNRRHHQQHPLVNPEILKLATSLFSQNQNQNLVVDHDSRTQEKQTVYSQTGVNQYQTNQYFENTITQELQSSMPPFPNEARQFNNMDHHFNGFGEQNLVSTSTTSVQDCYNPSFNDYSSSNFVLDPSYSDQSFNFANSVLNTPSSSPSPTTLNSSYINSSSCSTEDEIESYCSNLMKFDIPDFLDVNGFII	C31
Ipomoea aquatica	GWHPABKX021071	MGRTPCCDKDGLKRGPWTAEEDQKLIDYINKHGYGNWRTLPTNAGLQRCGKSCRLRWMNYLRPDIKRGRFALDEEQIIIQLHSILGNKWSAIAARLPGRTDNEIKNYWNTHIRKKLLRMGIDPVTHRRRVDLLDLSSILNNPSLLYNSSRILGAQNFSNPQLLRLAAAAAASPLPSSSSQHHNNNVINSDNANNVVQDTQQLHAPPPPPLVQDFPVYNPAITANMAAAQLTQQPNAEFGLENYPANALWLGTGLPDFELTQDYLLPPLQNYGYNEPAVDPQSAMDPPAPAADESYRFDFRQVWSTPSSSQVNSSSTTTTEDEREISYCSNLLNFDVANIFGVNEFM	C31
lpomoea nil	INIL14g04070.t1	MGRTPCCSDKDGLKRGPWTAEEDQKLIDYINKHGYGNWRTLPTNAGLQRCGKSCRLRWMNYLRPDIKRGRFSLEEEQIIIQLHSIIGNKWSAIAARLPGRTDNEIKNYWNTHIRKKLLRMGIDPVTHRRRVDLLDLSSILNNNPSLLYNSRILGAQTFANPHLLRLAASQHHNNNVINSDTANNVVQDTQQLHAPPPPPLVQDFPVYSPAMAAAQLTQQPNGEFGLENCPANDFWLGTGLPESELTQDYLLPPLQNYGYYEPAVDPQSAMDPPAPAADESYRFGFRQGWSTPSSSQVNSSSTTTTEDEREISYCSNLWNFDVANIF	C31
Ipomoea triloba	itb01g04810.t1	MGRAPCCDKDGLKRGPWTAEEDQKLIDYINKNGYGNWRTLPTNAGLQRCGKSCRLRWMNYLRPDIKRGRFSSEEEHIIIQLHSILGNKWSAIAARLPGRTDNEIKNYWNTHIRKKLLRMGIDPVTHRRRVDLLDLSSILNNPSLLYNSRILGAQTLANPHLLRFAASQHHNNNVINSEKANNVVQDTQQLHAPPPLVQDFPIYSPNMAAAQITQQPNVEFGLENYPANDFWLPESEMTQDYLLPPLQNYGYYEAAVDPQSAMDPPAPAADESCRFGFRQVWSTPSSSQVNSGSTTTTEDEREISYGSNLLNFDVANIFGVNEFM	C31
Ipomoea trifida	itf01g04400.t1	MGRAPCCDKDGLKRGPWTAEEDQKLIDYINKNGYGNWRTLPTNAGLQRCGKSCRLRWMNYLRPDIKRGRFSSEEEHVIIQLHSILGNKWSAIAARLPGRTDNEIKNYWNTHIRKKLLRMGIDPVTHRRRVDLLDLSSILNNPSLLYNSRILGAQTLYNVINSENANNVVQDTHQLHAPPLVQDFPVYSPNMAAAQITQQPNVEFELENYPANDFWLPESEMTQDYLLPPLQNYGYYEAAVDPQSAMDPPAPAADESCRFGFRQVWSTPSSSQVNSGSTTTTEDEREISYGSNLLNFDVANIFGVNEFM	C31
Ipomoea batatas	g46362.t1	MGRAPCCDKDGLKRGPWTAEEDQKLIDYINKNGYGNWRTLPTNAGLQRCGKSCRLRWMNYLRPDIKRGRFSSEEEHVIIQLHSILGNKWSAIAARLPGRTDNEIKNYWNTHIRKKLLRMGIDPVTHRRRVDLLDLSSILNNPSLLYNSRILGAQNLYNVINSENANNVVQDTQQLHAPPPLIQDFPVYSPAMAAAQITQQPNVEFGVENYPANDFWLGTGLPESELTQDYLLPPLQNYGYYEVAVDPQSAMDPPAPAADESCRFGFRQVWSTPSSSQVNSGSTTTTEDEREISYGSNLLNFDVANIFGVNEFIVMSRLRLEPTVCPSLSLDELAKITILNELIDLVFDEHALVRVISRLRLDPLNELIDLVFDEHARVRVIFRLRRVILSLSPITPLLL…	C31
Ipomoea aquatica	GWHPABKX016416	MGRAPCCDKDGLKKGPWTPEEDQKLVDYIQKHGYGNWRTLPKNAGLQRCGKSCRLRWTNYLRPDIKRGRFSFEEEETIIQLHSILGNKWSAIAARLPGRTDNEIKNYWNTHIRKRLLRMGIDPVTHSPRLDLLDLSSILNAPTSSLYNYPCQQINLSRLLGLQQPLLNPQVLRLASSLFSPPVQRHGLNPDFGLQNNAGVVQENQMCNLGNPGFSTTQDVPFSCPQSVTQKQTELPIQTDDVHFSQVTQQPNNVDQFPPHFVNFPIGNCQENEWQSNGIPLTEDYLPLENYGYYEPAAGADPRSIMDPPPSDASTFCRSFQSVLSTPSSSPAPLNSNSTYINSCSTTTMDDEIDISYSSNLIDFDYSSILEVNEFM	C31
lpomoea nil	INIL04g32440.t1	MGRAPCCDKDGLKKGPWTPEEDQKLVDYIQKHGCGNWRTLPKNAGLQRCGKSCRLRWTNYLRPDIKRGRFSFEEEETIIQLHSILGNKWSAIAARLPGRTDNEIKNYWNTHIRKRLLRMGIDPVTHSPRLDLLDLSSILNTPSPLYNYPCQQINLSRLLGLQQPLLNPHVLRLASSLFSPPVQQQRHGLNPEFGLQNNNAGVVQENQMCNLENPGFLAAQDVPFSCPQSVTQEQTELPVQTDVTFSQMTQQPDNVDQFPPHFASFPIGNCQENEWQSNGIPSSLTEDYLPLENYGYYQPAAADPQSVMDPPPSDASTFCRSFQSVLSTPSSSPAPLNSNSTYINSCSTTTMDDEIDISYSSNLIDFDYSSILEVNEFM	C31
Ipomoea trifida	itf09g05960.t1	MGRAPCCDKDGLKKGPWTPEEDQKLVDYIQKHGYGNWRTLPKNAGLQRCGKSCRLRWTNYLRPDIKRGRFSFEEEETIIQLHSILGNKWSAIAARLPGRTDNEIKNYWNTHIRKRLLRMGIDPVTHSPRLDLLDLSSILNTPSPLYNYPCQQINLSRLLGLQQNLLNPHVLRLASSLFSTPVQRHGLNPEFGLQNNANQMCNLENPGFQAVQDNVQFSYPQSVTQEQTELPVQTDVNNVTFSQVTQQPNNVDQFQPQFSSFPIGNCQENEWQNNGIPSSLTEDYLPLQNYGCYQPAAVDPQSIMDPPPSDASTFCRSFQSVMSTPSSSPAPLNSNSTYINSCSTTTMDDEIDISYSSNLIDFDYSSILEVNEFM	C31
Ipomoea triloba	itb09g06510.t1	MGRAPCCDKDGLKKGPWTPEEDQKLVDYIQKHGYGNWRTLPKNAGLQRCGKSCRLRWTNYLRPDIKRGRFSFEEEETIIQLHSILGNKWSAIAARLPGRTDNEIKNYWNTHIRKRLLRMGIDPVTHSPRLDLLDLSSILNTPSPLYNYPCQQINLSRLLGLQQNLLNPHVLRLASSLFSPPVPRHGLNPELGLQNNVNQMCNLENPGFQTVQDNVQFSCPQSVTQEQTELPVQTDVNNVTFSQVTQQPNNVDQFQPQFSSFPIGNCQENEWQNNGIPSSLTEDYLPLQNYGCYQPATVDPQSIMDPPPSDASTFCRSFQSVLSTPSSSPAPLNSNSTYINSCSTTTMDDEIDISYSSNLIDFDYSSILEVNEFM	C31
Ipomoea batatas	g59241.t1	MGRAPCCDKDGLKKGPWTPEEDQKLVDYIQKHGYGNWRTLPKNAGLQRCGKSCRLRWTNYLRPDIKRGRFSFEEEETIIQLHSILGNKWSAIAARLPGRTDNEIKNYWNTHIRKRLLRMGIDPVTHSPRLDLLDLSSILNTPSPLYNYPCQQINLSRLLGLQQNLLNPHVLRLASSLFSPPVPRHGLNPEFGLQNNANQMCNMENPGFQGVQDNVQFSCPQSVTQEQTEVPVQNVNNVTFSPVTQQPNNVDQFQPQFSSFPIGNCQENEWQNNGIPSSLTEDYLPLQNYGCYQPAVDPQSIMDPPPSDASTFCRSFQSVLSTPSSSPAPLNSNSTYINSCSTTTMDDEIDISYSSNLIDFDYSSILEVNEFM	C31
Arabidopsis thaliana	AtMYB39	MGRSPCCDQDKGVKKGPWLPEEDDKLTAYINENGYGNWRSLPKLAGLNRCGKSCRLRWMNYLRPDIRRGKFSDGEESTIVRLHALLGNKWSKIAGHLPGRTDNEIKNYWNTHMRKKLLQMGIDPVTHEPRTNDLSPILDVSQMLAAAINNGQFGNNNLLNNNTALEDILKLQLIHKMLQIITPKAIPNISSFKTNLLNPKPEPVVNSFNTNSVNPKPDPPAGLFINQSGITPEAASDFIPSYENVWDGFEDNQLPGLVTVSQESLNTAKPGTSTTTKVNDHIRTGMMPCYYGDQLLETPSTGSVSVSPETTSLNHPSTAQHSSGSDFLEDWEKFLDDETSDSCWKSFLDLTSPTSSPVPW
Ipomoea trifida	itf05g18910.t1	MGRTPCCNKEGLRKGAWTAEEDKILVAYITKNGHGNWRSLPKLAGLLRCGKSCRLRWTNYLRPGIKRGQFSSEEVDTIIQLHTVLGNKWSAIASHLPGRTDNDIKNFWNSHLRKQGSDPSHQNHQMAHPHGNIDENVETTLSTNHIVQWESVSVAPSLLDLQSASKMDHHDPFLRLWNSEVGEAFCSFKKPRGVPCQSPVSSSSKFESSSGITLHSEPASKLLSSADTVEDLPMNCKVEEVEEEEDTKSYELVDPSETTLKLLLDFPPVVNDMGFFQGPGDNLSIYLQN	C32
Ipomoea triloba	itb05g19490.t2	MGRTPCCNKEGLRKGAWTAEEDKILVAYITKNGHGNWRSLPKLAGLLRCGKSCRLRWTNYLRPGIKRGQFSSEEVDTIIQLHTVLGNKWSAIASHLPGRTDNDIKNFWNSHLRKQGSDPNHQNHQMAHPHGNIDEKVETTLSTNHIVQWDSVSVAPSLLDLPSASKMDHHDPFLRLWNSEVGEAFCSFKKPRGVPCQSPVSSSSKFESSSGITLHSEPASKLLSSADTVEGVPMNCKVEEEEEEDTKSYELVDPSETTLKLLLDFPPVVNDMGFFQGPRDNLSIYLQN	C32
Ipomoea batatas	g980.t1	MGRTPCCNKEGLRKGAWTAEEDKILVAYITKNGHANWRSLPKLAGLLRCGKSCRLRWTNYLRPGIKRGQFSSEEVDTIIQLHTVLGNKWSAIASHLPGRTDNDIKNFWNSHLRKQGSDPNHQNHQMPHPHGKIDEKVETTPSTNHIVQWESVSVAPSLLDLPSASKMDHHDPFLRLWNSEVGEAFCSFKKPRGVPCQSPVSSSSKFESSSGITLHSEPASKLLSSADTVEGVPMNCKVEEIEEEEDTKSYELVDPSETTLKLLLDFPPVVNDMGFFQGPGDNLSIYLQN	C32
Ipomoea aquatica	GWHPABKX000771	MKVKSGKKEEAKMGRTPCCNKEGLRKGAWTAEEDKILVAYITKNGHGNWRSLPKLAGLLRCGKSCRLRWTNYLRPGIKRGQFSSEEVDTIIQLHTVLGNKWSAIASHLPGRTDNDIKNFWNSHLRKQGSVPNHQNHQMSHPHGNIDEKAETISTNHIVQWESVSVASSLLDLPPASKMDHDPFLRLWNSEVGEAFCSFKKPCGVPCQSPVSSSCKFESSSGITLHSEPISKLPSSADTVEGVPMNCKVEEEEEDTKSYELVDPSETTLKLLLDFPPVVNDMGFFQGPGDNLSIYLQN	C32
lpomoea nil	INIL11g18974.t2	MGGYGCNKGEEWKEGRTEEAIMGRTPCCNKEGLRKGAWTAEEDKILVAYITKNGHGNWRSLPKLAGLLRCGKSCRLRWTNYLRPGIKRGQFSSEEVDAIIQLHTVLGNKWSVIASHLPGRTDNDIKNFWNSHLRKQRSDPNHQNHPIPHPHGNIDEKVQWESVSVAPSLLDLPPASKMDRDPFLRLWNSEVGEAFCGFKKPFGVPCQSPVSSSSKFESSSGITLHSQPAASKLLSSADTVEEEEEEDTKSYELIDPSETTLKILLDFPPVVNDMGFFQGPGDNLSIYLQN	C32
Arabidopsis thaliana	AtMYB17	MGRTPCCDKIGLKKGPWTPEEDEVLVAHIKKNGHGSWRTLPKLAGLLRCGKSCRLRWTNYLRPDIKRGPFTADEEKLVIQLHAILGNRWAAIAAQLPGRTDNEIKNLWNTHLKKRLLSMGLDPRTHEPLPSYGLAKQAPSSPTTRHMAQWESARVEAEARLSRESMLFSPSFYSGVVKTECDHFLRIWNSEIGEAFRNLAPLDESTITSQSPCSRATSTSSALLKSSTNSWGGKEVTVAIHGSDYSPYSNDLEDDSTDSALQLLLDFPISDDDMSFLEENIDSYSQAPPIGLVSMVSKF	C32
Ipomoea triloba	itb09g22530.t1	MGRTPCCDKKGLKKGPWTPEEDEKLIDFIKKNGQGSWRSLPKLAGLLRCGKSCRLRWTNYLRPDIKRGPFSSEEEKLVIQLHGILGNRWAAIASQLPGRTDNEIKNLWNTHLKKRLLSMGIDPQTHEPSSESNGPQRRLPTTPSARHMAQWESARLEAEARLSRESKLLVPSTIGGSEADFFLRIWNSEIGEAFRKLKKGVKFACQSPISQASSSTKYGSASGTTTEMDITLAGSADAGGNPNEDPEGKSNRSYTDDPLQGSETSCSNELEDSSESALQLLLDFPTYNDMSFLGHNDTYSIYPAFLTESTLNCSSAEH	C32
Ipomoea trifida	itf09g20450.t1	MGRTPCCDKKGLKKGPWTPEEDEKLIDFIKKNGQGSWRSLPKLAGLLRCGKSCRLRWTNYLRPDIKRGPFSSEEEKLVIQLHGILGNRWAAIASQLPGRTDNEIKNLWNTHLKKRLLSMGIDPQTHEPSSESNGPQRRLPTTPSARHMAQWESARLEAEARLSKESKLLVPPTIGGSEADFFLRIWNSEIGEAFRKLKKGVKFACQSPISQASSSTKYGSASGTTTEMDITLAGSADAGGNPNEDPEGKSNRSYTDDPLQGSETSCSNELEDSSESALQLLLDFPTYNDMSFLGHNDTYSIYPAFLTESTLNCSSAEH	C32
Ipomoea batatas	g57206.t1	MGRTPCCDKKGLKKGPWTPEEDEKLIDFIKKNGQGSWRSLPKLAGLLRCGKSCRLRWTNYLRPDIKRGPFSSEEEKLVIQLHGILGNRWAAIASQLPGRTDNEIKNLWNTHLKKRLLSMGIDPQTHEPSSESNGPQRRLPTTPSARHMAQWESARLEAEARLSRESKLLVPSTIGGSEADFFLRIWNSEIGEAFRKLKKGVKFACQSPISQASSSTKYGSASGTTTEMDITLAGSADAGGNPNEDPEGKSNRSYTDDPLQGSETSCSNELEDSSESALQLLLDFPTYNDMSFLGHTDTYSIYPAFLTESTLNCSSAEH	C32
Ipomoea aquatica	GWHPABKX014904	MGRTPCCDKKGLKKGPWTPEEDEKLIDFIKKNGQGSWRSLPKLAGLLRCGKSCRLRWTNYLRPDIKRGPFSSEEEKLVIQLHGILGNRWAAIASQLPGRTDNEIKNLWNTHLKKRLLSMGIDPQTHEPSSESNGPQRRLPTTPSARHMAQWESARLEAEARLSRESKLLVPSTIGGSEADFFLRIWNSEIGEAFRKSKKGVKFACQSPISQASSSTKYGSASGTTTEMDITLAGSADAGGNPNEDPEGKSNRSYTDDPLQGSETSCSNELEDSSESALQLLLDFPTYNDMSFLGHTDTYSIYPAFLTESTLNCSSEEH	C32
lpomoea nil	INIL04g04429.t1	MGRTPCCDKKGLKKGPWTPEEDEKLIDFIKKNGQGSWRSLPKLAGLLRCGKSCRLRWTNYLRPDIKRGPFSSEEEKLVIQLHGILGNRWAAIASQLPGRTDNEIKNLWNTHLKKRLLSMGIDPQTHEPSSESIGPQRRLPTTPSARHMAQWESARLEAEARLSRESKLLVPSTIGGSEADFFLRIWNSEIGEAFRKFKKGVKFACQSPISQASSSTKYGSASGTTTEMDITLAGSADAGGNPNEDPEGKCNRSYTDDPLQGSETSCSDELEDSSESALQLLLDFPTYNDMSFLGHTDTYSIYPAFLTESTLNCSSAEH	C32
Ipomoea triloba	itb04g01400.t1	MGRAPCCDKKGLKKGPWTPEEDEKLTEYIKKNGHGSWRSLPKFAGLLRCGKSCRLRWTNYLRPDIKRGPFSPEEEELVVQLHGLLGNRWAAIASQLPGRTDNEIKNLWNTHLKKRMISMRIDPQTHKPSSDANGLMWTMPTTPSARHMAQWESARLEAEARLSRESLHLVPSPTTVGSETDFFLRMWNSEIGESFRKLKKGEKADCQSPTSETSSSMKCGSASGTTEVDPTLTVHSAADCNPNKDPEQKSCKSYIEYPLSEMSCTDELDDSSESALQLLLDFPTHNDMSFLEHTDAYTIHPTPFSPKIL	C32
Ipomoea batatas	g9289.t1	MGRAPCCDKKGLKKGPWTPEEDEKLTEYIKKNGHGSWRSLPKFAVSQEEKLAYAIVWEELAVDMSSMGIFLVTVNSSDKTFAKMQVGLLRCGKSCRLRWTNYLRPDIKRGPFSPEEEELVVQLHGLLGNRWAAIASQLPGRTDNEIKNLWNTHLKKRMISMCIDPQTHKPSSDANGLMWTMPTTPSARHMAQWESARLEAEARLSRESLHLVPSPTTVGSETDFFLRMWNSEIGESFRKLKKGEKADCQSPTSETSSSMKCGSASGTTEVDPSLTVHSAADCNPNKDPEQKSCKSYIEYPLSEMSCTDELDDSSESALQLLLDFPTHNDMSFLEHTDAYTIHPTPFSPKIL	C32
Ipomoea trifida	itf04g01450.t1	MGRAPCCDKKGLKKGPWTPEEDEKLTEYIKKNGHGSWRSLPKFAGLLRCGKSCRLRWTNYLRPDIKRGPFSPEEEELVVQLHGLLGNRWAAIASQLPGRTDNEIKNLWNTHLKKRMISMCIDPQTHKPSSDANGLMWTMPTTPSARHMAQWESARLEAEARLSRESLHLVPSPTTVGSETDFFLRMWNSEIGESFRKLKKGEKADCQSPTSETSSSMKCGSASGTTEVDPTLTVHSAGDCNPNKNPEQKSCKSYIEYPLSEMSCTDELDDSSESALQLLLDFPTHNDMSFLEHSDAYTIHPTPFSPKIL	C32
Ipomoea aquatica	GWHPABKX003174	MGRAPCCDKKGLKKGPWTPEEDEKLTEYIKKNGHGSWRSLPKFAGLLRCGKSCRLRWTNYLRPDIKRGPFSPEEEELVVQLHGLLGNRWAAIASQLPGRTDNEIKNLWNTHLKKRMISMCIDPQTHKPSSDANGLWTLPTTPSARHMAQWESARLEAEARLSRESLHLVPSPTTVGSETDFFLRMWNSEIGESFRKLKKGEKADCQSPISETSSSMKCGSASGTTEVDPTLTVHSAADCNPNKDAEQKSCKSYIEYPLSEMSCTDELDDSSESALQLLLDFPTHNDMSFLEHTDAYTIHPTPFSPKIL	C32
lpomoea nil	INIL12g01471.t1	MGRAPCCDKKGLKKGPWTPEEDEKLTEYIKKNGHGSWRSLPKFAGLLRCGKSCRLRWTNYLRPDIKRGPFSPEEEELVVQLHGLLGNRWAAIASQLPGRTDNEIKNLWNTHLKKRMISMCIDPQTHKPSSDANGLMWTMPTTPSARHMAQWESARLEAEARLSRESLHLVPSPTTVGSETDFFLRMWNSEIGESFRKLKKGEKADCQSPISETSSSMKCGSASGTTEVDPTLTVHSAADCNLNKDAEQKSCKSYIEYPLSEMSCTDELDDSSESALQLLLDFPTHTDMSFLEHTDAYTIHPTPFSPKIL	C32
Arabidopsis thaliana	AtMYB107	MGRSPCCDESGLKKGPWTPEEDQKLINHIRKHGHGSWRALPKQAGLNRCGKSCRLRWTNYLRPDIKRGNFTAEEEQTIINLHSLLGNKWSSIAGHLPGRTDNEIKNYWNTHIRKKLIQMGIDPVTHRPRTDHLNVLAALPQLLAAANFNNLLNLNQNIQLDATSVAKAQLLHSMIQVLSNNNTSSSFDIHHTTNNLFGQSSFLENLPNIENPYDQTQGLSHIDDQPLDSFSSPIRVVAYQHDQNFIPPLISTSPDESKETQMMVKNKEIMKYNDHTSNPSSTSTFTQDHQPWCDIIDDEASDSYWKEIIEQTCSEPWPFRE	C33
Arabidopsis thaliana	AtMYB9	MGRSPCCDENGLKKGPWTQEEDDKLIDHIQKHGHGSWRALPKQAGLNRCGKSCRLRWTNYLRPDIKRGNFTEEEEQTIINLHSLLGNKWSSIAGNLPGRTDNEIKNYWNTHLRKKLLQMGIDPVTHRPRTDHLNVLAALPQLIAAANFNSLLNLNQNVQLDATTLAKAQLLHTMIQVLSTNNNTTNPSFSSSTMQNSNTNLFGQASYLENQNLFGQSQNFSHILEDENLMVKTQIIDNPLDSFSSPIQPGFQDDHNSLPLLVPASPEESKETQRMIKNKDIVDYHHHDASNPSSSNSTFTQDHHHPWCDTIDDGASDSFWKEIIEQTCSEPWPFPE	C33
Ipomoea aquatica	GWHPABKX011055	MQVVAGTMRRPSSPTLSGSSGGRGDENAGGVKKGPWTPEEDKKLVDYIRKHGHGSWRAVPKLAGLNRCGKSCRLRWTNYLRPDIKRGKFSEEEEQLIIKLHSVLGNKWSAIAMRLPGRTDNEIKNHWNTHLRKRLLQMGIDPVTHRPRTDMNFIDALANLPQLLVAAANMGNNSNVANPLWDSINALRLCSDAAQLANELQLLQNFMALQLQLRGNVNTTTNEAQNQIPELATQFGSWNQLLDHLALLNPQLQGGLCNLGSSYNISRLPPNLSCSASVATSSTSQNSEIQFHHPGMISNETSQGQTTNSNVSRINDDSNKLMTNAFTVSSSSSLNVPSGEDIPSNPIFPALIPASPFPENPSSSIDWETDKEKYTISANLKHDIPNHVPNATTTFEAWR…	C33
Ipomoea purpurea	Ipurp_gene41175	MQVVAGTMRRPSSPTLSGSSGGRGDENGGGVKKGPWTPEEDEKLVDYIRKNGHGSWRAVPKLAGLNRCGKSCRLRWTNYLRPDIKRGKFSEEEEQLIIKLHSVLGNKWSAIAMRLPGRTDNEIKNHWNTHLRKRLLQMGIDPVTHRPRTDFNFIDALANLPQLLVAAANMGNNSNVANPLWDSINALRLCSDAAQLANELQLLQNFMALQLQLRGSVNNTTNEAQNQIPELATQFGSWNQLLDHLALLNPQLQGGLCNLGSSYNFSRLPPNISGSGSVATSSTSQNSEIQIHHPGIISNETNQGQTTMVPSGEDIPSNPIFPALIPASPFPENPSSSIDWETDKEKYTISANLKHDIPNHVPNATTTTFEAWRDIKVDDDEATDSYWQDIL	C33
lpomoea nil	INIL05g22742.t1	MRRPSSPTLSGSSGGRGDENGGGVKKGPWTPEEDEKLVDYIRKNGHGSWRAVPKLAGLNRCGKSCRLRWTNYLRPDIKRGKFSEEEEQLIIKLHSVLGNKWSAIAMRLPGRTDNEIKNHWNTHLRKRLLQMGIDPVTHRPRTDFNFIDALANLPQLLVAAANMGNNSNVANPLWDSINALRLCSDAAQLANELQLLQNFMALQLQLRGSVNNTTNEAQNQIPELATQFGSWNQLLDHLALLNPQLQGGLCNPGSSYNFSRLPPNISGSGSVATSSTSQNSEIQIHHPGIISNETNQRQTTNSNVSRINDDSNKLMTNAFTVSSSSSLNVPSGEDIPSNPIFPALIPASPFPENPSSSIDWETDKEKYTISANLKHDIPNHVPNATTTFEAWRDIKVDDD…	C33
Ipomoea triloba	itb12g27410.t1	MQVVAGTMRRPSSPTLSGSSGGRGDENAGGVKKGPWTPEEDKKLVDYIRKHGHGSWRAVPKLAGLNRCGKSCRLRWTNYLRPDIKRGKFEEEEEQLIIKLHSVLGNKWSAIAMRLPGRTDNEIKNHWNTHLRKRLLQMGIDPVTHRPRTDINFIDALANLPQLLVAAANMGNNSNVANPLWDSINALRLCSDAAQIANELQLLQNFMALQLQLRGSVNNTTNEAQSQIPELATQFGSCNQLLDHLALLNPQLQGGLCNLGSSYNFSRLPPNISCSGSVATSSTSQNSEIQIHHPGIISNETNQGQTTNSNVSRINDDSNKLMTNAFTVSSSSPLNVPSSEGIPSNPIFPTLIPASPFPENPSSSIDWETDKEKYTISANLKHDIPNHVPNATTTFEAWR…	C33
Ipomoea trifida	itf12g26980.t1	MQVVAGTMRRPSSPTLSGSSGGRGDENAGGVKKGPWTPEEDKKLIDYIRKHGHGSWRAVPKLAGLNRCGKSCRLRWTNYLRPDIKRGKFEEEEEQLIIKLHSVLGNKWSAIAMRLPGRTDNEIKNHWNTHLRKRLLQMGIDPVTHRPRTDINFIDALANLPQLLVAAANMGNNSNVANPLWDSINALRLCSDAAQIANELQLLQNFMALQLQLRGSVNNTTNEAQNQIPELATQFGSCNQLLDHLALLNPQLQGGLCNLGSSYNFSRLPPNISCSGSVATSSTSQNSEIQIHHPGIISNETNQGQTINSNVSRINDDSNKLMTNAFTVSSSSPLNVPSGEDIPSNPIFPTLIPASPFPENPSSSIDWETNKEKYTISANLKHDIPNHVPNATTTFEAWR…	C33
Ipomoea batatas	g20734.t1	MRRPSSPTLSGSSGGRGDENAGGVKKGPWTPEEDKKLVDYIRKHGHGSWRAVPKLAGLNRCGKSCRLRWTNYLRPDIKRGKFEEEEEQLIIKLHSVLGNKWSAIAMRLPGRTDNEIKNHWNTHLRKRLLQMGIDPVTHRPRTDINFIDALANLPQLLVAAANMGNNSNVANPLWDSINALRLCSDAAQIANELQLLQNFMALQLQLRGSVNNTTNEAQNQIPELATQFGSCNQLLDHLALLNPQLQGGLCNLGSSYNFSRLPPNISCSGSVATSSTSQNSEIQIHHPGIISNETNQGQTINSNVSRINDDSNKLMTNAFTVSSSSPLNVPSGEDIPSNPIFPTLIPASPFPENPSSSIDWETNKEKYTISANLKHDIPNHVPNATTTFEAWRDIKVDDD…	C33
Arabidopsis thaliana	AtMYB93	MGRSPCCDENGLKKGPWTPEEDQKLIDYIHKHGHGSWRALPKLADLNRCGKSCRLRWTNYLRPDIKRGKFSAEEEQTILHLHSILGNKWSAIATHLQGRTDNEIKNFWNTHLKKKLIQMGIDPVTHQPRTDLFASLPQLIALANLKDLIEQTSQFSSMQGEAAQLANLQYLQRMFNSSASLTNNNGNNFSPSSILDIDQHHAMNLLNSMVSWNKDQNPAFDPVLELEANDQNQDLFPLGFIIDQPTQPLQQQKYHLNNSPSELPSQGDPLLDHVPFSLQTPLNSEDHFIDNLVKHPTDHEHEHDDNPSSWVLPSLIDNNPKTVTSSLPHNNPADASSSSSYGGCEAASFYWPDICFDESLMNVIS	C34
Arabidopsis thaliana	AtMYB53	MGRSPSSDETGLKKGPWLPEEDDKLINYIHKHGHSSWSALPKLAGLNRCGKSCRLRWTNYLRPDIKRGKFSAEEEETILNLHAVLGNKWSMIASHLPGRTDNEIKNFWNTHLKKKLIQMGFDPMTHQPRTDDIFSSLSQLMSLSNLRGLVDLQQQFPMEDQALLNLQTEMAKLQLFQYLLQPSPAPMSINNINPNILNLLIKENSVTSNIDLGFLSSHLQDFNNNNLPSLKTLDDNHFSQNTSPIWLHEPPSLNQTMLPTHDPCAQSVDGFGSNQASSSHDQEVAVTDSVDWPDHHLFDDSMFPDISYQS	C34
Arabidopsis thaliana	AtMYB92	MGRSPISDDSGLKKGPWTPDEDEKLVNYVQKHGHSSWRALPKLAGLNRCGKSCRLRWTNYLRPDIKRGRFSPDEEQTILNLHSVLGNKWSTIANQLPGRTDNEIKNFWNTHLKKKLIQMGFDPMTHRPRTDIFSGLSQLMSLSSNLRGFVDLQQQFPIDQEHTILKLQTEMAKLQLFQYLLQPSSMSNNVNPNDFDTLSLLNSIASFKETSNNTTSNNLDLGFLGSYLQDFHSLPSLKTLNSNMEPSSVFPQNLDDNHFKFSTQRENLPVSPIWLSDPSSTTPAHVNDDLIFNQYGIEDVNSNITSSSGQESGASASAAWPDHLLDDSIFSDIP	C34
Ipomoea triloba	itb03g03510.t1	MGRSPCCDESTGLKKGPWTPEEDQKLINYINKNGHGSWRALPKHAGLNRCGKSCRLRWTNYLRPDIKRGKFSQEEEQTILNLHAILGNKWSAIATHLPGRTDNEIKNFWNTHLKKKLIQMGYDPMTHRPRTDIFSSLPHLIALANLKELVDQHQSSWEEQAAMARLQSEMAKFQYLQYLLQTSPAPAGPAFSPNNLNNTVTANNNNNNTNNVSDMEAYSHLLSTVMGTSSSTQMESSVLPLSSLGQAIQDSAIPFSHLPDLQPPCAIFQQSSDHNKDNNMGQAQGISGFTVLSDGENSPTSPWLPSSLSPSPPPAVGPEPPTVVDGSGASSYGGAPPSSVVWPDLLLDDDPLFPDL	C34
Ipomoea batatas	g29886.t1	MGRSPCCDESTGLKKGPWTPEEDQKLINYINKNGHGSWRALPKHAGLNRCGKSCRLRWTNYLRPDIKRGKFSQEEEQTILNLHAILGNKWSAIATHLPGRTDNEIKNFWNTHLKKKLIQMGYDPMTHRPRTDIFSSLPHLIALANLKELVDQHQSSWEEQAAMARLQSEMAKFQYLQYLLQTSPAPAGPAFSPNNLNNTVTANNNTNNVSDMEAYSHLLSTVMGTSSSTQMESSVLPLSSLGQAIQDSAIPFSHLPDLQPPCAIFQQSSDHNKDNNMAHQAQGISGFTVLSDGENSPTSPWLPSSLSPSPPPAVGPEPPTVVDGSGGASSYGGAPPSSVVWPDLLLDDDPLFPDL	C34
Ipomoea aquatica	GWHPABKX018792	MGRSPCCDESTGLKKGPWTPEEDQKLINYINKNGHGSWRALPKHAGLNRCGKSCRLRWTNYLRPDIKRGKFSQEEEQTILNLHAILGNKWSAIATHLPGRTDNEIKNFWNTHLKKKLIQMGYDPMTHRPRTDIFSSLPHLIALANLKELVDQHHSSWEEQAAMARLQSEMAKFQYLQYLLQTPPPPSSAAGPAFSPNNLNNTATANNNNISNNNVSDMEAYSHLLSTVLGSSSSTQMESPVLPLSSLGQAIQDSSIPFSHLPDLQPPCAIFQQSSDHNKDHNMGQGQGISGFTVLSDGENSPTSPWLPSSLSPSPPPAVSEPPTVDGGGASSYGGAPPSSSVWPDDDILLDDSLFPDL	C34
lpomoea nil	INIL02g11823.t1	MGRSPCCDENTGLKKGPWTPEEDQKLINYINKNGHGSWRALPKHAGLNRCGKSCRLRWTNYLRPDIKRGKFSQEEEQTILNLHAILGNKWSAIATHLPGRTDNEIKNFWNTHLKKKLIQMGYDPMTHRPRTDIFSSLPHLIALANLKELVDQHQSSWEEQAAMARLQSEMAKFQYLHHLLSTVLGSSSATTQMDSSVLTLSNLGQAIQDSSIPFSHLPDLQPPCAAIFQQSSKDNNNNNNNMVQAQGISGFTVLSDGENSPTSPWLPSSLSPSPPPPPVVPEPPTVDGSGASSYGGAPPSSVWPDLLLDDDPLFPDL	C34
lpomoea nil	INIL11g16076.t1	MGRAPCCDENGLKKGPWTPEEDKKLSDYIEKHGHGSWRALPKLAGLNRCGKSCRLRWTNYLRPDIKRGKISQEEEHTILHLHSILGNKWSTIATHLPGRTDNEIKNFWNTHLKKKLIQMGYDPMTHRPRTDDLFSNLPNLLALATLLQPHKLEEAQAAAHNIMATKIQYLQMLFQSSPPLPMTTTTSSSSYDNNGDFWDFNLPNLSNKETDNNQTLFSIENSGTSQLLHNQLVPFNFQTHLNNDNNNKSLNSDSILPPLTDCFLNNNNNKGDSTSTSSNGDYQGTSSSSSYDWPELLLEEAFMHDIS	C34
Ipomoea aquatica	GWHPABKX018278	MGRPPCCDENGLKKGPWTPEEDKKLSDYIEKHGHGSWRALPKLAGLNRCGKSCRLRWTNYLRPDIKRGKFSQEEEQTILHLHSILGNKWSTIATHLPGRTDNEIKNFWNTHLKKKLIQMGYDPMTHRPRTDLFSNLPNLLALATLLQSHPQAQAANNMAAKIQYLQMLFQSSSSMTTTSSSSYDNNGDFWDFNNLPNLSNKETDNSPSSLSSLLSQMENQTLFSIENSGTSQLLHNQVPFNFQTHLNNDNNNKSLNSDSILPPLTDYCLMNNNNNEGDSSSTSSNGDYQGTSSSSSYNWPELLLEEAFMHGIS	C34
Ipomoea triloba	itb05g10930.t1	MGKVPCCDENGLKKGPWTPEEDKKLSDFIEKHGHGSWRALPKLAGLNRCGKSCRLRWTNYLRPDIKRGKFSQEEEQTILHLHSILGNKWSTIATHLPGRTDNEIKNFWNTHLKKKLIQMGYDPMTHRPRTDLFSNLPNLLALATLLQSHPLEEHAAAAARLQAQAATQNMAAKIQYLQMLFQSSSSSSMTTTSSSSYDNNGDFWDFNLPNLSNKETDNNPLLSSLSQMENQTLFSIENSGASQLLHNEQVPFNFQTHLNNDNNNKSLNSDSILPPLTDCFLNNNNNNNQGDSSSTSSNGDYQGTSSPSSYNWPELFLEEAFMHDIS	C34
Ipomoea batatas	g52971.t1	MGKAPCCDENGLKKGPWTPEEDKKLSDYIEKHGHGSWRALPKLAGLNRCGKSCRLRWTNYLRPDIKRGKFSQEEEQTILHLHSILGNKWSTIATHLPGRTDNEIKNFWNTHLKKKLIQMGYDPMTHRPRTDLFSNLPNLLALATLLQSHPLEEHAAAAARLQAQAAAQNMAAKIQYLQMLFQSSSSSSSMTTTSSSSYDNNGDFWDFNLPNLSNKETDNNNPLLSSLSQMENQTLFSIENSGASQLLHNQVPFNFQTHLNNDNNNKSLNSDSILPPLTDCF	C34
Ipomoea trifida	itf05g10740.t1	MGKAPCCDENGLKKGPWTPEEDKKLSDYIEKHGHGSWRALPKLAGLNRCGKSCRLRWTNYLRPDIKRGKFSQEEEQTILHLHSILGNKWSTIATHLPGRTDNEIKNFWNTHLKKKLIQMGYDPMTHRPRTDLFSNLPNLLALATLLQSHPLEEHAAAAARLQAQAAAQNMAAKIQYLQMLFQSSSSSMTTTSSSSYDNNGDFWDFNLPNLSNKETDNNPLLSSLSQMENQTLFSIENSGASQLLHNQQVPFNFQTHLNNDNNNKSLNSDSILPPLTDCFLNNNNNHQGDSSSTSSNGDYQGTSSPSSYNWPELLLEEAFMHDIS	C34
Ipomoea batatas	g2322.t1	MGKAPCCDENGLKKGPWTPEEDKKLSDYIEKHGHGSWRALPKLAGLNRCGKSCRLRWTNYLRPDIKRGKFSQEEEQTILHLHSILGNKWSTIATHLPGRTDNEIKNFWNTHLKKKLIQMGYDPMTHRPRTDLFSNLPNLLALATLLQSHPLEEHAAAAARLQAQATAQNMAAKIQYLQMLFQSSSSSSSMTTTSSSSYDNNGDFWDFNLPNLSNKETDNNPLLNSLSQMENQTLFSVENSGASQLLHNQVPFNFQTQHLNNDNNNKSLNSDSILPPLTDCFLNNNNHKGDSSSTSSNGDYQGTSSPSSYNWPELLLEGAFMHDIS	C34
Arabidopsis thaliana	AtMYB106	MPIHVRDREKGRLQNLNRDIFCCVSPSIYQSDAKRAAFVIILIMIISPCCDKAGLKKGPWTPEEDQKLLAYIEEHGHGSWRSLPEKAGLQRCGKSCRLRWTNYLRPDIKRGKFTVQEEQTIIQLHALLGNRWSAIATHLPKRTDNEIKNYWNTHLKKRLIKMGIDPVTHKHKNETLSSSTGQSKNAATLSHMAQWESARLEAEARLARESKLLHLQHYQNNNNLNKSAAPQQHCFTQKTSTNWTKPNQGNGDQQLESPTSTVTFSENLLMPLGIPTDSSRNRNNNNNESSAMIELAVSSSTSSDVSLVKEHEHDWIRQINCGSGGIGEGFTSLLIGDSVGRGLPTGKNEATAGVGNESEYNYYEDNKNYWNSILNLVDSSPSDSATMF	C35
Arabidopsis thaliana	AtMYB16	MGRSPCCDKLGLKKGPWTPEEDQKLLAYIEEHGHGSWRSLPEKAGLHRCGKSCRLRWTNYLRPDIKRGKFNLQEEQTIIQLHALLGNRWSAIATHLPKRTDNEIKNYWNTHLKKRLVKMGIDPVTHKPKNETPLSSLGLSKNAAILSHTAQWESARLEAEARLARESKLLHLQHYQTKTSSQPHHHHGFTHKSLLPNWTTKPHEDQQQLESPTSTVSFSEMKESIPAKIEFVGSSTGVTLMKEPEHDWINSTMHEFETTQMGEGIEEGFTGLLLGGDSIDRSFSGDKNETAGESSGGDCNYYEDNKNYLDSIFNFVDPSPSDSPMF	C35
Ipomoea triloba	itb12g06790.t1	MGRSPCCDKLGLKKGPWTPEEDHKLLAYIQEHGHGSWRALPPKAGLQRCGKSCRLRWTNYLRPDIKRGKFSLQEEQSIIQLHALLGNRWSAIATHLPKRTDNEIKNYWNTHLKKRLAKMGIDPVTHKPKNDVTLFPRDAAAATLSHMAQWESARLEAETRLARRSTLACSENVAQISTAAAKIGNSSASDFHGGIFPDNAAWTTEDSVRTANTQHIPTPTGNFVDTFTDLLLSRASGDRRFCDGGSTDSINGGGSNYYEDNKNYWNSILNLVNSSPSDSPMF	C35
Ipomoea trifida	itf12g06520.t1	MGRSPCCDKLGLKKGPWTPEEDHKLLAYIQEHGHGSWRALPLKAGLQRCGKSCRLRWTNYLRPDIKRGKFSLQEEQSIIQLHALLGNRWSAIATHLPKRTDNEIKNYWNTHLKKRLANMGIDPVTHKPKNDVTVFPRDAAAATLSHMAQWESARLEAETRLARRSTLACSENVAQISTAAAKLGNSSASDFHGGISPDNAAWTTEDSFRTANTQHIPTPTGNFVDTFTDLLLSRASGDRRFCDGGSTDSINGGGSNYYEDNKNYWNSILNLVNSSPSDSRMF	C35
Ipomoea batatas	g17403.t1	MGRSPCCYKLGLKKGPWTPEEDHKLLAYIQEHGHGSWRALPVKAGLQRCGKSCRLRWTNYLRPDIKRGKFSLQEEQSIIQLHALLGNRWSAIATHLPKRTDNEIKNYWNTHLKKRLAKMGIDPVTHKPKNDVTVFPRDAAAATLSHMAQWESARLEAETRLARRSTLTCSENVAQISTAAAKIGNSSASDFHGGIFPDNAAWTTEDSVRTANTQHIPTLTGNFVDTFTDLLLSRASADRRFCDGGSTDSINGGGSNYYEDNKNYWNSILNLVNSSPSDSPMF	C35
lpomoea nil	INIL11g18710.t1	MGRSPCCDKVGLKKGPWTPEEDQKLLAYIEQHGHGSWRALPSKAGLQRCGKSCRLRWTNYLRPDIKRGKFSLQEEQTIIQLHALLGNRWSAIATHLPKRTDNEIKNYWNTHLKKRLAKMGIDPVTHKPKNDALLSSDGQSKSAANLSHMAQWESARLEAEARLVRQSKLRSVSLQNPLEPSSPLNKPVVPPAAGSPRCLDILKAWGGGGGAGGSSGAFSVVGLGVGEPQLESPTSTLSYSENAPQISSTGAGMGEHSTAAFMKEETEDQAWKCFGNAAEHFKHGGGVEDSTAAAGFASSGLLGLTSMPAVAMESAAWTTQEHIPTGNFVERFTDLLLSANSTERSLSEAGSTESNNAGDGASGNHHYYEDNKNYWDSILNLVNSSPTNSPMF	C35
Ipomoea aquatica	GWHPABKX000536	MGRSPCCDKVGLKKGPWTPEEDQKLLAYIEQHGHGSWRALPSKAGLQRCGKSCRLRWTNYLRPDIKRGKFSLQEEQTIIQLHALLGNRWSAIATHLPKRTDNEIKNYWNTHLKKRLAKMGIDPVTHKPKNDALLSSDGQSKNAANLSHMAQWESARLEAEARLVRQSKLRSVSLQNPLEPSSPLNKPVVPAARSPRCLDILKAWGGGGGAFSVAGIGVGEVLESPTSTLSYSENAPQISSTAGMGEHSTAAAAAFMKEESEDQAWKCFGNAAEHFKHGGGGEDSAGFASSGLLGLPAMESAAWTTQEHIPTGNFVERFTDLLLSANSTERSLSEAGSTESNNAVGDGGSGGNHYYEDNKNYWDSILNLVNSSPSNSPMF	C35
Ipomoea aquatica	GWHPABKX000538	MGRSPCCDKVGLKKGPWTPEEDQKLLAYIEQHGHGSWRALPSKAGLQRCGKSCRLRWTNYLRPDIKRGKFSLQEEQTIIQLHALLGNRWSAIATHLPKRTDNEIKNYWNTHLKKRLAKMGIDPVTHKPKNDALLSSDGQSKNAANLSHMAQWESARLEAEARLVRQSKLRSVSLQNPLEPSSPLNKPVVPAARSPRCLDILKAWGGGGGAFSVAGIGVGEVLESPTSTLSYSENAPQISSTAGMGEHSTAAAAAFMKEESEDQAWKCFGNAAEHFKHGGGGEDSAGFASSGLLGLPAMESAAWTTQEHIPTGNFVERFTDLLLSANSTERSLSEAGSTESNNAVGDGGSGGNHYYEDNKNYWDSILNLVNSSPSNSPMF	C35
Ipomoea batatas	g1296.t1	MGRSPCCDKVGLKKGPWTPEEDQKLLAYIEQHGHGSWRALPSKAGLQRCGKSCRLRWTNYLRPDIKRGKFSLQEEQTIIQLHALLGNRWSAIATHLPKRTDNEIKNYWNTHLKKRLAKMGIDPVTHKPKNDALLSSDGQSKSAANLSHMAQWESARLEAEARLPAHQARGARGRLAAVSGHTKSLGRRRRQRRRRAAFSVAGLGVGVEALESPTSTLSYSENAPQISSSTAAFMKEESEDQAWKCFGNAAEHFKGGGGVEDSAAAAGFASAGLLGLTNIPAAMESGAWTTQEHIPTGNFVERFTDLLLSANSTERSLSEAGSTESNNAAGDGGSGNHYYEDNKNYWDSILNLVNSSPSNSPMF	C35
Ipomoea triloba	itb05g16520.t1	MGRSPCCDKVGLKKGPWTPEEDQKLLAYIEQHGHGSWRALPSKAGLQRCGKSCRLRWTNYLRPDIKRGKFSLQEEQTIIQLHALLGNRWSAIATHLPKRTDNEIKNYWNTHLKKRLAKMGIDPVTHKPKNDALLSSDGQSKSAANLSHMAQWESARLEAEARLVRQSKLRSVSLQNPLEPSSPLTKPEVPAAGSPRCLDILKAWGGGGAGGSGGGAAFSVAGLGVGVEALESPTSTLSYSENAPQISSSTAAFMKEESEDQAWKCFGNAAEHFKHGGGVEDSAAAAGFASAGLLGLTNIPAAMESGAWTTQEHIPTGNFVERFTDLLLSANSTERSLSEAGSTESNNAAGDGGSGNHYYEDNKNYWDSILNLVNSSPSNSPMF	C35
Ipomoea trifida	itf05g16100.t1	MGRSPCCDKVGLKKGPWTPEEDQKLLAYIEQHGHGSWRALPSKAGLQRCGKSCRLRWTNYLRPDIKRGKFSLQEEQTIIQLHALLGNRWSAIATHLPKRTDNEIKNYWNTHLKKRLAKMGIDPVTHKPKNDALLSSDGQSKSAANLSHMAQWESARLEAEARLVRQSKLRSVSLQNPLEPSSPLTKPAVPAAGSPRCLDILKAWGGGGAGGSAAGGAAFSVAGLGVGVEALESPTSTLSYSENAPQISSSTAAFMKEESEDQAWKCFGNAAEHFKHGGGVEDSAAAAGFASAGLLGLTNIPAAMESGAWTTQEHIPTGNFVERFTDLLLSANSTERSLSEAGSTESNNAGGDGGSGNHYYEDNKNYWDSILNLVNSSPSNSPMF	C35
lpomoea nil	INIL08g38607.t1	MGRSPCFEKVGLKKGPWTPEEDQKLVAYIQQYGHGSWRSLPSKAGLKRCGKSCRLRWTNYLRPDIKRGKFSLQEEQTIIQLHALLGNRWSAIAAHLPMRTDNEIKNYWNSHLKKRLSKMGIDPTTHKPKSNPFGFKEAANLRHMAQWETARLEAEARPVRRHSTMFGSSLHKPPSNPPPPPTVPPTLDVLKAWQAVWTEPPMTARNPRVSLSPINVDDEDYMFVSAAALDQFPTTLNFSDQNLAAFSAVGFGDDMLLCYLEGNTCNMNTLGNPNTTGDDIMGPAMDPLSEFPTFILPENLSAHCSTGYLDSVVGNCGATDSIFNLVVSPVGIN	C36
lpomoea nil	INIL08g38606.t1	MGRSPCFEKVGLKKGPWTADEDQKLVAYIQQYGHGSWHALPSKAGLKRCGKSCRLRWMNYLRPGIKRGKFSLQEEQTIIQLHALLGNRWAAIAEHLPMRTDNGIKNYWNSHLNKRLSKMGIDPTTHKPNSNPFGFKEAANLRHMAQWETARLEAEARLVRRHSTMFASSLHKPPSNPPPPPPTVPPTLDVLKVWQAAWTKPQMTARNPRVSLSPINVDDEGYMFVSAAALVQSPTTLNFSDQNLAAFPAVGFGDDMLLCYLEGSTCNMNTLGNPNTTGNDIIGPAMDPLSEFPTFILPENLGDHCSSGYLYNVVGNCSAPDSILNLVASPVGN	C36
Ipomoea triloba	itb07g22550.t1	MGSSPCFENVGLKKGPWTPDEDQKLVAYVQQYGHGSWLALPSKAGLNRCGKSCRMRWTNYLRPDIKRGKFSPQEEQTIIQLHALLGNRWSAIAANLPKRTDNEIKNYWNSHLKKRLSEMGIDPITHKPKSNAFGSKEAANLRHMAQWETARLEAEARLVRHNSTMFGSSLSSPSPPHHVSLLHKAPRNPPPPPTVPPPLNVLKAWQAAWTTEPPMTAPNPRISLSPPNVDDGDMFVSAAALDQSPTTLNFSDQNLVAFPAVGFGDDVLCYLEGSTSNMNTLRNPNTTGDGIIGPAMDPLSGFPTFIVPENLTAHCSTGYLDSVIGNCGAGW	C36
lpomoea nil	INIL08g38605.t1	MGSSPCFENVGLKKRPWTPDEDQKLVAYVQQYGHGSWHALPSKAGLKRCGKSCRLRWTNYLRPDIKRGKFSRQEEQTIIQLHALLGNRWSAIAAHLPMRTDNGIKNYWNSHLKKRLSKMGIDPTTHKPKSNPFGFKEAANLRHMAQWETARLEAEARLVRRHSTMFGDDDMFVSAAALDQSPTTLNFSDQNLAAFPAVGFGDDMLLCYLEGSTCNMNTLGNPNTTGDDIIGPEMDPLSEFPTFILPENLSAHCFTGYLDSVVRNCGAADSILNLVASPVGN	C36
Ipomoea triloba	itb07g22530.t1	MGRSPCCEKEGLKKGPWTPEEDKQLLAYIEQYGHGSWRALPAKAGLQRCGKSCRLRWTNYLRPDIKRGNFSLQEEQSIIQLHALLGNRWSAIAAHLPKRTDNEIKNYWNTHLKKKLSKMGIDPMTHRPKINSSFGSAANLSHMAQWETARLEAEARLVRHSKFISSSLISPHHFRNNPPPPPPPKVPPSLDVLKAWQETWTKPPRTRVSSSVDGGAFVSNATPHHSPTTLNFSDQNLCNVETPYVHESTSNIGNPNNTTGDDIIPHVAMDPLSELPTFIHGFSELSPETLTGYLDDDDVVGNCGTADMEDNSRYWNSILNNLVASPVGSPVF	C36
Ipomoea trifida	itf07g21940.t1	MGRSPCCEKEGLKKGPWTPEEDKQLLAYIQQYGHGSWRALPAKAGLQRCGKSCRLKWTNYLRPDIKRGNFSLQEEQSIIQLPALLGNRWSAIAAHLPKRTDNEIKNYWNTHLKKKLCKMGIDPMTHRPKINSSFGSAANLSHMAQWETARLEAEARLVRHSKFISSSLISPHHFRNNPPPPPPPPKVPPSLDVLKAWQETWTKPPRTRVSSNVDGGAFVSNATPHHSPTTLNFSDQILNFSDQNLCNVGTPYVHESTSNIGKTNNTTGDDIIPHVSLDPLSELPTFIHGFSELSPETLTGYLDDDDVVGNYGTANMEDNSRYWNSILNNLVASPVGSPVF	C36
Ipomoea batatas	g47290.t1	MGRSPCCEKVGLKKGPWTPEEDKQLLAYIEQYGHGSWRALPAKAGLQRCGKSCRLRWTNYLRPDIKRGNFSLQEEQSIIQLHALLGNRWSAIAAHLPKRTDNEIKNYWNTHLKKKLSKMGIDPMTHRPKINSSFASAANLSHMAQWETARLEAEARLVRPSKFIASSLISPRHFRNNPPPPPPPPKVPPPLDVLKAWQETWTKPPRTRVSSDGAFVSTATLNQSPTTLNFSDQILNFSDQNLCNMETQSSIGNPNNTAGDGIIPHVAMDPLTELPTFIHELTELSPETLTGYLDDDNVVGNCGTADVEDNSRYWNSILNNLVASPVGSPVF	C36
Ipomoea batatas	g34645.t1	MGRSPCCEKVGLKKGPWTLEEDKQLLAYIQQYGHGSWRALPAKAGLQRCGKSCRLRWTNYLRPDIKRGNFSLQEEQSIIQLHALLGNRWSAIAAHLPKRTDNEIKNYWNTHLKKKLSKMGIDPMTHRPKINSSFGSAANLSHMDQWETARLEAEARLVRPSKFIASSLISPRHFRNNPPPPPPPPKVPPPLDVLKAWQETWTKPPRTRVSSDGAFVSTATLNQSPTTLNFSDQILNFSDQNLCNMETQSSIGNPNNTAGDGIIPHVAMDPLTELPTFIHGLSYLSPEALTGYLDDDNVVGNCGTADVEDNSRYWNSILNNLVASPVGSPVF	C36
Ipomoea triloba	itb07g22540.t1	MGRSPCCEKVGLKKGPWTLEEDKQLLAYIEQYGHGSWRALPAKAGLQRCGKSCRLRWTNYLRPDIKRGNFSLQEEQSIIQLHALLGNRWSAIAAHLPKRTDNEIKNYWNTHLKKKLCKMGIDPMTHRPKINSSFGSAANLSHMAQWETARLEAEARLVRPSKFIGSSLISPRHFRNNPPPPPPPKVPPPLDVLKAWQETWTKPPRTRVSSDGAFVSTATLNQSPTTLNFSDQILNFSDQNLCNKETQSSIGNPNNTAGDGIIPHVSMDPLTELPTFIHGLSDLSPEALTGYLDDDNFVGNCGTADVEDNSRYWNSILNNLVASPVGSPVF	C36
Ipomoea trifida	itf07g21950.t1	MGRSPCCEKVGLKKGPWTLEEDKQLLAYIEQYGHGSWRALPAKAGLQRCGKSCRLRWTNYLRPDIKRGNFSLQEQQSIIQLHALLGNRWSAIAAHLPKRTDNEIKNYWNTHLKKKLSKMGIDPMTHRPKINSSFGSAANLSHMAQWETARLEAEARLVRPSKFIASSLISPRHFRNNPPPPPPPPKVPPPLDVLKAWQETWTKPPRTRVSSDGAFVSTATLNQSPTTLNFSDQILNFSDQNLCNMETQSSIGNPNNTAGDGIIPHVAMDPLTELPTFIHGLSDLSPEALTGYLDDDNVVGNCGTADVEDNSRYWNSILNNLVASPVGSPVF	C36
lpomoea nil	INIL08g38600.t1	MGRSPCCEKEGLKKGPWTPDEDSQLLAYIEQYGHGSWRALPAKAGLQRCGKSCRLRWTNYLRPDIKRGNFSLQEEQSIIQLHALLGNRWSAIAAHLPKRTDNEIKNYWNTHLKKKLSKMGIDPMTHRPKMNSSFGSAANLSHMAQWETARLEAEARLVRHSKFISSSLISPHHFRLHKPSPPPPPKVPPSLDELKAWQETWTKPPRTRVSLSHVHDGAFLSNATPHQSPTTLNFSDQNLNFPDQNLNFSDHESSWNIGNPNTTGDDIIPHVAMDPLSELPTFIHGFTELSPETLTGYLDHDNIVGNCGTADVEDISRYWNSILNNLMASPVGSPVF	C36
lpomoea nil	INIL08g38603.t1	MGRSPCCEKVGLKKGPWTPDEDKQLLAYIEQYGHGSWRALPAKAGLQRCGKSCRLRWTNYLRPDIKRGNFSLQEEQSIIQLHALLGNRWSAIAAHLPKRTDNEIKNYWNTHLKKKLSKMGIDPMTHRPKMNSSFGSAANLSHMAQWETARLEAEARLVRHSKFISSSLISPHHFLLHKQPPPPPPKVPPSLDVLKAWQETWTKPPRTRVSLSHVHDGAFLSNATPHQSPTTLNFSDQNLNFSDQNLNFSDHESSSNIGNPNTTGDDIIPHVTMDPLSELPTFTHGFTELSPETFTGYLDDNNVVGNCGTADVEDNSRYWNSILNNLMASPVGSPVF	C36
Ipomoea triloba	itb07g22520.t1	MGRSPCCQKVGLKKGPWTPDEDKQLLAYIEQYGHGSWRDLPAKAGLQRCGKSCRLRWTNYLRPDIKRGNISLQEEQSIIQLHALLGNRWSAIAAHLPKRTDNEIKNYWNTHLKKKLCKMGIDPMTHRPKINSSFGSAANLSHMAQWETARLEAEARLVRHSKFISSSLISPLHFRNNPPPPPKVPPSLDVLKAWQETWTKPPRTRVSSDGAFLSNATTHQSPTTFNFSDQNLTTLNFSDQNLCYMETPYVHESTLNIGNPNTNGNNIIPHAMDPLSDLPTFIHGFSELTPEILTGYLDDHNVAGNCGTADMEDNSRYWNSILNNLVMSPVGSPVF	C36
Ipomoea trifida	itf07g21930.t1	MGRSPCCEKVGLKKGPWTLEEDKQLLAYIEQYGHGSWRDLPAKAGLQRCGKSCRLRWTNYLRPDIKRGNISLQEEQSIIQLHALLGNRWSAIAAHLPKRTDNEIKNYWNTHLKKKLSKMGIDPMTHRPKMGKAANLSHMAQWETARLEAEARLVRHSKFISSSLISPHHKPPPPPPKVPPSLDVLKAWQETWTKPPRKRVSSDGAFLSNATLNFSDQNLTTLNFSDQNLCYMETSYVHESTLNIENPNTTGDAIIPHVAMDPLSDLPTFIHGFSELSQETLTGYLDDNNVVGNCGTADMEDNRPYWNSILNNLVMSPVGSPVF	C36
Ipomoea batatas	g47296.t1	MGRSPCCEKVGLKKGPWTLEEDKQLLAYIEQYGHGSWRALPAKAGLQRCGKSCRLRWTNYLRPDIKRGNFSLQEEQSIIQLHALLGNSCDERMNGLCSAQLQFLSTLLQYQWSAIAAHLPKRTDNEIKNYWNTHLKKKLCKMGIDPMTHRPKINSSFGSAANLSHMAQWETARLEAEARLVRPSKFVTSSLISPHRLLLHSRPAAKVPPSRRAKSLARTWTKPPDEGFIQCRRRRVCLKRHYTPISGC	C36
Ipomoea triloba	itb07g22480.t1	MGRSPCCEKVGLKKGPWTLEEDKQLLAYIEQYGHGSWRALPAKAGLQRCGKSCRLRWSNYLRPDIKRGNFSLQEEQSIVQLHALLGNRWSAIASHLPRRTDNEIKNYWNTHLKKKLSKMGIDPMTHRPKMNSSFGSAANLSHMAQWETARLEAEARLVRHSKSIASSLISPHHKPPPPPPKVPPSLDMLKAWQETWTKPPRTRVSLSHVDHGAFLSNATPTTLNFPDQNLCYMETPYVHESSSNIVNLNTTGDDIIPHVAMDPLSDLPTFIHGFSELSPETLTGYLDDDNVVGNCGTADMEDNSRYWNSILHNLVMSPVGSPVF	C36
Ipomoea trifida	itf07g21880.t1	MGRSPCCEKVGLKKGPWTLEEDKQLLAYIEQYGHGSWRALPAKAGLQRCGKSCRLRWSNYLRPDIKRGNFSLQEEQSIIQLHALLGNRWSAIASHLPKRTDNEIKNYWNTHLKKKLCKMGIDPMTHRPKINSSFGSAANLSHMAQWETARLEAEARLVRHSKSIASSLISPHHKPPPPPPKVPPSLDMLKAWQETWTKPPRTRVSLSHVDHGAFLSNATPTTLNFPDQNLCYMETPYVHESSSNIVNPNTTGDAIIPHVAMDPLSDLPTFIHGFPELSQETLTGYLDDNNVVGNCGTADMEDNSRYWNSILNNLVMSPVGSPVF	C36
Ipomoea batatas	g47299.t1	MGRSPCCEKVGLKKGPWTPEEDKQLLAYIEQYGHGSWRALPAKAGLKRCGKSCRLRWTNYLRPDIKRGNISLQEEQSIIQLHALLGNRWSAIASHLPKRTDNEIKNYWNTHLKKKLSKMGIDPMTHRPKMGKAANLSHMAQWETARLEAEARLVRHSKFISSSLISAPHKPPPPPKVPPSLDVLKAWQETWTKPPRTRVSSNVDGGAFVPNATLHQSPTPLNFSDQNLTTLNFSDQNLTILNFSDQNLTTLNFSDQNLCYMETPYVHESTLNIGNPKTTGDNIIPHAMDPLSELPTFIHGFSELSQETLTGYLDDDNVVETAHGRHGRQQPLLEHHP	C36
Ipomoea batatas	g47312.t1	MGRSPCCEKVGLKKGPWTPEEDKQLLAYIEQYGHGSWRALPAKAGLQRCGKSCRLRWSNYLRPDIKIGNFSMQEEQSIIQLHALLGNRWSAIASHLPRRTDNEIKNYWNTHLKKKLSTWLSGNRRLEAGSPRPPLKVHRFLSYLTSPQAAAAKVPPSLDMLKAWQETWTKPPRTRVSLSHVDDGAFLSNATPTTLNFPDQNLCYMETPYVHESTSNIGNPNPTGDDIIPHVAMDPLSDLPTFIHGFSSELSQETLTGYLDDHNVVGKHGRHGRQQPLLEQHPS	C36
Ipomoea triloba	itb07g22430.t1	MGRSPCCEKVGLKKGPWTPEEDKQLLAYIEQYGHGSWRALPAKAGLQRCGKSCRLRWTNYLRSDIKRGNFSLQEEQSILQLHALLGNRWSAIAAHLPKRTDNEIKNYWNTHLKKKLSKMGIDPMTHRPKINSSFGSAANLSHMAQWETARLEAEARHSKFISSAQNSSFRLPTNNPPPPPLPKVPPPLDVLKAWQETWTKPPRTRVSSGGAFVPNATPHQSPTTLNNVSDQNLNFSHQNLCYVETPYVHESSSNIVNPNSTGDAIIPHVAMDPLSDLPTFIHGFSELSPQTLTGYFDDDNVVGNCGTADMEDNNSYWNIILNNLVASPVGSPVF	C36
Ipomoea trifida	itf07g21830.t1	MGRSPCCEKVGLKKGPWTSEEDKQLLAYIEQYGHGSWRALPAKAGLQRCGKSCRLRWTNYLRPDIKRGNFSLQEEQSILQLHALLGNRWSAIAAHLPKRTDNEIKNYWNTHLKKKLSKMGIDPMTHRPKMNPSFGSAANLNHMAQWETARLEAEARHSKFISSAQNSSFRLPTNNPPPPPPPPKVPPPLNVLKAWQETWTKPPRTRVSSGGAFVPNATPHQSPTTLNNVSDQNLNFSHQNLCYVHESSSNIVNPNSTGDAIIPHVAKDPLSDLPTFIHGSSELSPETLTGYFDDDNFVGNCGTADMEDNDSYWNIILNNLVASPVGSPVF	C36
Ipomoea batatas	g47319.t1	MGRSPCCEKVGLKKGPWTPEEDKQLLAYIEQYGHGSWRALPAKAGLQRCGKSCRLRWTNYLRPDIKRGNFSLQEEQSILQLHALLGNRWSAIAAHLPKRTDNEIKNYWNTHLKKKLSKMGIDPMTHRPKINSSFGSAANLSHMAQWEIARLEAEARHSKFISSAQNSSFRLPTNNPPPPPLDVLKAWQETWTKPPRTRVSSGGAFVPNATPHQSPTTLNNVSDQNLNFSHQNLCYVHESSSNIVNPNSTGDAIIPHVAMDPLSDLPTFIHGSSELSPETLTGYFDDDNFVGNCGTADMEDNNSYWNIILNNLVASPVGSPVF	C36
Ipomoea triloba	itb07g22500.t1	MESSPCCEKVGLKKGPWTPEEDKQLLAYIEQYGHGSWQALPEKAGLQRCGKSCRLRWTNYLRPDIKRGNFSLQEEQSVIQLHAFLGNRWSAIASHLPKRTDNEIKNYWNTHLKKKLSKMGIDPMTHRPKINSSFGSAANLNHMAQWETARLEAEARHSKFISSAQNSSFRLPTNNPPPPPKVPPTLDVLKAWQETWTKPPRTRVLSNVDGGAFVPNATPHQSPTTLNFSDQNLCYMETPYVHESNIGNPNPTRDDIIPHVAMDPLSELPTFIHGFPELSPETLTGYLDDDNVVGNYGTANVEDNSHYWNSIDP	C36
Ipomoea trifida	itf07g21900.t1	MERSPCCEKVGLKKGPWTPEEDKQLLAYIEQYGHGSWQALPEKAGLQRCGKSCRLRWTNYLRPDIKRGNFSLQEEQSIIQLHAFLGNRWSAIASHLPKRTDNEIKNYWNTHLKKKLSKMGIDPMTHRPKMGKAANLSHMAQWETARLEAEARHSKFISSAQNSSSRLPTNNPPPPPKVPPTLDVLKAWQETWTKPPRTRVSSNVDGGAFVPNATPHQSPTTLNFSDQNLCYMETPYVHESNIGNPNPTRDDIIPHVAMDPLSDLPTFIHGFPELSPETLTVYLDDDNVVGNYGTADVEDNSHYWNSIDP	C36
Ipomoea batatas	g47308.t1	MERSPCCEKVGLKKGPWTPEEDKHLLAYIQQYGHGSWQALPEKSGLQRCGKSCRLRWTNYLRPDIKRGNFSLQEEQSIIQLHAFLGNRWSAIASHLPKRTDNEIKNYWNTHLKKKLCKMGIDPMTHRPKINSSSAQPPISATWLSGDRLEAEASPGRHSKFISSNLISPHHNPPPPPKVPPSLDVLKAWQETWTKLGKLLKINKIL	C36
Ipomoea batatas	g47310.t1	MERSPCCEKVGLKKGPWTPEEDKHLLAYIQQYGHGSWQALPEKSGLQRCGKSCRLRWTNYLRPDIKRGNFSLQEEQSIIQLHAFLGNRWSAIASHLPKRTDNEIKNYWNTHLKKKLCKMGIDPMTHRPKINSSFGSAANLSHMAQWEIARLEAEARLVRHSKFISSNLISPHHNPPPPPKVPPSLDVLKAWQETWTKPPRTRVSLSHVDHGAFVSNATPTTLNFPDQNLCYMETPYVHESNIGNPNPTGDDIIPHVAMDPLSELPTFIHGFPELSPKPSQDIWTTTMSSETTARPTWKTTAITGTTSVIIRITYKYP	C36
Ipomoea trifida	itf07g21860.t1	MGRSPCCEKVGLKKGPWTPEEDKQLLAYIEQYGYGSWRDLPAKAGLQRCGKSCRLRWSNYLRPGIKRGNFSMQEEQSIIQLHALLGNRWSAIASHLPKRTDNEIKNYWNTHLKKKLCKMGIDPMTHRPKINSSFGSAANLSHMAQWEIARLEAEARLVRHSKFISSSLISPHHFRLPTNNPPPPPKVPPCLDVLKAWQEMWTKPPRTRVSSHVDDGAFVSNATLYQSPTTLNFPDQNLCFMETLYVRESTSNIGNPNPTGIIPHVALDPLSELPTFIHGFSELSPETLTGYLDDNSRYWNSILNNLVVSPVGSPVF	C36
Ipomoea triloba	itb07g22460.t1	MGRSPCCEKVGLKKGPWTPEEDKQLLAYIEQYGYGSWRDLPAKAGLQRCGKSCRLRWSNYLRPGIKRGNFSLQEEQSIIQLHALLGNRWSAIASHLPKRTDNEIKNYWNTHLKKKLSKMGIDPMTHRPKINSSFGSAANLSHMAQWEIARLEAEARLVRHSKFISSSLISPHHFRLPTNNPPPPPQVPPSLDVLKAWQEMWTKPPRTRVSSLVDDGAFVSNATLHQSPTSLNFSDQNLCFMETPYVRESTSNIGNPNPTGIIPHVALDPLSELPTFIHGFSELSPETLTGYLDDNSRYWNSILNNLVVSPVGSPVF	C36
Ipomoea batatas	g47316.t1	MGRSPCCEKVGLKKGPWTPEEDKHLLAYIQQYGYGSWRDLPAKAGLQRCGKSCRLRWSNYLRPGIKRGNFSLQEEQSIIQLHALLGNRWSAIASHLPKRTDNEIKNYWNTHLKKKLSKMGIDPMTHRPKINSSFGSAANLSHMAQWEIARLEAEARLVRHSKFISSSLISPHHFRLPTNNPPPPPKVPPSRRAKSLARNVDQAAEDEGNPNPTRIIPHVALDPLSELPTFIHGFSELSPETLTLTGYLDDNSRYWNSILNNLVVSPVGSPY	C36
Ipomoea batatas	g47304.t1	MGRSPCCEKVGLKKGPWTPDEDKKLLAYIEQYGHGSWRALPAKAGLQRCGNSCRLRWNNYLRPDIKRGNFSQQEEQSIIQLHALLGNKWSAIASHLPKRTDNKIKNYWNTHLKKKLSKMGIDPMTHRPKMNPSFGSAANLNHMAQWETARLEAEARLVRPSNFIASSLISPHHFRLPTNHPPPPKIPPSLDVLKAWQETWTKPPRTRVSSNLDGGAFLSNAALVEDKG	C36
Ipomoea triloba	itb07g22490.t1	MGRSPCCEKVGLKKGPWTPDEDKQLLAYIEQYGHGSWRALPAKAGLQRCGKSCRLRWSNYLRPGIKRGNFSLQEEQSIIQLHALLGNRWSAIASHLPKRTDNEIKNYWNTHLKKKLSKMGIDPMTHRPKINSSFGSAANLSHLAQWETARLEAEARLVRPSKFIASSLISPHHKPPPPPLKVPPCLDMLKAWQETWTKPPRTRVSSNLDGGAFVSNATPHQFPTTLNFSDQKLTTLNFSNQNLTTLNFSDQNLCFMGTPYVHESNIGNPNPTGNDIIPHVAMDPLSELPTFIHGFSELSPETLTGYFADDNVVGNYGTADLEDNSRYWNSILNNLVASPVGSPVF	C36
Ipomoea trifida	itf07g21890.t1	MGRSPCCEKVGLKKGPWTPDEDKQLLAYIEQYGHGSWRDLPAKAGLQRCGKSCRLRWSNYLRPGIKRGNFSLQEEQSIIQLHALLGNRWSAIAAHLPKRTDNEIKNYWNTHLKKKLSKMGIDPMTHRPKINSSFGSAANISHMAQWETARLEAEARLVRPSKSIASSLISPYHKPPPPPPPKVPPSLDVLKAWQETWTKPPRTRVSSDGAFLSNSTTHQSPTTLNFSGQNLTTLNFSDQNLTTLNFSDQNLCYMETPYVHESSIGNPNPTGDDIIPHVAMDPLPELPTFIHGFSELSPETLTGYLDDNNVVGNYGTADLEDNSRYWNSILNNLVASPVGSPVF	C36
Ipomoea batatas	g47311.t1	MGRSPCCEKVGLKKGPWTPDEDKQLLAYIQQYGHGSWRALPAKAGLQRCGKSCRLRWSNYLRPDIKRGNFSLQEEQSIIQLHALLGNRWSAIASHLPKRTDNEIKNYWNTHLKKKLCKMGIDPMTHRPKINSSFGSAANISHMAQWETARLEAEARLVRPSKFIGSSLISPHHKPPSPPPKVPPSLDVLKAWQETWTKPPRTRVSSDGAFLSNATTYQSPTTLNFSDQNLTTLNFSDQNLCYMETPYVHESSSNIVNLNTTGDDLITHVAMDPLSELPTFIHGFPELSPETLTGYLADDNVVGNYGTGDLEDNSRYWNSILNNLVASPVGSPVF	C36

## Sheet: Table S3
Table S3. Gene feature of all identified R2R3-MYB genes in six Ipomoea species
Species name	number	Sequence ID	Chromosome	Start	End	Strand	Exon number	CDS length (bp)
Ipomoea batatas	1	g980.t1	IbChr01	5711525	5715108	-	4	870
	2	g982.t1	IbChr01	5718500	5720598	-	3	873
	3	g1296.t1	IbChr01	7759670	7762016	+	4	1092
	4	g2322.t1	IbChr01	16023908	16025887	-	3	978
	5	g4474.t1	IbChr02	1920831	1925991	-	5	1671
	6	g4696.t1	IbChr02	3515630	3517593	+	4	1068
	7	g4815.t1	IbChr02	4217056	4218600	-	3	825
	8	g4989.t1	IbChr02	5270513	5273745	-	3	1248
	9	g5295.t1	IbChr02	7248209	7249399	-	3	666
	10	g5886.t1	IbChr02	11441377	11443329	+	3	789
	11	g5902.t1	IbChr02	11609733	11611333	+	3	861
	12	g8292.t1	IbChr02	30280525	30282170	-	3	702
	13	g8510.t1	IbChr02	31811790	31813782	+	3	789
	14	g9125.t1	IbChr02	35788593	35791314	+	3	1059
	15	g9289.t1	IbChr02	36876996	36880133	+	4	1056
	16	g9635.t1	IbChr03	1493852	1496397	+	3	768
	17	g9957.t1	IbChr03	3595439	3597665	+	3	1458
	18	g10049.t1	IbChr03	4252715	4254563	+	3	819
	19	g10520.t1	IbChr03	7984637	7986813	-	3	1110
	20	g11082.t1	IbChr03	12226570	12229223	-	3	1680
	21	g11443.t1	IbChr03	14802735	14807248	-	2	1044
	22	g13062.t1	IbChr04	2036165	2037573	-	4	810
	23	g13125.t1	IbChr04	2425707	2431049	-	5	735
	24	g13520.t1	IbChr04	4920537	4922195	-	3	1011
	25	g13997.t1	IbChr04	8675195	8677996	+	3	759
	26	g15127.t1	IbChr04	17598184	17599170	-	3	549
	27	g15640.t1	IbChr04	21481070	21482836	+	2	879
	28	g17108.t1	IbChr05	3098963	3100462	-	3	711
	29	g17109.t1	IbChr05	3110129	3112343	-	3	765
	30	g17138.t1	IbChr05	3295050	3297267	+	3	765
	31	g17159.t1	IbChr05	3462958	3464575	+	3	855
	32	g17283.t1	IbChr05	4393828	4395368	+	3	741
	33	g17403.t1	IbChr05	5146940	5148258	-	3	849
	34	g17487.t1	IbChr05	5737521	5740236	+	3	600
	35	g17691.t1	IbChr05	7350327	7351930	+	3	735
	36	g17983.t1	IbChr05	9538579	9542698	-	6	1761
	37	g18115.t1	IbChr05	10555262	10558743	+	2	1257
	38	g19448.t1	IbChr05	20858178	20860134	+	2	834
	39	g20576.t1	IbChr05	28864058	28867784	+	3	867
	40	g20734.t1	IbChr05	29746217	29748112	+	2	1233
	41	g20840.t1	IbChr05	30382186	30383663	-	3	852
	42	g24634.t1	IbChr06	27742676	27744804	-	4	936
	43	g24684.t1	IbChr06	28063162	28065396	+	5	870
	44	g25226.t1	IbChr06	31369798	31371340	+	3	921
	45	g25359.t1	IbChr07	574377	575803	-	2	816
	46	g25412.t1	IbChr07	868782	871096	+	3	765
	47	g25413.t1	IbChr07	876102	877409	+	3	633
	48	g25499.t1	IbChr07	1360546	1361468	-	1	756
	49	g25699.t1	IbChr07	2669267	2671190	-	4	624
	50	g26176.t1	IbChr07	6097004	6098441	+	3	663
	51	g27049.t1	IbChr07	13485262	13487285	-	3	1059
	52	g28924.t1	IbChr07	26720524	26722040	+	1	1164
	53	g28993.t1	IbChr07	27257271	27258677	+	1	1155
	54	g29760.t1	IbChr07	32661789	32663411	+	3	978
	55	g29886.t1	IbChr07	33482007	33483648	-	3	1068
	56	g30119.t1	IbChr07	34895921	34897439	+	3	1014
	57	g30889.t1	IbChr08	3448908	3450629	+	4	918
	58	g30900.t1	IbChr08	3494072	3495493	-	3	780
	59	g30901.t1	IbChr08	3495937	3500773	-	7	1299
	60	g30903.t1	IbChr08	3511236	3512533	-	3	804
	61	g30904.t1	IbChr08	3521154	3522673	-	3	870
	62	g32142.t1	IbChr08	12589860	12591570	-	4	1047
	63	g32296.t1	IbChr08	13932167	13933846	+	3	975
	64	g33626.t1	IbChr08	24324365	24326706	+	5	1032
	65	g33699.t1	IbChr08	24904154	24908119	-	4	1077
	66	g34152.t1	IbChr09	1100952	1102060	+	1	837
	67	g34645.t1	IbChr09	3950352	3952768	-	4	996
	68	g34994.t1	IbChr09	6585410	6586829	+	2	978
	69	g35048.t1	IbChr09	7032463	7034000	+	3	720
	70	g35053.t1	IbChr09	7056893	7058417	+	2	858
	71	g35056.t1	IbChr09	7078423	7079452	+	4	570
	72	g35179.t1	IbChr09	7978551	7981596	+	4	738
	73	g35476.t1	IbChr09	10214771	10217003	+	4	1305
	74	g37934.t1	IbChr09	29658582	29660182	+	3	789
	75	g37936.t1	IbChr09	29679292	29680818	+	3	597
	76	g38712.t1	IbChr10	3720775	3722044	+	1	996
	77	g38942.t1	IbChr10	5363233	5365116	-	4	945
	78	g39202.t1	IbChr10	7307905	7315330	+	3	891
	79	g39254.t1	IbChr10	7758760	7760323	+	2	930
	80	g39379.t1	IbChr10	8790141	8793466	+	2	630
	81	g41253.t1	IbChr10	22961738	22966455	-	12	1410
	82	g41863.t1	IbChr11	3087026	3088020	-	1	783
	83	g41923.t1	IbChr11	3484613	3485753	+	1	897
	84	g41977.t1	IbChr11	3788623	3799484	-	5	1113
	85	g42274.t1	IbChr11	5854901	5858089	+	3	936
	86	g42408.t1	IbChr11	6920204	6921979	+	3	930
	87	g42847.t1	IbChr11	9996862	9998237	+	2	768
	88	g42865.t1	IbChr11	10125207	10126673	+	3	897
	89	g46362.t1	IbChr11	36931789	36937794	+	6	1242
	90	g47242.t1	IbChr12	2500912	2504353	-	12	1434
	91	g47276.t1	IbChr12	2747725	2750374	-	4	1407
	92	g47290.t1	IbChr12	2847945	2855219	-	4	996
	93	g47296.t1	IbChr12	2896625	2898279	-	4	747
	94	g47299.t1	IbChr12	2923226	2927849	-	3	1014
	95	g47304.t1	IbChr12	2940787	2942929	-	3	687
	96	g47308.t1	IbChr12	2969336	2971410	-	3	621
	97	g47310.t1	IbChr12	2986698	2994130	-	5	954
	98	g47311.t1	IbChr12	2994646	2996360	-	3	1005
	99	g47312.t1	IbChr12	3019150	3021030	-	4	852
	100	g47316.t1	IbChr12	3046029	3048340	-	5	816
	101	g47319.t1	IbChr12	3076890	3080300	-	4	969
	102	g47799.t1	IbChr12	6626566	6628530	+	3	1044
	103	g47810.t1	IbChr12	6747106	6749085	+	3	1047
	104	g48266.t1	IbChr12	10405280	10407162	+	3	819
	105	g48735.t1	IbChr12	13733451	13737063	-	4	1224
	106	g48820.t1	IbChr12	14397983	14401421	+	3	1308
	107	g49846.t1	IbChr12	21953698	21957958	+	3	1095
	108	g49847.t1	IbChr12	21970238	21974521	+	5	858
	109	g49849.t1	IbChr12	21992698	21996775	+	4	1017
	110	g49916.t1	IbChr12	22711093	22713165	+	3	1026
	111	g49997.t1	IbChr12	23349671	23351107	+	3	894
	112	g50106.t1	IbChr12	24203781	24212870	+	4	516
	113	g50509.t1	IbChr12	27060816	27062746	-	3	723
	114	g52884.t1	IbChr13	12621065	12623025	+	3	849
	115	g52971.t1	IbChr13	13198183	13200021	-	3	846
	116	g53402.t1	IbChr13	16474974	16477339	-	3	993
	117	g54394.t1	IbChr13	23629037	23630834	-	4	960
	118	g55216.t1	IbChr13	28619239	28621573	+	3	1095
	119	g55769.t1	IbChr14	2962889	2965124	+	2	999
	120	g55803.t1	IbChr14	3310032	3312268	+	2	999
	121	g56500.t1	IbChr14	7920569	7922561	+	4	1026
	122	g57206.t1	IbChr14	13163310	13166538	+	4	957
	123	g58953.t1	IbChr14	25745076	25747821	+	2	1080
	124	g59241.t1	IbChr14	27502139	27504484	+	4	1119
	125	g59810.t1	IbChr14	30522204	30523550	-	2	840
	126	g60377.t1	IbChr15	3146387	3147632	-	1	915
	127	g60431.t1	IbChr15	3480271	3481260	+	1	714
	128	g60983.t1	IbChr15	7041050	7045145	+	5	897
	129	g61376.t1	IbChr15	9929725	9942705	+	5	966
	130	g63778.t1	IbChr15	28362605	28364018	-	4	693
	131	g63810.t1	IbChr15	28619459	28626168	+	4	894
Ipomoea trifida	1	itf00g02390.t1	ItfChr00	3620688	3621847	-	3	780
	2	itf00g03500.t1	ItfChr00	5295050	5296411	+	2	936
	3	itf00g20620.t1	ItfChr00	34262501	34263830	+	3	825
	4	itf00g26330.t1	ItfChr00	42995094	42998736	+	3	894
	5	itf00g57540.t1	ItfChr00	80297412	80298528	-	3	801
	6	itf01g04400.t1	ItfChr01	2814648	2815863	-	3	927
	7	itf01g17530.t1	ItfChr01	18847788	18849496	+	3	861
	8	itf01g25060.t1	ItfChr01	25055493	25057223	-	3	894
	9	itf01g29650.t1	ItfChr01	28155286	28156667	-	2	939
	10	itf01g32860.t1	ItfChr01	30379418	30381140	+	3	1083
	11	itf01g33350.t1	ItfChr01	30664730	30666269	-	1	897
	12	itf01g33950.t1	ItfChr01	31017416	31018551	+	1	783
	13	itf01g36410.t1	ItfChr01	32245023	32246723	-	3	1113
	14	itf02g01210.t1	ItfChr02	1754628	1756640	+	3	852
	15	itf02g04020.t1	ItfChr02	5050588	5053108	-	3	993
	16	itf02g11180.t1	ItfChr02	9572023	9574585	+	3	1446
	17	itf02g18260.t1	ItfChr02	14323736	14327971	-	3	606
	18	itf03g01180.t1	ItfChr03	526215	527403	-	3	1014
	19	itf03g04470.t1	ItfChr03	2556112	2557794	-	3	993
	20	itf03g13220.t1	ItfChr03	11357316	11358636	-	2	807
	21	itf03g13750.t1	ItfChr03	11656318	11658343	+	3	771
	22	itf03g13760.t1	ItfChr03	11664476	11665433	+	3	630
	23	itf03g14640.t1	ItfChr03	12153195	12153956	-	1	762
	24	itf03g16500.t1	ItfChr03	13275665	13277686	-	3	720
	25	itf03g18250.t1	ItfChr03	14388973	14390065	-	3	846
	26	itf03g20840.t1	ItfChr03	16467750	16469169	+	3	720
	27	itf03g27860.t1	ItfChr03	24270024	24273356	+	3	702
	28	itf03g30290.t1	ItfChr03	27580462	27582516	+	1	1182
	29	itf04g01450.t1	ItfChr04	724028	727027	-	3	930
	30	itf04g02760.t1	ItfChr04	1544561	1548891	-	5	1221
	31	itf04g08050.t1	ItfChr04	5047461	5048954	+	3	753
	32	itf04g17720.t1	ItfChr04	17513739	17515250	-	3	1068
	33	itf04g21510.t1	ItfChr04	23146569	23148957	-	3	789
	34	itf04g23250.t1	ItfChr04	25087591	25088872	+	2	984
	35	itf04g26200.t1	ItfChr04	26964453	26965426	+	3	660
	36	itf04g28920.t1	ItfChr04	28735895	28738668	+	3	1272
	37	itf04g31050.t1	ItfChr04	30051766	30053763	-	3	1215
	38	itf04g32790.t3	ItfChr04	31339218	31342331	+	3	1767
	39	itf05g01560.t1	ItfChr05	1264307	1266137	+	3	810
	40	itf05g10740.t1	ItfChr05	12808120	12809998	-	3	975
	41	itf05g14440.t1	ItfChr05	17690109	17692271	+	3	837
	42	itf05g16100.t1	ItfChr05	19009933	19012398	-	3	1155
	43	itf05g18600.t1	ItfChr05	20745071	20746301	-	2	846
	44	itf05g18890.t1	ItfChr05	20943997	20945940	+	3	873
	45	itf05g18910.t1	ItfChr05	20951311	20952788	+	3	870
	46	itf05g24770.t1	ItfChr05	24399214	24401820	-	3	639
	47	itf05g26880.t1	ItfChr05	25343811	25345429	+	3	1005
	48	itf06g06520.t1	ItfChr06	8963128	8964548	-	4	693
	49	itf06g06660.t1	ItfChr06	9105390	9107801	+	3	912
	50	itf06g15040.t1	ItfChr06	18236101	18239776	-	3	909
	51	itf06g18050.t1	ItfChr06	20652754	20653982	-	3	996
	52	itf06g22630.t1	ItfChr06	23630512	23631609	-	1	708
	53	itf06g23140.t1	ItfChr06	23939531	23940773	+	1	870
	54	itf07g01150.t2	ItfChr07	613428	616244	+	3	1482
	55	itf07g04010.t1	ItfChr07	2622299	2623955	+	3	720
	56	itf07g07090.t1	ItfChr07	4941120	4943580	-	3	516
	57	itf07g07660.t1	ItfChr07	5473375	5475069	-	3	897
	58	itf07g08380.t1	ItfChr07	6136676	6138618	-	3	1020
	59	itf07g15310.t1	ItfChr07	15122405	15125318	-	3	1299
	60	itf07g15470.t1	ItfChr07	15356204	15356866	+	3	462
	61	itf07g19140.t1	ItfChr07	19009300	19014671	+	5	687
	62	itf07g19170.t1	ItfChr07	19033195	19037395	+	3	1131
	63	itf07g20250.t1	ItfChr07	20631607	20633090	-	3	1047
	64	itf07g21830.t1	ItfChr07	22189658	22192237	+	3	993
	65	itf07g21860.t1	ItfChr07	22209745	22211567	+	3	951
	66	itf07g21880.t1	ItfChr07	22240416	22242114	+	3	975
	67	itf07g21890.t1	ItfChr07	22261725	22263244	+	3	1032
	68	itf07g21900.t1	ItfChr07	22268939	22271443	+	3	930
	69	itf07g21930.t1	ItfChr07	22295937	22300291	+	3	972
	70	itf07g21940.t1	ItfChr07	22324590	22326057	+	3	1023
	71	itf07g21950.t1	ItfChr07	22346247	22347870	+	3	996
	72	itf07g22060.t1	ItfChr07	22429032	22431267	+	3	1548
	73	itf07g22360.t1	ItfChr07	22642377	22646060	+	13	1437
	74	itf08g04610.t1	ItfChr08	3110761	3112799	+	1	963
	75	itf08g05570.t1	ItfChr08	3789541	3790862	-	3	858
	76	itf08g07320.t1	ItfChr08	5272598	5273998	+	2	1005
	77	itf08g07790.t1	ItfChr08	5721231	5723096	+	2	933
	78	itf08g08640.t1	ItfChr08	6636050	6638739	+	2	819
	79	itf08g15810.t3	ItfChr08	15276000	15280325	+	12	1452
	80	itf09g00480.t1	ItfChr09	245630	247079	+	2	834
	81	itf09g05960.t1	ItfChr09	3050813	3052299	-	3	1125
	82	itf09g08550.t4	ItfChr09	4652868	4656191	-	2	1080
	83	itf09g20450.t1	ItfChr09	16811744	16814366	+	3	957
	84	itf09g22120.t1	ItfChr09	18844292	18846260	-	3	927
	85	itf09g25050.t1	ItfChr09	21603262	21605127	-	2	999
	86	itf10g01480.t1	ItfChr10	1192914	1194077	-	3	666
	87	itf10g01490.t1	ItfChr10	1209005	1210573	-	3	792
	88	itf10g08890.t1	ItfChr10	10320197	10326128	-	2	1020
	89	itf10g13450.t1	ItfChr10	16097630	16099234	+	3	1089
	90	itf10g15400.t1	ItfChr10	17824714	17827734	-	3	987
	91	itf10g16340.t1	ItfChr10	18677936	18679264	-	2	843
	92	itf10g16350.t1	ItfChr10	18693258	18695169	-	2	852
	93	itf10g16860.t1	ItfChr10	19144667	19145942	-	2	1044
	94	itf10g24010.t1	ItfChr10	23856603	23857885	-	1	1083
	95	itf11g05010.t1	ItfChr11	2617603	2618911	+	3	1062
	96	itf11g05040.t1	ItfChr11	2635817	2636959	-	3	780
	97	itf11g05050.t1	ItfChr11	2642110	2643446	-	3	789
	98	itf11g11530.t1	ItfChr11	7231141	7234718	+	3	768
	99	itf11g13530.t1	ItfChr11	9326189	9327763	-	3	975
	100	itf11g14620.t1	ItfChr11	10758214	10759599	-	2	771
	101	itf11g20090.t1	ItfChr11	17415378	17417277	-	3	948
	102	itf11g20390.t1	ItfChr11	17727049	17730910	-	4	1317
	103	itf12g01500.t1	ItfChr12	884819	886239	-	3	861
	104	itf12g04070.t1	ItfChr12	2426327	2428210	-	3	783
	105	itf12g04080.t1	ItfChr12	2441211	2443037	-	3	789
	106	itf12g04100.t1	ItfChr12	2455971	2457557	-	3	705
	107	itf12g05820.t1	ItfChr12	3596460	3597765	-	3	720
	108	itf12g06520.t1	ItfChr12	3988718	3989898	-	3	849
	109	itf12g06640.t1	ItfChr12	4097295	4098997	-	3	861
	110	itf12g10240.t1	ItfChr12	6867164	6870436	-	2	1257
	111	itf12g17000.t1	ItfChr12	16680242	16681703	+	2	981
	112	itf12g18870.t1	ItfChr12	18237972	18240451	+	3	1005
	113	itf12g23070.t1	ItfChr12	21376822	21380893	-	2	1224
	114	itf12g25300.t1	ItfChr12	22767336	22770770	+	3	867
	115	itf12g26980.t1	ItfChr12	23658069	23659640	+	2	1254
	116	itf12g27260.t1	ItfChr12	23793651	23795251	+	3	849
	117	itf13g04620.t1	ItfChr13	4260022	4261499	-	2	894
	118	itf13g08560.t2	ItfChr13	10250598	10251585	-	3	555
	119	itf13g09930.t1	ItfChr13	12282232	12284304	-	2	882
	120	itf13g14040.t1	ItfChr13	16338225	16340615	-	3	753
	121	itf13g17740.t1	ItfChr13	19662090	19663922	+	3	990
	122	itf13g18210.t1	ItfChr13	20019291	20021824	+	3	972
	123	itf13g21080.t1	ItfChr13	21670832	21672892	+	3	822
	124	itf13g21600.t1	ItfChr13	21997042	21998322	+	3	729
	125	itf14g08800.t1	ItfChr14	7455037	7460880	+	2	1089
	126	itf14g10520.t1	ItfChr14	9547666	9552419	-	4	1686
	127	itf14g13790.t1	ItfChr14	14558776	14560700	-	3	1191
	128	itf14g15890.t1	ItfChr14	16405956	16407874	-	3	1455
	129	itf14g18060.t1	ItfChr14	17789688	17792418	-	3	768
	130	itf15g00400.t1	ItfChr15	199451	201069	-	3	924
	131	itf15g05030.t1	ItfChr15	3003207	3005374	-	5	1113
	132	itf15g05540.t1	ItfChr15	3326994	3329679	+	4	915
	133	itf15g14770.t1	ItfChr15	12018609	12020342	+	3	1116
Ipomoea triloba	1	itb00g03140.t1	ItbChr00	13348747	13350643	-	2	993
	2	itb01g04810.t1	ItbChr01	3284433	3289267	-	4	975
	3	itb01g10930.t1	ItbChr01	9577744	9579323	-	3	861
	4	itb01g24820.t1	ItbChr01	30345503	30347281	-	3	885
	5	itb01g24960.t1	ItbChr01	30486292	30487769	-	2	762
	6	itb01g29370.t1	ItbChr01	33609462	33611243	-	2	948
	7	itb01g32650.t1	ItbChr01	36073457	36075144	+	3	1119
	8	itb01g33150.t1	ItbChr01	36376082	36377718	-	1	894
	9	itb01g33770.t1	ItbChr01	36759244	36760439	+	1	783
	10	itb02g01580.t1	ItbChr02	883473	885362	-	3	1092
	11	itb02g06650.t1	ItbChr02	4154411	4157249	+	3	1446
	12	itb02g13830.t1	ItbChr02	10098179	10103290	+	3	867
	13	itb02g16320.t1	ItbChr02	12178433	12181066	+	3	993
	14	itb02g18990.t1	ItbChr02	15717202	15720379	-	4	855
	15	itb03g01100.t1	ItbChr03	581384	582590	-	3	1023
	16	itb03g03510.t1	ItbChr03	2060017	2061393	+	3	1071
	17	itb03g04490.t1	ItbChr03	2839879	2841651	-	3	990
	18	itb03g09890.t1	ItbChr03	7674249	7676240	-	1	1167
	19	itb03g13850.t1	ItbChr03	13817504	13818896	-	2	813
	20	itb03g14390.t1	ItbChr03	14131414	14133481	+	3	762
	21	itb03g14400.t1	ItbChr03	14139069	14140093	+	3	630
	22	itb03g15280.t1	ItbChr03	14651334	14652098	-	1	765
	23	itb03g17300.t1	ItbChr03	15948737	15950421	-	3	720
	24	itb03g19020.t1	ItbChr03	17155929	17157212	-	3	834
	25	itb03g21480.t2	ItbChr03	19352989	19354692	+	3	663
	26	itb03g26650.t1	ItbChr03	26248370	26251169	+	3	702
	27	itb04g01400.t1	ItbChr04	789835	792625	-	3	930
	28	itb04g02840.t1	ItbChr04	1759950	1764650	-	5	1188
	29	itb04g04850.t1	ItbChr04	2999667	3002823	+	2	1143
	30	itb04g09090.t1	ItbChr04	8405439	8406995	+	3	765
	31	itb04g20890.t1	ItbChr04	25917383	25919364	-	3	741
	32	itb04g22700.t1	ItbChr04	27948735	27950013	+	2	999
	33	itb04g25560.t1	ItbChr04	30122214	30123998	+	3	654
	34	itb04g28360.t1	ItbChr04	32132641	32135409	+	3	1290
	35	itb04g30540.t1	ItbChr04	33646705	33648680	-	3	1203
	36	itb04g32410.t2	ItbChr04	34985257	34988577	+	2	1827
	37	itb05g01190.t1	ItbChr05	997625	999590	+	3	999
	38	itb05g08230.t1	ItbChr05	11301669	11303631	+	3	792
	39	itb05g10930.t1	ItbChr05	16849817	16851691	-	3	981
	40	itb05g15100.t1	ItbChr05	22463412	22465207	+	3	861
	41	itb05g16520.t1	ItbChr05	23710215	23712594	-	3	1152
	42	itb05g19140.t1	ItbChr05	25727575	25728798	-	3	759
	43	itb05g19470.t1	ItbChr05	25969540	25971707	+	3	885
	44	itb05g19490.t2	ItbChr05	25976321	25978674	+	3	867
	45	itb05g25510.t1	ItbChr05	29874945	29877009	-	3	639
	46	itb06g03890.t1	ItbChr06	6370650	6371652	-	4	693
	47	itb06g04040.t1	ItbChr06	6551276	6553768	+	3	885
	48	itb06g13210.t1	ItbChr06	17853722	17858664	-	3	912
	49	itb06g16480.t1	ItbChr06	20653652	20654961	-	3	1002
	50	itb06g21280.t1	ItbChr06	23919083	23920132	-	1	708
	51	itb06g21830.t1	ItbChr06	24355256	24356595	+	1	870
	52	itb07g01170.t1	ItbChr07	716027	721171	+	4	1482
	53	itb07g04150.t1	ItbChr07	2786377	2788185	+	3	726
	54	itb07g07100.t1	ItbChr07	5383240	5385728	-	3	534
	55	itb07g07790.t1	ItbChr07	6030299	6031912	-	3	891
	56	itb07g08560.t1	ItbChr07	6773158	6775083	-	3	1038
	57	itb07g13710.t1	ItbChr07	16050057	16051466	-	3	1032
	58	itb07g21410.t1	ItbChr07	25804325	25808237	+	3	1122
	59	itb07g22430.t1	ItbChr07	26883722	26886312	+	3	1005
	60	itb07g22460.t1	ItbChr07	26910961	26912928	+	3	951
	61	itb07g22480.t1	ItbChr07	26937945	26939599	+	3	975
	62	itb07g22490.t1	ItbChr07	26956963	26958736	+	3	1038
	63	itb07g22500.t1	ItbChr07	26965617	26967769	+	3	942
	64	itb07g22520.t1	ItbChr07	27022571	27026940	+	3	1008
	65	itb07g22530.t1	ItbChr07	27063320	27064763	+	3	999
	66	itb07g22540.t1	ItbChr07	27073117	27074622	+	3	993
	67	itb07g22550.t1	ItbChr07	27083120	27087815	-	3	996
	68	itb07g22860.t1	ItbChr07	27356349	27358650	-	3	1530
	69	itb07g23010.t1	ItbChr07	27499612	27503735	+	13	1440
	70	itb08g04800.t1	ItbChr08	3977903	3979625	+	1	972
	71	itb08g05880.t1	ItbChr08	4834244	4835749	-	3	861
	72	itb08g07730.t1	ItbChr08	6637907	6639397	+	2	993
	73	itb08g08240.t1	ItbChr08	7161755	7163839	+	2	924
	74	itb08g09160.t1	ItbChr08	8400116	8402357	+	2	807
	75	itb08g16230.t1	ItbChr08	18355550	18360831	-	12	1452
	76	itb09g00510.t1	ItbChr09	400659	402338	+	2	828
	77	itb09g06510.t1	ItbChr09	3735740	3737280	-	3	1125
	78	itb09g09360.t1	ItbChr09	5643626	5647101	-	2	1080
	79	itb09g22530.t1	ItbChr09	20920135	20923076	-	3	957
	80	itb09g24680.t1	ItbChr09	24495490	24497579	-	3	927
	81	itb10g01380.t1	ItbChr10	1002140	1003225	-	3	663
	82	itb10g01390.t1	ItbChr10	1024171	1025832	-	3	792
	83	itb10g13870.t1	ItbChr10	20173402	20175309	+	3	1080
	84	itb10g15680.t1	ItbChr10	21888261	21891179	-	3	990
	85	itb10g16480.t1	ItbChr10	22747683	22749098	-	2	840
	86	itb10g16490.t1	ItbChr10	22778480	22780016	-	2	852
	87	itb10g17050.t1	ItbChr10	23301905	23303651	-	2	1044
	88	itb10g24140.t1	ItbChr10	28129761	28133010	-	2	1122
	89	itb11g05280.t1	ItbChr11	3116720	3118042	+	3	1056
	90	itb11g05330.t1	ItbChr11	3148957	3150101	-	3	780
	91	itb11g05340.t1	ItbChr11	3155925	3157068	-	3	777
	92	itb11g05350.t1	ItbChr11	3160743	3162088	-	3	879
	93	itb11g05360.t1	ItbChr11	3171657	3173024	-	3	831
	94	itb11g12540.t1	ItbChr11	9462528	9466292	+	3	765
	95	itb11g14770.t1	ItbChr11	12059570	12061109	-	3	975
	96	itb11g17320.t1	ItbChr11	17096593	17097869	-	2	696
	97	itb11g21760.t1	ItbChr11	23471664	23473993	-	3	945
	98	itb11g22080.t1	ItbChr11	23897177	23900775	-	4	1299
	99	itb12g01510.t1	ItbChr12	1032489	1033981	-	3	861
	100	itb12g04280.t1	ItbChr12	2793896	2797081	-	3	759
	101	itb12g04290.t1	ItbChr12	2808187	2809994	-	3	786
	102	itb12g06140.t1	ItbChr12	4565751	4567059	-	3	732
	103	itb12g06790.t1	ItbChr12	5011028	5012424	-	3	849
	104	itb12g06910.t1	ItbChr12	5142346	5144139	-	3	855
	105	itb12g10680.t1	ItbChr12	8793808	8797300	-	2	1260
	106	itb12g17790.t1	ItbChr12	19993792	19995465	+	2	831
	107	itb12g19220.t1	ItbChr12	21591449	21594442	+	3	978
	108	itb12g23440.t2	ItbChr12	25156285	25160613	-	2	1236
	109	itb12g25690.t1	ItbChr12	26856554	26859816	+	3	867
	110	itb12g27410.t1	ItbChr12	27806659	27808230	+	2	1254
	111	itb12g27690.t1	ItbChr12	27944271	27945923	+	3	855
	112	itb13g06560.t1	ItbChr13	7873074	7875009	-	2	885
	113	itb13g08430.t1	ItbChr13	10684180	10685560	-	3	552
	114	itb13g13310.t1	ItbChr13	19811211	19813252	-	2	882
	115	itb13g17780.t1	ItbChr13	24691062	24693496	-	3	774
	116	itb13g21290.t1	ItbChr13	27906653	27908661	+	3	996
	117	itb13g21760.t1	ItbChr13	28294632	28298126	+	3	975
	118	itb13g24620.t1	ItbChr13	30253326	30255531	+	3	1011
	119	itb13g25180.t1	ItbChr13	30618024	30619212	+	3	717
	120	itb14g12860.t1	ItbChr14	14636014	14640356	+	2	1095
	121	itb14g14460.t3	ItbChr14	17077368	17080793	-	3	1686
	122	itb14g15240.t1	ItbChr14	18475753	18477956	-	3	1191
	123	itb14g16650.t3	ItbChr14	19977548	19979269	-	3	810
	124	itb14g17480.t1	ItbChr14	20716628	20718508	-	3	1419
	125	itb14g19840.t1	ItbChr14	22373621	22376416	-	3	768
	126	itb15g00380.t1	ItbChr15	237969	239415	-	3	915
	127	itb15g05330.t1	ItbChr15	3411668	3414166	-	4	954
	128	itb15g05810.t1	ItbChr15	3752772	3755409	+	4	924
	129	itb15g15360.t1	ItbChr15	14150351	14152120	+	3	1122
Ipomoea nil	1	INIL00g10723.t1	scaffold0894	11156	19420	+	4	1113
	2	INIL00g14902.t1	scaffold1249	12847	14357	-	3	921
	3	INIL00g27132.t1	scaffold2396	41996	43987	+	4	1314
	4	INIL00g27134.t1	scaffold2396	81536	83702	+	5	1281
	5	INIL01g00015.t1	InChr01	7267332	7269516	+	2	933
	6	INIL01g19725.t1	InChr01	32822520	32831898	-	5	723
	7	INIL01g25379.t1	InChr01	40455242	40456541	+	1	933
	8	INIL01g25431.t1	InChr01	40067944	40068983	-	1	747
	9	INIL01g36685.t1	InChr01	4750136	4751377	-	4	693
	10	INIL01g36710.t1	InChr01	5231116	5238495	+	5	822
	11	INIL02g10399.t1	InChr02	23136031	23137735	-	4	615
	12	INIL02g10645.t1	InChr02	36405994	36407651	-	3	663
	13	INIL02g11599.t1	InChr02	753230	754530	-	3	1005
	14	INIL02g11823.t1	InChr02	2358987	2360659	+	4	954
	15	INIL02g11914.t1	InChr02	3350345	3351718	-	4	891
	16	INIL02g16681.t1	InChr02	39162404	39163938	+	4	834
	17	INIL02g17103.t1	InChr02	42313284	42314620	-	3	606
	18	INIL02g17162.t1	InChr02	42689808	42691054	+	2	810
	19	INIL03g11384.t1	InChr03	28505899	28520498	+	6	1500
	20	INIL03g15019.t1	InChr03	20121738	20123288	+	3	813
	21	INIL03g17749.t1	InChr03	34071898	34073432	+	3	1062
	22	INIL03g17808.t1	InChr03	34489427	34491554	-	3	1467
	23	INIL03g18278.t1	InChr03	37886710	37892779	+	4	1065
	24	INIL03g21132.t1	InChr03	24857256	24859767	-	3	966
	25	INIL04g04429.t1	InChr04	20917488	20922002	-	4	957
	26	INIL04g09009.t1	InChr04	41087133	41089320	-	2	996
	27	INIL04g31722.t1	InChr04	25016832	25018832	-	3	951
	28	INIL04g32440.t1	InChr04	3676755	3678276	-	3	1137
	29	INIL04g32702.t1	InChr04	5726191	5729159	-	2	1080
	30	INIL04g34740.t1	InChr04	337406	338761	+	2	861
	31	INIL05g04549.t1	InChr05	4950049	4951766	-	3	738
	32	INIL05g09388.t1	InChr05	1193059	1194487	-	3	852
	33	INIL05g09649.t2	InChr05	3227339	3229379	-	3	807
	34	INIL05g09650.t1	InChr05	3269350	3271009	-	3	786
	35	INIL05g09674.t1	InChr05	3532267	3538665	+	4	1095
	36	INIL05g22708.t1	InChr05	30885896	30887485	-	3	897
	37	INIL05g22742.t1	InChr05	31169266	31171433	-	3	1251
	38	INIL05g22908.t1	InChr05	32521998	32526737	-	4	870
	39	INIL05g23059.t1	InChr05	33970297	33971627	-	2	834
	40	INIL05g24002.t1	InChr05	36357513	36361037	-	4	936
	41	INIL05g24219.t1	InChr05	39630059	39634323	+	2	1242
	42	INIL05g28446.t1	InChr05	5753292	5754886	-	3	927
	43	INIL05g31792.t1	InChr05	11790376	11794185	-	2	1257
	44	INIL05g32166.t1	InChr05	6487045	6489795	+	3	609
	45	INIL06g15152.t1	InChr06	47132344	47133424	+	3	714
	46	INIL06g15156.t1	InChr06	47077003	47078600	+	3	804
	47	INIL06g23639.t1	InChr06	39073755	39080094	+	3	948
	48	INIL06g37339.t1	InChr06	10130393	10133184	+	4	1068
	49	INIL06g37520.t1	InChr06	7556159	7565596	+	5	360
	50	INIL06g37604.t1	InChr06	6532453	6538389	+	4	786
	51	INIL06g37606.t1	InChr06	6503384	6505212	+	2	852
	52	INIL06g37657.t1	InChr06	6003732	6005207	+	2	993
	53	INIL06g38304.t1	InChr06	1088480	1089498	+	1	855
	54	INIL07g06211.t1	InChr07	5237655	5239775	+	4	1311
	55	INIL07g06212.t1	InChr07	5282005	5283994	+	4	1314
	56	INIL07g33338.t1	InChr07	17374648	17378922	+	4	1668
	57	INIL08g00165.t1	InChr08	27155955	27168867	+	6	1200
	58	INIL08g04788.t1	InChr08	3236853	3239338	+	3	723
	59	INIL08g13530.t1	InChr08	8429287	8435837	-	4	1134
	60	INIL08g13864.t1	InChr08	12385280	12395420	+	7	1491
	61	INIL08g20855.t2	InChr08	764867	774261	+	5	1761
	62	INIL08g30969.t1	InChr08	7648225	7650399	-	3	1005
	63	INIL08g31042.t1	InChr08	6850033	6851819	-	4	486
	64	INIL08g31096.t1	InChr08	6205257	6209143	-	3	534
	65	INIL08g38600.t1	InChr08	38488785	38490624	-	3	1011
	66	INIL08g38603.t1	InChr08	38538443	38543065	+	4	1011
	67	INIL08g38605.t1	InChr08	38602546	38607973	-	4	846
	68	INIL08g38606.t1	InChr08	38655992	38666483	-	3	1002
	69	INIL08g38607.t1	InChr08	38736149	38738540	-	3	1002
	70	INIL08g38617.t1	InChr08	38822489	38825155	+	5	1068
	71	INIL08g38640.t1	InChr08	39072851	39076646	+	13	1440
	72	INIL09g26302.t1	InChr09	36703389	36705523	+	3	960
	73	INIL09g30441.t1	InChr09	2892833	2894445	+	3	1059
	74	INIL09g30444.t1	InChr09	2937097	2938314	-	3	801
	75	INIL09g30445.t1	InChr09	2940343	2941614	-	3	801
	76	INIL09g30446.t1	InChr09	2952676	2953774	-	3	783
	77	INIL09g33277.t1	InChr09	21635093	21637187	+	2	771
	78	INIL09g35855.t1	InChr09	13796939	13798876	-	3	942
	79	INIL09g36145.t1	InChr09	10412907	10416698	+	3	759
	80	INIL10g12144.t1	InChr10	286800	288308	-	3	978
	81	INIL10g12608.t1	InChr10	3850307	3852298	-	5	1080
	82	INIL10g12662.t1	InChr10	4262363	4264568	+	3	936
	83	INIL10g12856.t1	InChr10	6140664	6141561	-	2	696
	84	INIL10g13265.t1	InChr10	10852867	10855271	+	3	1203
	85	INIL10g16278.t1	InChr10	15049362	15051304	-	5	993
	86	INIL10g42763.t1	InChr10	26456385	26461974	+	4	1329
	87	INIL11g09839.t1	InChr11	1630643	1632375	+	3	630
	88	INIL11g10021.t1	InChr11	507292	508821	-	4	939
	89	INIL11g10884.t1	InChr11	37028417	37030121	-	3	816
	90	INIL11g16076.t1	InChr11	14828803	14831927	+	3	924
	91	INIL11g18710.t1	InChr11	8223605	8225759	+	3	1179
	92	INIL11g18940.t1	InChr11	6203502	6204856	+	3	771
	93	INIL11g18972.t1	InChr11	5950686	5952942	-	3	885
	94	INIL11g18974.t2	InChr11	5940454	5942512	-	5	873
	95	INIL11g40874.t1	InChr11	18384802	18392696	-	4	504
	96	INIL11g40875.t1	InChr11	18354162	18363866	-	6	1530
	97	INIL12g01151.t1	InChr12	3476626	3479529	+	3	927
	98	INIL12g01339.t1	InChr12	1998415	2000547	-	3	1071
	99	INIL12g01471.t1	InChr12	898729	901810	-	3	930
	100	INIL12g03255.t1	InChr12	64661271	64662685	-	3	723
	101	INIL12g03514.t1	InChr12	62534852	62537936	-	3	1131
	102	INIL12g08387.t1	InChr12	7229877	7231502	+	3	750
	103	INIL12g21835.t1	InChr12	56783326	56787720	-	4	1641
	104	INIL12g22053.t1	InChr12	59731879	59733712	+	4	981
	105	INIL12g24707.t1	InChr12	49224678	49234268	+	3	846
	106	INIL12g24714.t1	InChr12	49052482	49081722	+	5	1398
	107	INIL13g07537.t1	InChr13	7594082	7596892	+	4	645
	108	INIL13g07867.t1	InChr13	3970381	3972335	-	4	831
	109	INIL13g07908.t1	InChr13	3578882	3581573	-	3	1017
	110	INIL13g08188.t1	InChr13	1602872	1604928	-	3	786
	111	INIL13g08245.t1	InChr13	1195101	1196553	-	3	738
	112	INIL13g15530.t1	InChr13	12733089	12736028	+	2	870
	113	INIL13g40955.t1	InChr13	18175994	18177378	+	3	564
	114	INIL14g04070.t1	InChr14	5046365	5047724	-	3	981
	115	INIL14g06864.t1	InChr14	39922743	39924269	+	3	822
	116	INIL14g35326.t1	InChr14	50677228	50678541	-	2	795
	117	INIL14g35341.t1	InChr14	50845779	50846985	-	2	762
	118	INIL14g41452.t1	InChr14	58438380	58439332	+	1	810
	119	INIL14g41510.t1	InChr14	58016155	58017432	-	1	894
	120	INIL14g41566.t1	InChr14	57516461	57524802	+	4	1134
	121	INIL14g41878.t1	InChr14	54482443	54484119	+	3	810
	122	INIL15g14256.t1	InChr15	11477909	11485736	-	4	750
	123	INIL15g23810.t2	InChr15	19600746	19605217	-	13	1311
	124	INIL15g27998.t1	InChr15	3986197	3987766	+	1	1047
	125	INIL15g29270.t1	InChr15	25282729	25284526	+	2	1035
	126	INIL15g31180.t1	InChr15	9663646	9667201	+	2	786
	127	INIL15g31267.t1	InChr15	8040255	8042080	+	2	951
Ipomoea aquatica	1	GWHPABKX000429	IaChr01	8370385	8372087	+	3	789
	2	GWHPABKX000536	IaChr01	9676285	9678507	-	3	1140
	3	GWHPABKX000538	IaChr01	9729191	9731413	-	3	1140
	4	GWHPABKX000740	IaChr01	11376879	11378333	-	3	741
	5	GWHPABKX000769	IaChr01	11615540	11618488	+	3	882
	6	GWHPABKX000771	IaChr01	11623771	11626090	+	3	894
	7	GWHPABKX001250	IaChr01	15759846	15761560	-	3	627
	8	GWHPABKX001439	IaChr01	16688498	16690680	+	3	1038
	9	GWHPABKX001639	IaChr01	18060980	18063225	-	3	1071
	10	GWHPABKX002184	IaChr01	32568840	32571346	-	3	795
	11	GWHPABKX002247	IaChr01	34034140	34036357	-	3	1191
	12	GWHPABKX002406	IaChr01	36053334	36055276	-	3	1464
	13	GWHPABKX002602	IaChr01	37542091	37544185	-	3	753
	14	GWHPABKX002915	IaChr01	40165069	40167605	+	3	1560
	15	GWHPABKX002938	IaChr01	40362811	40366899	+	13	1440
	16	GWHPABKX013155	IaChr02	1082828	1083941	+	1	834
	17	GWHPABKX013713	IaChr02	5478099	5479740	+	2	969
	18	GWHPABKX013763	IaChr02	6012103	6013740	+	2	882
	19	GWHPABKX013764	IaChr02	6039759	6041508	+	2	852
	20	GWHPABKX013845	IaChr02	6928490	6931508	+	3	1026
	21	GWHPABKX013993	IaChr02	8825906	8827770	-	3	1125
	22	GWHPABKX014211	IaChr02	16849891	16856916	-	2	1104
	23	GWHPABKX014699	IaChr03	794909	797182	-	3	948
	24	GWHPABKX014843	IaChr03	3195035	3197140	-	2	999
	25	GWHPABKX014904	IaChr03	4156317	4159747	+	3	957
	26	GWHPABKX015815	IaChr03	22106761	22110109	+	2	1125
	27	GWHPABKX016183	IaChr03	26350681	26354144	+	2	1080
	28	GWHPABKX016335	IaChr03	27879655	27882609	+	3	1320
	29	GWHPABKX016416	IaChr03	28582079	28583572	+	3	1131
	30	GWHPABKX016919	IaChr03	31885998	31887455	-	2	873
	31	GWHPABKX017193	IaChr04	2928680	2930698	-	2	912
	32	GWHPABKX017466	IaChr04	16269051	16271794	-	2	870
	33	GWHPABKX017747	IaChr04	20351895	20353803	-	3	789
	34	GWHPABKX018047	IaChr04	23632604	23634395	+	3	993
	35	GWHPABKX018087	IaChr04	24088307	24091496	+	3	666
	36	GWHPABKX018278	IaChr05	5434730	5437119	+	3	942
	37	GWHPABKX018413	IaChr05	11913713	11916303	-	3	849
	38	GWHPABKX018600	IaChr06	783800	785016	-	3	1050
	39	GWHPABKX018792	IaChr06	2099280	2100737	+	3	1077
	40	GWHPABKX018865	IaChr06	2820948	2822639	-	3	963
	41	GWHPABKX019309	IaChr06	7266905	7268119	-	1	1215
	42	GWHPABKX019574	IaChr06	15523367	15525784	+	1	1008
	43	GWHPABKX020022	IaChr06	23223697	23225628	-	3	720
	44	GWHPABKX020381	IaChr06	26770343	26772033	+	3	714
	45	GWHPABKX020550	IaChr06	28170347	28171343	+	1	744
	46	GWHPABKX020629	IaChr06	28719042	28723714	-	3	711
	47	GWHPABKX020684	IaChr06	29033231	29034585	+	2	792
	48	GWHPABKX021071	IaChr07	3005085	3006400	-	3	1041
	49	GWHPABKX021844	IaChr07	29488779	29490555	+	3	834
	50	GWHPABKX022413	IaChr07	35798339	35799115	-	1	777
	51	GWHPABKX022468	IaChr07	36223714	36224649	+	1	936
	52	GWHPABKX022518	IaChr07	36602589	36604619	-	3	1146
	53	GWHPABKX022786	IaChr07	39459941	39461906	+	2	1002
	54	GWHPABKX023152	IaChr07	42834605	42836005	+	2	792
	55	GWHPABKX023163	IaChr07	42940687	42942576	+	3	948
	56	GWHPABKX023677	IaChr08	2046588	2051087	+	4	1317
	57	GWHPABKX023694	IaChr08	2259330	2261749	+	3	948
	58	GWHPABKX023820	IaChr08	7389073	7390584	-	2	783
	59	GWHPABKX023929	IaChr08	13546641	13548371	+	3	996
	60	GWHPABKX024047	IaChr08	15913951	15917960	-	3	756
	61	GWHPABKX024617	IaChr08	21433686	21434947	+	3	786
	62	GWHPABKX024621	IaChr08	21456777	21458065	-	3	1068
	63	GWHPABKX025264	IaChr09	3010835	3013808	-	3	915
	64	GWHPABKX025275	IaChr09	3162151	3164146	+	4	687
	65	GWHPABKX025501	IaChr09	16371404	16374596	+	3	972
	66	GWHPABKX025976	IaChr09	22511919	22516168	-	3	912
	67	GWHPABKX003174	IaChr10	778478	783396	-	4	927
	68	GWHPABKX003296	IaChr10	1725855	1728372	-	3	957
	69	GWHPABKX003470	IaChr10	2937098	2940208	+	2	1140
	70	GWHPABKX003741	IaChr10	6144286	6146094	-	3	726
	71	GWHPABKX004340	IaChr10	20640615	20642285	+	2	1008
	72	GWHPABKX004498	IaChr10	22893461	22897596	-	4	1638
	73	GWHPABKX004677	IaChr10	24848227	24850172	+	3	1179
	74	GWHPABKX004869	IaChr10	26388703	26391995	-	3	1326
	75	GWHPABKX005121	IaChr10	28122160	28123902	-	3	744
	76	GWHPABKX005834	IaChr11	14966453	14969009	-	3	987
	77	GWHPABKX006022	IaChr11	17657861	17662889	+	3	897
	78	GWHPABKX006591	IaChr11	22786693	22788349	+	3	1047
	79	GWHPABKX006641	IaChr11	23145604	23147915	-	3	1455
	80	GWHPABKX006847	IaChr12	251382	253138	-	3	1029
	81	GWHPABKX007265	IaChr12	3437584	3440304	-	6	1242
	82	GWHPABKX007316	IaChr12	3792868	3795239	+	3	930
	83	GWHPABKX007977	IaChr12	13867726	13869797	+	3	1152
	84	GWHPABKX008516	IaChr12	26593666	26594983	+	3	810
	85	GWHPABKX009280	IaChr13	11062675	11068267	+	3	1119
	86	GWHPABKX009319	IaChr13	11767510	11769746	+	3	1020
	87	GWHPABKX009376	IaChr13	12733643	12735334	+	3	927
	88	GWHPABKX009419	IaChr13	13284647	13287564	+	3	513
	89	GWHPABKX009661	IaChr13	16009076	16010626	-	3	720
	90	GWHPABKX009898	IaChr13	18036326	18041969	-	5	1488
	91	GWHPABKX010039	IaChr14	1937677	1941402	-	2	1254
	92	GWHPABKX010265	IaChr14	9284752	9286063	+	2	831
	93	GWHPABKX010362	IaChr14	10596845	10599265	+	3	963
	94	GWHPABKX010711	IaChr14	13800913	13805030	-	2	1239
	95	GWHPABKX010812	IaChr14	14582428	14583793	+	3	663
	96	GWHPABKX010908	IaChr14	15323249	15329438	+	3	873
	97	GWHPABKX011055	IaChr14	16213091	16218710	+	3	1272
	98	GWHPABKX011083	IaChr14	16362693	16364292	+	3	876
	99	GWHPABKX011369	IaChr14	20822907	20827667	-	3	729
	100	GWHPABKX011441	IaChr14	21475021	21476909	+	3	876
	101	GWHPABKX011518	IaChr14	22191722	22193067	+	3	768
	102	GWHPABKX011649	IaChr14	23550209	23551921	+	3	864
	103	GWHPABKX011665	IaChr14	23695662	23696784	-	3	726
	104	GWHPABKX011666	IaChr14	23729286	23731542	+	3	891
	105	GWHPABKX011916	IaChr14	25643591	25645188	+	3	852
	106	GWHPABKX012078	IaChr15	347256	353420	+	12	1458
	107	GWHPABKX012403	IaChr15	8108532	8109930	-	2	948
	108	GWHPABKX012507	IaChr15	9419662	9421371	+	2	933
	109	GWHPABKX012577	IaChr15	10159461	10162560	+	2	819
	110	GWHPABKX027449	scaf_20	4188631	4189923	-	1	762
	111	GWHPABKX027499	scaf_20	4557024	4558380	+	1	918
	112	GWHPABKX028898	scaf_76	738262	739732	+	3	1035
	113	GWHPABKX029452	scaf_95	890017	893023	-	3	1422
	114	GWHPABKX029453	scaf_95	1030783	1033781	+	3	1440
	115	GWHPABKX029481	scaf_96	78990	80560	+	3	789
	116	GWHPABKX029482	scaf_96	99954	101603	+	3	720
	117	GWHPABKX026610	scaf_125	171766	173984	+	3	1191
	118	GWHPABKX028672	scaf_668	8703	10373	-	2	1008
	119	GWHPABKX028780	scaf_717	731554	732696	-	3	564
	120	GWHPABKX028788	scaf_720	619016	627896	+	3	621
	121	GWHPABKX029181	scaf_857	864582	866168	-	3	732
	122	GWHPABKX029221	scaf_857	1197259	1199588	-	3	771
	123	GWHPABKX026422	scaf_1154	33450	34920	-	3	1035
	124	GWHPABKX026690	scaf_1261	808215	809877	+	3	858
Ipomoea purpurea	1	Ipurp_gene819	IpChr01	13190395	13191415	+	4	699
	2	Ipurp_gene3149	IpChr01	38618228	38618983	-	1	756
	3	Ipurp_gene3203	IpChr01	38943451	38944368	+	1	918
	4	Ipurp_gene28762	IpChr02	13793244	13794404	-	1	1161
	5	Ipurp_gene30705	IpChr02	34384538	34385314	+	1	777
	6	Ipurp_gene33817	IpChr03	36469711	36471415	-	3	1467
	7	Ipurp_gene35270	IpChr04	4592921	4594000	-	1	1080
	8	Ipurp_gene36734	IpChr04	17355759	17357483	-	3	954
	9	Ipurp_gene39119	IpChr05	4401035	4403486	+	3	609
	10	Ipurp_gene39408	IpChr05	6756773	6759382	-	2	1260
	11	Ipurp_gene40910	IpChr05	23872522	23873374	+	3	663
	12	Ipurp_gene41175	IpChr05	25552921	25554439	+	2	1176
	13	Ipurp_gene44851	IpChr06	42348911	42349759	-	1	849
	14	Ipurp_gene45553	IpChr07	4294721	4296521	-	3	1422
	15	Ipurp_gene45557	IpChr07	4357366	4359184	-	3	1437
	16	Ipurp_gene45562	IpChr07	4429539	4431173	-	3	1257
	17	Ipurp_gene45580	IpChr07	4676017	4677502	+	3	1107
	18	Ipurp_gene45683	IpChr07	5880821	5882647	+	4	1329
	19	Ipurp_gene45753	IpChr07	6779239	6781049	-	3	1434
	20	Ipurp_gene45757	IpChr07	6831724	6833524	-	3	1440
	21	Ipurp_gene46375	IpChr07	15643474	15647437	+	5	1749
	22	Ipurp_gene46469	IpChr07	16488531	16491889	-	3	978
	23	Ipurp_gene47456	IpChr08	702656	705478	+	3	1458
	24	Ipurp_gene48022	IpChr08	4774621	4778423	-	3	534
	25	Ipurp_gene48073	IpChr08	5147138	5148439	+	3	939
	26	Ipurp_gene48561	IpChr08	9586210	9589097	+	3	1404
	27	Ipurp_gene50249	IpChr08	34386516	34388308	+	3	1296
	28	Ipurp_gene50278	IpChr08	34719861	34722729	+	12	1440
	29	Ipurp_gene51027	IpChr09	2438370	2439376	-	3	780
	30	Ipurp_gene51802	IpChr09	8302205	8305202	+	3	768
	31	Ipurp_gene53575	IpChr09	37761020	37766458	+	4	1317
	32	Ipurp_gene4116	IpChr10	3087495	3089024	-	3	825
	33	Ipurp_gene4375	IpChr10	4969787	4970584	-	1	798
	34	Ipurp_gene4780	IpChr10	8038132	8039983	+	4	1299
	35	Ipurp_gene7308	IpChr11	1265771	1267248	+	3	633
	36	Ipurp_gene10989	IpChr12	1787283	1789029	-	3	984
	37	Ipurp_gene14814	IpChr12	54038267	54039519	+	2	978
	38	Ipurp_gene14817	IpChr12	54082289	54083576	+	2	951
	39	Ipurp_gene14823	IpChr12	54124103	54125383	+	2	972
	40	Ipurp_gene15704	IpChr12	63365501	63366515	-	3	789
	41	Ipurp_gene15824	IpChr12	64018599	64021281	-	3	1323
	42	Ipurp_gene16518	IpChr13	1232545	1234104	-	3	786
	43	Ipurp_gene16843	IpChr13	3143916	3145416	-	3	999
	44	Ipurp_gene17186	IpChr13	5829094	5831364	+	3	762
	45	Ipurp_gene18717	IpChr13	24903572	24906382	-	2	552
	46	Ipurp_gene23603	IpChr14	36463733	36464821	-	2	936
	47	Ipurp_gene23617	IpChr14	36595683	36596549	-	2	777
	48	Ipurp_gene24371	IpChr14	41750942	41751835	-	1	894
	49	Ipurp_gene24431	IpChr14	42084500	42085297	+	1	798
	50	Ipurp_gene25145	IpChr15	3228137	3229162	+	1	1026
	51	Ipurp_gene27239	IpChr15	32084114	32087050	-	12	1278

## Sheet: Table S4
Table S4. Syntenic R2R3-MYB gene pairs among each Ipomoea species
Species name	number	Syntenic Gene1	Chromosome	Start	End	Syntenic Gene2	Chromosome	Start	End
Ipomoea batatas (46)	1	g1015.t1	IbChr01	5932117	5933633	g17159.t1	IbChr05	3462958	3464575
	2	g1296.t1	IbChr01	7759670	7762016	g17403.t1	IbChr05	5146940	5148258
	3	g982.t1	IbChr01	5718500	5720598	g20576.t1	IbChr05	28864058	28867784
	4	g38712.t1	IbChr10	3720775	3722044	g41923.t1	IbChr11	3484613	3485753
	5	g38942.t1	IbChr10	5363233	5365116	g41977.t1	IbChr11	3788623	3799484
	6	g38712.t1	IbChr10	3720775	3722044	g60377.t1	IbChr15	3146387	3147632
	7	g39379.t1	IbChr10	8790141	8793466	g15640.t1	IbChr04	21481070	21482836
	8	g38712.t1	IbChr10	3720775	3722044	g28924.t1	IbChr07	26720524	26722040
	9	g39379.t1	IbChr10	8790141	8793466	g25359.t1	IbChr07	574377	575803
	10	g39202.t1	IbChr10	7307905	7315330	g34994.t1	IbChr09	6585410	6586829
	11	g39254.t1	IbChr10	7758760	7760323	g35048.t1	IbChr09	7032463	7034000
	12	g38712.t1	IbChr10	3720775	3722044	g34152.t1	IbChr09	1100952	1102060
	13	g42274.t1	IbChr11	5854901	5858089	g42408.t1	IbChr11	6920204	6921979
	14	g46362.t1	IbChr11	36931789	36937794	g54394.t1	IbChr13	23629037	23630834
	15	g46362.t1	IbChr11	36931789	36937794	g59241.t1	IbChr14	27502139	27504484
	16	g42847.t1	IbChr11	9996862	9998237	g59810.t1	IbChr14	30522204	30523550
	17	g41863.t1	IbChr11	3087026	3088020	g60431.t1	IbChr15	3480271	3481260
	18	g41923.t1	IbChr11	3484613	3485753	g60377.t1	IbChr15	3146387	3147632
	19	g41977.t1	IbChr11	3788623	3799484	g17159.t1	IbChr05	3462958	3464575
	20	g46362.t1	IbChr11	36931789	36937794	g30895.t1	IbChr08	3477028	3479277
	21	g41923.t1	IbChr11	3484613	3485753	g34152.t1	IbChr09	1100952	1102060
	22	g48735.t1	IbChr12	13733451	13737063	g4989.t1	IbChr02	5270513	5273745
	23	g47799.t1	IbChr12	6626566	6628530	g25226.t1	IbChr06	31369798	31371340
	24	g54394.t1	IbChr13	23629037	23630834	g59241.t1	IbChr14	27502139	27504484
	25	g55216.t1	IbChr13	28619239	28621573	g60983.t1	IbChr15	7041050	7045145
	26	g54394.t1	IbChr13	23629037	23630834	g30889.t1	IbChr08	3448908	3450629
	27	g55769.t1	IbChr14	2962889	2965124	g55803.t1	IbChr14	3310032	3312268
	28	g56500.t1	IbChr14	7920569	7922561	g9125.t1	IbChr02	35788593	35791314
	29	g63810.t1	IbChr15	28619459	28626168	g25226.t1	IbChr06	31369798	31371340
	30	g59939.t1	IbChr15	489115	493674	g30119.t1	IbChr07	34895921	34897439
	31	g60377.t1	IbChr15	3146387	3147632	g28924.t1	IbChr07	26720524	26722040
	32	g60377.t1	IbChr15	3146387	3147632	g34152.t1	IbChr09	1100952	1102060
	33	g5886.t1	IbChr02	11441377	11443329	g8510.t1	IbChr02	31811790	31813782
	34	g5295.t1	IbChr02	7248209	7249399	g8292.t1	IbChr02	30280525	30282170
	35	g4474.t1	IbChr02	1920831	1925991	g11082.t1	IbChr03	12226570	12229223
	36	g4989.t1	IbChr02	5270513	5273745	g9957.t1	IbChr03	3595439	3597665
	37	g5295.t1	IbChr02	7248209	7249399	g9635.t1	IbChr03	1493852	1496397
	38	g4815.t1	IbChr02	4217056	4218600	g10049.t1	IbChr03	4252715	4254563
	39	g8292.t1	IbChr02	30280525	30282170	g13125.t1	IbChr04	2425707	2431049
	40	g17105.t1	IbChr05	3047529	3050083	g17138.t1	IbChr05	3295050	3297267
	41	g20464.t1	IbChr05	28170351	28171502	g25412.t1	IbChr07	868782	871096
	42	g16830.t1	IbChr05	1380377	1382496	g29760.t1	IbChr07	32661789	32663411
	43	g19644.t1	IbChr05	22352600	22355835	g35179.t1	IbChr09	7978551	7981596
	44	g19448.t1	IbChr05	20858178	20860134	g35048.t1	IbChr09	7032463	7034000
	45	g28924.t1	IbChr07	26720524	26722040	g28993.t1	IbChr07	27257271	27258677
	46	g32158.t1	IbChr08	12741582	12743926	g32296.t1	IbChr08	13932167	13933846
Ipomoea trifida (60)	1	itf01g04400.t1	ItfChr01	2814648	2815863	itf02g11830.t1	ItfChr02	9916499	9917848
	2	itf01g33350.t1	ItfChr01	30664730	30666269	itf03g30290.t1	ItfChr03	27580462	27582516
	3	itf01g33350.t1	ItfChr01	30664730	30666269	itf06g23140.t1	ItfChr06	23939531	23940773
	4	itf01g33950.t1	ItfChr01	31017416	31018551	itf06g22630.t1	ItfChr06	23630512	23631609
	5	itf01g32860.t1	ItfChr01	30379418	30381140	itf08g05570.t1	ItfChr08	3789541	3790862
	6	itf01g33350.t1	ItfChr01	30664730	30666269	itf08g04610.t1	ItfChr08	3110761	3112799
	7	itf01g04400.t1	ItfChr01	2814648	2815863	itf09g05960.t1	ItfChr09	3050813	3052299
	8	itf01g33350.t1	ItfChr01	30664730	30666269	itf10g24010.t1	ItfChr10	23856603	23857885
	9	itf01g04400.t1	ItfChr01	2814648	2815863	itf11g05010.t1	ItfChr11	2617603	2618911
	10	itf01g32860.t1	ItfChr01	30379418	30381140	itf12g04360.t1	ItfChr12	2607334	2608455
	11	itf01g25060.t1	ItfChr01	25055493	25057223	itf15g05030.t1	ItfChr15	3003207	3005374
	12	itf02g06360.t1	ItfChr02	6719872	6721385	itf06g18050.t1	ItfChr06	20652754	20653982
	13	itf02g11830.t1	ItfChr02	9916499	9917848	itf09g05960.t1	ItfChr09	3050813	3052299
	14	itf02g18260.t1	ItfChr02	14323736	14327971	itf11g20090.t1	ItfChr11	17415378	17417277
	15	itf02g04020.t1	ItfChr02	5050588	5053108	itf11g13530.t1	ItfChr11	9326189	9327763
	16	itf02g11830.t1	ItfChr02	9916499	9917848	itf11g05010.t1	ItfChr11	2617603	2618911
	17	itf03g30290.t1	ItfChr03	27580462	27582516	itf06g23140.t1	ItfChr06	23939531	23940773
	18	itf03g01180.t1	ItfChr03	526215	527403	itf06g26610.t1	ItfChr06	25774165	25775321
	19	itf03g30290.t1	ItfChr03	27580462	27582516	itf08g04610.t1	ItfChr08	3110761	3112799
	20	itf03g13220.t1	ItfChr03	11357316	11358636	itf08g08640.t1	ItfChr08	6636050	6638739
	21	itf03g04470.t1	ItfChr03	2556112	2557794	itf12g01500.t1	ItfChr12	884819	886239
	22	itf03g27860.t1	ItfChr03	24270024	24273356	itf12g27260.t1	ItfChr12	23793651	23795251
	23	itf03g13220.t1	ItfChr03	11357316	11358636	itf13g04620.t1	ItfChr13	4260022	4261499
	24	itf04g08050.t1	ItfChr04	5047461	5048954	itf04g26200.t1	ItfChr04	26964453	26965426
	25	itf04g32790.t3	ItfChr04	31339218	31342331	itf07g01150.t1	ItfChr07	611410	616244
	26	itf04g28920.t1	ItfChr04	28735895	28738668	itf07g15310.t1	ItfChr07	15122405	15125318
	27	itf04g02760.t1	ItfChr04	1544561	1548891	itf09g22120.t1	ItfChr09	18844292	18846260
	28	itf04g08050.t1	ItfChr04	5047461	5048954	itf13g21080.t1	ItfChr13	21670832	21672892
	29	itf04g26200.t1	ItfChr04	26964453	26965426	itf13g21080.t1	ItfChr13	21670832	21672892
	30	itf04g04680.t1	ItfChr04	2635467	2636841	itf14g08800.t1	ItfChr14	7455037	7460880
	31	itf04g26200.t1	ItfChr04	26964453	26965426	itf14g18060.t1	ItfChr14	17789688	17792418
	32	itf04g28920.t1	ItfChr04	28735895	28738668	itf14g15890.t1	ItfChr14	16405956	16407874
	33	itf04g32790.t3	ItfChr04	31339218	31342331	itf14g10520.t1	ItfChr14	9547666	9552419
	34	itf04g08050.t1	ItfChr04	5047461	5048954	itf14g18060.t1	ItfChr14	17789688	17792418
	35	itf05g16100.t1	ItfChr05	19009933	19012398	itf07g21830.t1	ItfChr07	22189658	22192237
	36	itf05g16100.t1	ItfChr05	19009933	19012398	itf11g13530.t1	ItfChr11	9326189	9327763
	37	itf05g18890.t1	ItfChr05	20943997	20945940	itf12g25300.t1	ItfChr12	22767336	22770770
	38	itf05g16100.t1	ItfChr05	19009933	19012398	itf12g06520.t1	ItfChr12	3988718	3989898
	39	itf05g18600.t1	ItfChr05	20745071	20746301	itf12g04360.t1	ItfChr12	2607334	2608455
	40	itf05g14440.t1	ItfChr05	17690109	17692271	itf12g04070.t1	ItfChr12	2426327	2428210
	41	itf06g23140.t1	ItfChr06	23939531	23940773	itf08g04610.t1	ItfChr08	3110761	3112799
	42	itf06g23140.t1	ItfChr06	23939531	23940773	itf10g24010.t1	ItfChr10	23856603	23857885
	43	itf06g06660.t1	ItfChr06	9105390	9107801	itf15g00400.t1	ItfChr15	199451	201069
	44	itf07g22360.t2	ItfChr07	22642165	22646060	itf08g15810.t3	ItfChr08	15276000	15280325
	45	itf07g01150.t1	ItfChr07	611410	616244	itf14g10520.t1	ItfChr14	9547666	9552419
	46	itf07g15310.t1	ItfChr07	15122405	15125318	itf14g15890.t1	ItfChr14	16405956	16407874
	47	itf07g20250.t1	ItfChr07	20631607	20633090	itf14g13790.t1	ItfChr14	14558776	14560700
	48	itf07g20250.t1	ItfChr07	20631607	20633090	itf15g00400.t1	ItfChr15	199451	201069
	49	itf08g07320.t1	ItfChr08	5272598	5273998	itf10g16860.t1	ItfChr10	19144667	19145942
	50	itf08g07790.t1	ItfChr08	5721231	5723096	itf10g16340.t1	ItfChr10	18677936	18679264
	51	itf08g04610.t1	ItfChr08	3110761	3112799	itf10g24010.t1	ItfChr10	23856603	23857885
	52	itf08g07790.t1	ItfChr08	5721231	5723096	itf12g17000.t1	ItfChr12	16680242	16681703
	53	itf08g05570.t1	ItfChr08	3789541	3790862	itf12g04360.t1	ItfChr12	2607334	2608455
	54	itf08g08640.t1	ItfChr08	6636050	6638739	itf13g04620.t1	ItfChr13	4260022	4261499
	55	itf09g05960.t1	ItfChr09	3050813	3052299	itf11g05010.t1	ItfChr11	2617603	2618911
	56	itf10g15400.t1	ItfChr10	17824714	17827734	itf12g18870.t1	ItfChr12	18237972	18240451
	57	itf10g16340.t1	ItfChr10	18677936	18679264	itf12g17000.t1	ItfChr12	16680242	16681703
	58	itf10g13450.t1	ItfChr10	16097630	16099234	itf15g14770.t1	ItfChr15	12018609	12020342
	59	itf11g13530.t1	ItfChr11	9326189	9327763	itf12g06640.t1	ItfChr12	4097295	4098997
	60	itf13g21080.t1	ItfChr13	21670832	21672892	itf14g18060.t1	ItfChr14	17789688	17792418
Ipomoea triloba (61)	1	itb01g04810.t1	ItbChr01	3284433	3289267	itb02g07310.t1	ItbChr02	4527484	4528837
	2	itb01g33150.t1	ItbChr01	36376082	36377718	itb03g09890.t1	ItbChr03	7674249	7676240
	3	itb01g32650.t1	ItbChr01	36073457	36075144	itb05g19140.t1	ItbChr05	25727575	25728798
	4	itb01g33150.t1	ItbChr01	36376082	36377718	itb06g21830.t1	ItbChr06	24355256	24356595
	5	itb01g33770.t1	ItbChr01	36759244	36760439	itb06g21280.t1	ItbChr06	23919083	23920132
	6	itb01g33150.t1	ItbChr01	36376082	36377718	itb08g04800.t1	ItbChr08	3977903	3979625
	7	itb01g32650.t1	ItbChr01	36073457	36075144	itb08g05880.t1	ItbChr08	4834244	4835749
	8	itb01g04810.t1	ItbChr01	3284433	3289267	itb09g06510.t1	ItbChr09	3735740	3737280
	9	itb01g24960.t1	ItbChr01	30486292	30487769	itb09g00510.t1	ItbChr09	400659	402338
	10	itb01g33150.t1	ItbChr01	36376082	36377718	itb10g24140.t1	ItbChr10	28129761	28133010
	11	itb01g04810.t1	ItbChr01	3284433	3289267	itb11g05280.t1	ItbChr11	3116720	3118042
	12	itb02g01580.t1	ItbChr02	883473	885362	itb06g16480.t1	ItbChr06	20653652	20654961
	13	itb02g07310.t1	ItbChr02	4527484	4528837	itb09g06510.t1	ItbChr09	3735740	3737280
	14	itb02g07310.t1	ItbChr02	4527484	4528837	itb11g05280.t1	ItbChr11	3116720	3118042
	15	itb02g16320.t1	ItbChr02	12178433	12181066	itb11g14770.t1	ItbChr11	12059570	12061109
	16	itb02g16320.t1	ItbChr02	12178433	12181066	itb12g06910.t1	ItbChr12	5142346	5144139
	17	itb03g09890.t1	ItbChr03	7674249	7676240	itb06g21830.t1	ItbChr06	24355256	24356595
	18	itb03g01100.t1	ItbChr03	581384	582590	itb06g25410.t1	ItbChr06	26486361	26487530
	19	itb03g09890.t1	ItbChr03	7674249	7676240	itb08g04800.t1	ItbChr08	3977903	3979625
	20	itb03g13850.t1	ItbChr03	13817504	13818896	itb08g09160.t1	ItbChr08	8400116	8402357
	21	itb03g04490.t1	ItbChr03	2839879	2841651	itb12g01510.t1	ItbChr12	1032489	1033981
	22	itb03g26650.t1	ItbChr03	26248370	26251169	itb12g27690.t1	ItbChr12	27944271	27945923
	23	itb03g14390.t1	ItbChr03	14131414	14133481	itb12g24600.t1	ItbChr12	26067814	26068919
	24	itb03g13850.t1	ItbChr03	13817504	13818896	itb13g06560.t1	ItbChr13	7873074	7875009
	25	itb04g09090.t1	ItbChr04	8405439	8406995	itb04g25560.t1	ItbChr04	30122214	30123998
	26	itb04g32410.t2	ItbChr04	34985257	34988577	itb07g01170.t1	ItbChr07	716027	721171
	27	itb04g30540.t1	ItbChr04	33646705	33648680	itb07g13710.t1	ItbChr07	16050057	16051466
	28	itb04g28360.t1	ItbChr04	32132641	32135409	itb07g17430.t1	ItbChr07	21568216	21571332
	29	itb04g01400.t1	ItbChr04	789835	792625	itb09g22530.t1	ItbChr09	20920135	20923076
	30	itb04g02840.t1	ItbChr04	1759950	1764650	itb09g24680.t1	ItbChr09	24495490	24497579
	31	itb04g09090.t1	ItbChr04	8405439	8406995	itb13g24620.t1	ItbChr13	30253326	30255531
	32	itb04g25560.t1	ItbChr04	30122214	30123998	itb13g24620.t1	ItbChr13	30253326	30255531
	33	itb04g04850.t1	ItbChr04	2999667	3002823	itb14g12850.t1	ItbChr14	14632012	14632416
	34	itb04g25560.t1	ItbChr04	30122214	30123998	itb14g19840.t1	ItbChr14	22373621	22376416
	35	itb04g28360.t1	ItbChr04	32132641	32135409	itb14g17480.t1	ItbChr14	20716628	20718508
	36	itb04g29500.t1	ItbChr04	32850650	32851632	itb14g16650.t3	ItbChr14	19977548	19979269
	37	itb04g32410.t2	ItbChr04	34985257	34988577	itb14g14460.t1	ItbChr14	17077368	17081909
	38	itb05g19470.t1	ItbChr05	25969540	25971707	itb12g25690.t1	ItbChr12	26856554	26859816
	39	itb05g16520.t1	ItbChr05	23710215	23712594	itb12g06790.t1	ItbChr12	5011028	5012424
	40	itb05g15100.t1	ItbChr05	22463412	22465207	itb12g04280.t1	ItbChr12	2793896	2797081
	41	itb06g21830.t1	ItbChr06	24355256	24356595	itb08g04800.t1	ItbChr08	3977903	3979625
	42	itb06g21830.t1	ItbChr06	24355256	24356595	itb10g24140.t1	ItbChr10	28129761	28133010
	43	itb06g04040.t1	ItbChr06	6551276	6553768	itb15g00380.t1	ItbChr15	237969	239415
	44	itb07g23010.t1	ItbChr07	27499612	27503735	itb08g16230.t1	ItbChr08	18355550	18360831
	45	itb07g11860.t2	ItbChr07	13389471	13391481	itb14g16650.t3	ItbChr14	19977548	19979269
	46	itb07g13710.t1	ItbChr07	16050057	16051466	itb14g15240.t1	ItbChr14	18475753	18477956
	47	itb07g01170.t1	ItbChr07	716027	721171	itb14g14460.t1	ItbChr14	17077368	17081909
	48	itb07g17430.t1	ItbChr07	21568216	21571332	itb14g17480.t1	ItbChr14	20716628	20718508
	49	itb07g13710.t1	ItbChr07	16050057	16051466	itb15g00380.t1	ItbChr15	237969	239415
	50	itb08g07730.t1	ItbChr08	6637907	6639397	itb10g17050.t1	ItbChr10	23301905	23303651
	51	itb08g08240.t1	ItbChr08	7161755	7163839	itb10g16480.t1	ItbChr10	22747683	22749098
	52	itb08g04800.t1	ItbChr08	3977903	3979625	itb10g24140.t1	ItbChr10	28129761	28133010
	53	itb08g08240.t1	ItbChr08	7161755	7163839	itb12g17790.t1	ItbChr12	19993792	19995465
	54	itb08g09160.t1	ItbChr08	8400116	8402357	itb13g06560.t1	ItbChr13	7873074	7875009
	55	itb10g15670.t1	ItbChr10	21883775	21884524	itb12g19220.t1	ItbChr12	21591449	21594442
	56	itb10g16480.t1	ItbChr10	22747683	22749098	itb12g17790.t1	ItbChr12	19993792	19995465
	57	itb10g13870.t1	ItbChr10	20173402	20175309	itb15g15360.t1	ItbChr15	14150351	14152120
	58	itb11g14770.t1	ItbChr11	12059570	12061109	itb12g06910.t1	ItbChr12	5142346	5144139
	59	itb12g10680.t1	ItbChr12	8793808	8797300	itb12g23440.t2	ItbChr12	25156285	25160613
	60	itb13g17780.t1	ItbChr13	24691062	24693496	itb13g25180.t1	ItbChr13	30618024	30619212
	61	itb13g24620.t1	ItbChr13	30253326	30255531	itb14g19840.t1	ItbChr14	22373621	22376416
Ipomoea nil (41)	1	INIL01g36710.t1	InChr01	5231116	5238495	INIL10g12144.t1	InChr10	286800	288308
	2	INIL01g25431.t1	InChr01	40067944	40068983	INIL14g41452.t1	InChr14	58438380	58439332
	3	INIL01g25379.t1	InChr01	40455242	40456541	INIL14g41510.t1	InChr14	58016155	58017432
	4	INIL01g25379.t1	InChr01	40455242	40456541	INIL15g27998.t1	InChr15	3986197	3987766
	5	INIL01g25060.t1	InChr01	42584875	42587086	INIL02g11599.t1	InChr02	753230	754530
	6	INIL01g20042.t1	InChr01	36140692	36147364	INIL03g18278.t1	InChr03	37886710	37892779
	7	INIL01g25379.t1	InChr01	40455242	40456541	INIL06g38304.t1	InChr06	1088480	1089498
	8	INIL10g42646.t1	InChr10	23071737	23083662	INIL12g24714.t1	InChr12	49052482	49081722
	9	INIL10g12856.t1	InChr10	6140664	6141561	INIL05g24219.t1	InChr05	39630059	39634323
	10	INIL11g18940.t1	InChr11	6203502	6204856	INIL05g09674.t1	InChr05	3532267	3538665
	11	INIL11g18972.t1	InChr11	5950686	5952942	INIL05g22908.t1	InChr05	32521998	32526737
	12	INIL11g18710.t1	InChr11	8223605	8225759	INIL08g38600.t1	InChr08	38488785	38490624
	13	INIL12g08387.t1	InChr12	7229877	7231502	INIL12g03255.t1	InChr12	64661271	64662685
	14	INIL12g08387.t1	InChr12	7229877	7231502	INIL13g08188.t1	InChr13	1602872	1604928
	15	INIL12g01471.t1	InChr12	898729	901810	INIL04g04429.t1	InChr04	20917488	20922002
	16	INIL12g01339.t1	InChr12	1998415	2000547	INIL04g31722.t1	InChr04	25016832	25018832
	17	INIL12g21835.t1	InChr12	56783326	56787720	INIL07g33338.t1	InChr07	17374648	17378922
	18	INIL12g03514.t1	InChr12	62534852	62537936	INIL07g06211.t1	InChr07	5237655	5239775
	19	INIL12g03514.t1	InChr12	62534852	62537936	INIL08g13864.t1	InChr08	12385280	12395420
	20	INIL12g21835.t1	InChr12	56783326	56787720	INIL08g20855.t2	InChr08	764867	774261
	21	INIL13g08245.t1	InChr13	1195101	1196553	INIL13g07537.t1	InChr13	7594082	7596892
	22	INIL14g41566.t1	InChr14	57516461	57524802	INIL15g28094.t1	InChr15	5024823	5026636
	23	INIL14g41510.t1	InChr14	58016155	58017432	INIL15g27998.t1	InChr15	3986197	3987766
	24	INIL14g04070.t1	InChr14	5046365	5047724	INIL03g17749.t1	InChr03	34071898	34073432
	25	INIL14g04070.t1	InChr14	5046365	5047724	INIL04g32440.t1	InChr04	3676755	3678276
	26	INIL14g35341.t1	InChr14	50845779	50846985	INIL04g34740.t1	InChr04	337406	338761
	27	INIL14g41566.t1	InChr14	57516461	57524802	INIL05g09674.t1	InChr05	3532267	3538665
	28	INIL14g41510.t1	InChr14	58016155	58017432	INIL06g38304.t1	InChr06	1088480	1089498
	29	INIL14g04070.t1	InChr14	5046365	5047724	INIL09g30441.t1	InChr09	2892833	2894445
	30	INIL15g28094.t1	InChr15	5024823	5026636	INIL05g09674.t1	InChr05	3532267	3538665
	31	INIL15g31315.t1	InChr15	7324921	7326476	INIL06g37657.t1	InChr06	6003732	6005207
	32	INIL15g31267.t1	InChr15	8040255	8042080	INIL06g37606.t1	InChr06	6503384	6505212
	33	INIL15g27998.t1	InChr15	3986197	3987766	INIL06g38304.t1	InChr06	1088480	1089498
	34	INIL02g11914.t1	InChr02	3350345	3351718	INIL05g09388.t1	InChr05	1193059	1194487
	35	INIL02g10399.t1	InChr02	23136031	23137735	INIL05g22708.t1	InChr05	30885896	30887485
	36	INIL02g17103.t1	InChr02	42313284	42314620	INIL05g23010.t1	InChr05	33521550	33522416
	37	INIL03g17749.t1	InChr03	34071898	34073432	INIL04g32440.t1	InChr04	3676755	3678276
	38	INIL03g17749.t1	InChr03	34071898	34073432	INIL09g30441.t1	InChr09	2892833	2894445
	39	INIL03g21132.t1	InChr03	24857256	24859767	INIL09g35855.t1	InChr09	13796939	13798876
	40	INIL05g24002.t1	InChr05	36357513	36361037	INIL06g37520.t1	InChr06	7556159	7565596
	41	INIL07g33338.t1	InChr07	17374648	17378922	INIL08g20855.t2	InChr08	764867	774261
Ipomoea aquatica (68)	1	GWHPABKX000536	IaChr01	9676285	9678507	GWHPABKX002906	IaChr01	40090276	40095252
	2	GWHPABKX001394	IaChr01	16495106	16498457	GWHPABKX016537	IaChr03	29508946	29512326
	3	GWHPABKX001128	IaChr01	14866690	14870260	GWHPABKX018987	IaChr06	4329516	4333565
	4	GWHPABKX002406	IaChr01	36053334	36055276	GWHPABKX004869	IaChr10	26388703	26391995
	5	GWHPABKX002602	IaChr01	37542091	37544185	GWHPABKX005121	IaChr10	28122160	28123902
	6	GWHPABKX002053	IaChr01	27253862	27258123	GWHPABKX004498	IaChr10	22893461	22897596
	7	GWHPABKX001357	IaChr01	16306678	16307965	GWHPABKX006637	IaChr11	23098258	23106351
	8	GWHPABKX002053	IaChr01	27253862	27258123	GWHPABKX009898	IaChr13	18036326	18041969
	9	GWHPABKX000769	IaChr01	11615540	11618488	GWHPABKX010908	IaChr14	15323249	15329438
	10	GWHPABKX000536	IaChr01	9676285	9678507	GWHPABKX011452	IaChr14	21628526	21630242
	11	GWHPABKX000567	IaChr01	9941832	9942601	GWHPABKX011484	IaChr14	21866145	21868614
	12	GWHPABKX000429	IaChr01	8370385	8372087	GWHPABKX011664	IaChr14	23683948	23685683
	13	GWHPABKX002938	IaChr01	40362811	40366899	GWHPABKX012078	IaChr15	347256	353420
	14	GWHPABKX013333	IaChr02	2249052	2254889	GWHPABKX016539	IaChr03	29542349	29548032
	15	GWHPABKX013335	IaChr02	2275974	2280327	GWHPABKX016538	IaChr03	29515583	29518935
	16	GWHPABKX013338	IaChr02	2293445	2298401	GWHPABKX016537	IaChr03	29508946	29512326
	17	GWHPABKX013155	IaChr02	1082828	1083941	GWHPABKX019574	IaChr06	15523367	15525784
	18	GWHPABKX013155	IaChr02	1082828	1083941	GWHPABKX022468	IaChr07	36223714	36224649
	19	GWHPABKX013387	IaChr02	2606668	2610576	GWHPABKX006636	IaChr11	23090684	23094517
	20	GWHPABKX014612	IaChr02	30072369	30076537	GWHPABKX006634	IaChr11	23064623	23069828
	21	GWHPABKX013993	IaChr02	8825906	8827770	GWHPABKX007977	IaChr12	13867726	13869797
	22	GWHPABKX013763	IaChr02	6012103	6013740	GWHPABKX010265	IaChr14	9284752	9286063
	23	GWHPABKX013845	IaChr02	6928490	6931508	GWHPABKX010362	IaChr14	10596845	10599265
	24	GWHPABKX013763	IaChr02	6012103	6013740	GWHPABKX012507	IaChr15	9419662	9421371
	25	GWHPABKX013713	IaChr02	5478099	5479740	GWHPABKX012403	IaChr15	8108532	8109930
	26	GWHPABKX014843	IaChr03	3195035	3197140	GWHPABKX017466	IaChr04	16269051	16271794
	27	GWHPABKX016955	IaChr03	32061510	32068362	GWHPABKX018992	IaChr06	4401929	4408220
	28	GWHPABKX016416	IaChr03	28582079	28583572	GWHPABKX021071	IaChr07	3005085	3006400
	29	GWHPABKX016919	IaChr03	31885998	31887455	GWHPABKX023152	IaChr07	42834605	42836005
	30	GWHPABKX016416	IaChr03	28582079	28583572	GWHPABKX024617	IaChr08	21433686	21434947
	31	GWHPABKX015076	IaChr03	11182270	11189158	GWHPABKX003493	IaChr10	3160890	3167712
	32	GWHPABKX014699	IaChr03	794909	797182	GWHPABKX003296	IaChr10	1725855	1728372
	33	GWHPABKX014904	IaChr03	4156317	4159747	GWHPABKX003174	IaChr10	778478	783396
	34	GWHPABKX016416	IaChr03	28582079	28583572	GWHPABKX006591	IaChr11	22786693	22788349
	35	GWHPABKX017193	IaChr04	2928680	2930698	GWHPABKX020684	IaChr06	29033231	29034585
	36	GWHPABKX018087	IaChr04	24088307	24091496	GWHPABKX025501	IaChr09	16371404	16374596
	37	GWHPABKX017193	IaChr04	2928680	2930698	GWHPABKX012577	IaChr15	10159461	10162560
	38	GWHPABKX019309	IaChr06	7266905	7268119	GWHPABKX019574	IaChr06	15523367	15525784
	39	GWHPABKX019574	IaChr06	15523367	15525784	GWHPABKX022468	IaChr07	36223714	36224649
	40	GWHPABKX020109	IaChr06	24438200	24441815	GWHPABKX005610	IaChr11	9629419	9632659
	41	GWHPABKX020629	IaChr06	28719042	28723714	GWHPABKX010812	IaChr14	14582428	14583793
	42	GWHPABKX018668	IaChr06	1217257	1220150	GWHPABKX011493	IaChr14	21924043	21927806
	43	GWHPABKX020111	IaChr06	24488121	24489043	GWHPABKX010155	IaChr14	6180709	6181402
	44	GWHPABKX018865	IaChr06	2820948	2822639	GWHPABKX011916	IaChr14	25643591	25645188
	45	GWHPABKX018986	IaChr06	4253964	4259599	GWHPABKX011837	IaChr14	25127812	25132572
	46	GWHPABKX018987	IaChr06	4329516	4333565	GWHPABKX011835	IaChr14	25108192	25111867
	47	GWHPABKX018988	IaChr06	4346859	4348709	GWHPABKX011834	IaChr14	25103862	25105954
	48	GWHPABKX020684	IaChr06	29033231	29034585	GWHPABKX012577	IaChr15	10159461	10162560
	49	GWHPABKX021071	IaChr07	3005085	3006400	GWHPABKX024617	IaChr08	21433686	21434947
	50	GWHPABKX021016	IaChr07	2321037	2336989	GWHPABKX006635	IaChr11	23074078	23078436
	51	GWHPABKX021071	IaChr07	3005085	3006400	GWHPABKX006591	IaChr11	22786693	22788349
	52	GWHPABKX021844	IaChr07	29488779	29490555	GWHPABKX007977	IaChr12	13867726	13869797
	53	GWHPABKX024893	IaChr08	23218132	23220057	GWHPABKX003491	IaChr10	3125594	3126795
	54	GWHPABKX024588	IaChr08	21221978	21229560	GWHPABKX006637	IaChr11	23098258	23106351
	55	GWHPABKX024589	IaChr08	21231686	21236299	GWHPABKX006634	IaChr11	23064623	23069828
	56	GWHPABKX024593	IaChr08	21247301	21249630	GWHPABKX006633	IaChr11	23060593	23062434
	57	GWHPABKX024617	IaChr08	21433686	21434947	GWHPABKX006591	IaChr11	22786693	22788349
	58	GWHPABKX023929	IaChr08	13546641	13548371	GWHPABKX005834	IaChr11	14966453	14969009
	59	GWHPABKX023929	IaChr08	13546641	13548371	GWHPABKX011441	IaChr14	21475021	21476909
	60	GWHPABKX025264	IaChr09	3010835	3013808	GWHPABKX006847	IaChr12	251382	253138
	61	GWHPABKX003741	IaChr10	6144286	6146094	GWHPABKX005121	IaChr10	28122160	28123902
	62	GWHPABKX004498	IaChr10	22893461	22897596	GWHPABKX009898	IaChr13	18036326	18041969
	63	GWHPABKX006201	IaChr11	19177351	19181795	GWHPABKX006633	IaChr11	23060593	23062434
	64	GWHPABKX005769	IaChr11	13986093	13989314	GWHPABKX011493	IaChr14	21924043	21927806
	65	GWHPABKX005782	IaChr11	14162217	14172895	GWHPABKX011490	IaChr14	21902245	21907696
	66	GWHPABKX005834	IaChr11	14966453	14969009	GWHPABKX011441	IaChr14	21475021	21476909
	67	GWHPABKX010039	IaChr14	1937677	1941402	GWHPABKX010711	IaChr14	13800913	13805030
	68	GWHPABKX010265	IaChr14	9284752	9286063	GWHPABKX012507	IaChr15	9419662	9421371
Ipomoea purpurea (25)	1	Ipurp_gene3149	IpChr01	38618228	38618983	Ipurp_gene24431	IpChr14	42084500	42085297
	2	Ipurp_gene3203	IpChr01	38943451	38944368	Ipurp_gene24371	IpChr14	41750942	41751835
	3	Ipurp_gene3203	IpChr01	38943451	38944368	Ipurp_gene25145	IpChr15	3228137	3229162
	4	Ipurp_gene3203	IpChr01	38943451	38944368	Ipurp_gene44851	IpChr06	42348911	42349759
	5	Ipurp_gene4375	IpChr10	4969787	4970584	Ipurp_gene39408	IpChr05	6756773	6759382
	6	Ipurp_gene11554	IpChr12	6084863	6085156	Ipurp_gene16518	IpChr13	1232545	1234104
	7	Ipurp_gene15824	IpChr12	64018599	64021281	Ipurp_gene45753	IpChr07	6779239	6781049
	8	Ipurp_gene15326	IpChr12	59932701	59936415	Ipurp_gene46375	IpChr07	15643474	15647437
	9	Ipurp_gene15824	IpChr12	64018599	64021281	Ipurp_gene48561	IpChr08	9586210	9589097
	10	Ipurp_gene15326	IpChr12	59932701	59936415	Ipurp_gene47456	IpChr08	702656	705478
	11	Ipurp_gene15704	IpChr12	63365501	63366515	Ipurp_gene48813	IpChr08	12491103	12494195
	12	Ipurp_gene16459	IpChr13	908844	909444	Ipurp_gene17186	IpChr13	5829094	5831364
	13	Ipurp_gene16518	IpChr13	1232545	1234104	Ipurp_gene45230	IpChr07	1384442	1387022
	14	Ipurp_gene24371	IpChr14	41750942	41751835	Ipurp_gene25145	IpChr15	3228137	3229162
	15	Ipurp_gene24371	IpChr14	41750942	41751835	Ipurp_gene28762	IpChr02	13793244	13794404
	16	Ipurp_gene23617	IpChr14	36595683	36596549	Ipurp_gene34480	IpChr04	245393	245785
	17	Ipurp_gene24371	IpChr14	41750942	41751835	Ipurp_gene44851	IpChr06	42348911	42349759
	18	Ipurp_gene23640	IpChr14	36741014	36743064	Ipurp_gene50268	IpChr08	34546539	34548445
	19	Ipurp_gene25145	IpChr15	3228137	3229162	Ipurp_gene44851	IpChr06	42348911	42349759
	20	Ipurp_gene30787	IpChr02	34826236	34826592	Ipurp_gene40910	IpChr05	23872522	23873374
	21	Ipurp_gene39408	IpChr05	6756773	6759382	Ipurp_gene40792	IpChr05	23100556	23104657
	22	Ipurp_gene45580	IpChr07	4676017	4677502	Ipurp_gene45753	IpChr07	6779239	6781049
	23	Ipurp_gene45553	IpChr07	4294721	4296521	Ipurp_gene45753	IpChr07	6779239	6781049
	24	Ipurp_gene45580	IpChr07	4676017	4677502	Ipurp_gene45745	IpChr07	6663878	6664591
	25	Ipurp_gene46375	IpChr07	15643474	15647437	Ipurp_gene47456	IpChr08	702656	705478

## Sheet: Table S5
Table S5. Collinear R2R3-MYB gene pairs between sweetpotato and Arabidopsis and other five Ipomoea species
I. batatas vs A. thalinan (115)		I. batatas vs I. trifida (242)		I. batatas vs I. triloba (263)		I. batatas vs I. nil (245)		I. batatas vs I. aquatica (189)		I. batatas vs I. purpurea (167)
g4006.t1	AT1G35515.1	g42274.t1	itf00g03500.t1	g38712.t1	itb01g33150.t1	g332.t1	INIL11g09839.t1	g1661.t1	GWHPABKX000429	g38712.t1	Ipurp_gene3203
g49997.t1	AT1G68320.1	g38712.t1	itf01g33350.t1	g38942.t1	itb01g32650.t1	g980.t1	INIL11g18974.t2	g1471.t1	GWHPABKX000429	g41863.t1	Ipurp_gene3149
g47276.t1	AT1G26780.2	g38942.t1	itf01g32860.t1	g44150.t1	itb01g10930.t1	g982.t1	INIL11g18972.t1	g1296.t1	GWHPABKX000536	g41923.t1	Ipurp_gene3203
g47276.t1	AT1G69560.2	g42265.t1	itf01g29760.t1	g44050.t1	itb01g10520.t1	g1015.t1	INIL11g18940.t1	g1015.t1	GWHPABKX000740	g61376.t1	Ipurp_gene2320
g47242.t1	AT1G14350.1	g42172.t1	itf01g30900.t1	g43577.t1	itb01g20840.t1	g1296.t1	INIL11g18710.t1	g982.t1	GWHPABKX000769	g60431.t1	Ipurp_gene3149
g53401.t1	AT1G74650.1	g41977.t1	itf01g32860.t1	g42138.t1	itb01g30900.t1	g3801.t1	INIL11g15640.t1	g980.t1	GWHPABKX000771	g60377.t1	Ipurp_gene3203
g13520.t1	AT1G48000.1	g41923.t1	itf01g33350.t1	g41977.t1	itb01g32650.t1	g4006.t1	INIL11g10884.t1	g41977.t1	GWHPABKX000740	g63810.t1	Ipurp_gene788
g19644.t1	AT1G63910.1	g41863.t1	itf01g33950.t1	g41923.t1	itb01g33150.t1	g1601.t1	INIL02g17159.t1	g47276.t1	GWHPABKX002915	g63778.t1	Ipurp_gene819
g16830.t1	AT1G66230.1	g46362.t1	itf01g04400.t1	g41863.t1	itb01g33770.t1	g1748.t1	INIL02g17159.t1	g47242.t1	GWHPABKX002938	g28924.t1	Ipurp_gene3203
g17105.t1	AT1G66370.1	g42865.t1	itf01g25060.t1	g42865.t1	itb01g24820.t1	g262.t1	INIL03g17403.t1	g55216.t1	GWHPABKX001639	g34152.t1	Ipurp_gene3203
g29760.t1	AT1G66230.1	g42408.t1	itf01g29650.t1	g42847.t1	itb01g24960.t1	g982.t1	INIL05g22908.t1	g60983.t1	GWHPABKX001639	g47799.t1	Ipurp_gene3634
g35476.t1	AT1G57560.1	g42394.t1	itf01g29760.t1	g42408.t1	itb01g29370.t1	g1015.t1	INIL05g09674.t1	g4989.t1	GWHPABKX002406	g63810.t1	Ipurp_gene3634
g35476.t1	AT1G09540.1	g44150.t1	itf01g17530.t1	g46362.t1	itb01g04810.t1	g1471.t1	INIL05g09649.t2	g5295.t1	GWHPABKX002602	g20333.t1	Ipurp_gene4375
g35179.t1	AT1G63910.1	g54394.t1	itf01g04400.t1	g43363.t1	itb01g20840.t1	g1296.t1	INIL08g38600.t1	g4474.t1	GWHPABKX002053	g24684.t1	Ipurp_gene4116
g38712.t1	AT2G23290.1	g59241.t1	itf01g04400.t1	g54394.t1	itb01g04810.t1	g38677.t1	INIL01g25412.t1	g8510.t1	GWHPABKX002184	g24634.t1	Ipurp_gene4170
g41923.t1	AT2G23290.1	g60377.t1	itf01g33350.t1	g59810.t1	itb01g24960.t1	g38712.t1	INIL01g25379.t1	g5886.t1	GWHPABKX002184	g25226.t1	Ipurp_gene3634
g42847.t1	AT2G16720.1	g60431.t1	itf01g33950.t1	g59241.t1	itb01g04810.t1	g38750.t1	INIL01g25359.t1	g11082.t1	GWHPABKX002053	g35476.t1	Ipurp_gene5065
g47242.t1	AT2G02820.2	g17159.t1	itf01g32860.t1	g60377.t1	itb01g33150.t1	g38712.t1	INIL14g41510.t1	g10049.t1	GWHPABKX002338	g332.t1	Ipurp_gene7308
g54709.t1	AT2G32460.1	g28924.t1	itf01g33350.t1	g60431.t1	itb01g33770.t1	g38942.t1	INIL14g41566.t1	g9957.t1	GWHPABKX002406	g980.t1	Ipurp_gene7874
g59810.t1	AT2G16720.1	g30889.t1	itf01g04400.t1	g17159.t1	itb01g32650.t1	g39202.t1	INIL15g31315.t1	g9635.t1	GWHPABKX002602	g982.t1	Ipurp_gene7876
g58953.t1	AT2G37630.1	g34152.t1	itf01g33350.t1	g28924.t1	itb01g33150.t1	g39254.t1	INIL15g31267.t1	g20576.t1	GWHPABKX000769	g1296.t1	Ipurp_gene8166
g60377.t1	AT2G23290.1	g54394.t1	itf02g11830.t1	g30895.t1	itb01g04810.t1	g39379.t1	INIL15g31180.t1	g17159.t1	GWHPABKX000740	g1318.t1	Ipurp_gene8190
g4474.t1	AT2G26960.1	g54638.t1	itf02g13520.t1	g34152.t1	itb01g33150.t1	g38712.t1	INIL15g27998.t1	g17105.t1	GWHPABKX000429	g1319.t1	Ipurp_gene8191
g5295.t1	AT2G31180.1	g53401.t1	itf02g04020.t1	g53787.t1	itb02g13520.t1	g38942.t1	INIL15g28094.t1	g17403.t1	GWHPABKX000536	g1320.t1	Ipurp_gene8192
g20333.t1	AT2G39880.1	g52884.t1	itf02g01210.t1	g53830.t1	itb02g13830.t1	g39702.t1	INIL15g11082.t1	g39202.t1	GWHPABKX013713	g1325.t1	Ipurp_gene8195
g25226.t1	AT2G36890.2	g53830.t1	itf02g18260.t1	g54394.t1	itb02g07310.t1	g41253.t1	INIL15g23810.t2	g39254.t1	GWHPABKX013763	g17023.t1	Ipurp_gene8195
g28993.t1	AT2G23290.1	g54790.t1	itf02g10520.t1	g54709.t1	itb02g06650.t1	g39625.t1	INIL15g11082.t1	g38712.t1	GWHPABKX013155	g17024.t1	Ipurp_gene8199
g28924.t1	AT2G23290.1	g54709.t1	itf02g11180.t1	g55216.t1	itb02g01580.t1	g39374.t1	INIL02g17159.t1	g41923.t1	GWHPABKX013155	g20576.t1	Ipurp_gene7876
g1015.t1	AT3G49690.1	g55216.t1	itf02g06360.t1	g53401.t1	itb02g16320.t1	g39379.t1	INIL02g17162.t1	g60377.t1	GWHPABKX013155	g30093.t1	Ipurp_gene8190
g332.t1	AT3G27810.1	g59241.t1	itf02g11830.t1	g54239.t1	itb02g10520.t1	g39202.t1	INIL06g37657.t1	g19644.t1	GWHPABKX013845	g48735.t1	Ipurp_gene15824
g1296.t1	AT3G01140.1	g30889.t1	itf02g11830.t1	g52884.t1	itb02g18990.t1	g39254.t1	INIL06g37606.t1	g19448.t1	GWHPABKX013763	g56500.t1	Ipurp_gene10989
g332.t1	AT3G01530.1	g38712.t1	itf03g30290.t1	g53579.t1	itb02g15640.t1	g38712.t1	INIL06g38304.t1	g34152.t1	GWHPABKX013155	g4696.t1	Ipurp_gene15584
g38712.t1	AT3G50060.1	g41923.t1	itf03g30290.t1	g60983.t1	itb02g01580.t1	g41863.t1	INIL01g25431.t1	g34994.t1	GWHPABKX013713	g4815.t1	Ipurp_gene15704
g41977.t1	AT3G49690.1	g59939.t1	itf03g01180.t1	g30889.t1	itb02g07310.t1	g41889.t1	INIL01g25412.t1	g35048.t1	GWHPABKX013763	g4989.t1	Ipurp_gene15824
g41923.t1	AT3G50060.1	g60377.t1	itf03g30290.t1	g32142.t1	itb02g16320.t1	g41923.t1	INIL01g25379.t1	g35179.t1	GWHPABKX013845	g5295.t1	Ipurp_gene16091
g49846.t1	AT3G62610.1	g16830.t1	itf03g04470.t1	g3811.t1	itb03g15640.t1	g41660.t1	INIL14g41253.t1	g35476.t1	GWHPABKX013993	g4474.t1	Ipurp_gene15326
g53401.t1	AT3G47600.1	g20464.t1	itf03g13750.t1	g38712.t1	itb03g09890.t1	g41863.t1	INIL14g41452.t1	g46362.t1	GWHPABKX016416	g9289.t1	Ipurp_gene10843
g55216.t1	AT3G13890.1	g20840.t1	itf03g27860.t1	g39379.t1	itb03g13850.t1	g41923.t1	INIL14g41510.t1	g42847.t1	GWHPABKX016919	g9125.t1	Ipurp_gene10989
g53401.t1	AT3G28910.1	g25359.t1	itf03g13220.t1	g41923.t1	itb03g09890.t1	g41977.t1	INIL14g41566.t1	g54394.t1	GWHPABKX016416	g5886.t1	Ipurp_gene14430
g60377.t1	AT3G50060.1	g25394.t1	itf03g13520.t1	g59939.t1	itb03g01100.t1	g42466.t1	INIL14g41923.t1	g58953.t1	GWHPABKX016183	g5645.t1	Ipurp_gene14823
g60983.t1	AT3G13890.1	g25412.t1	itf03g13750.t1	g60377.t1	itb03g09890.t1	g42515.t1	INIL14g41977.t1	g59241.t1	GWHPABKX016416	g8510.t1	Ipurp_gene14430
g61376.t1	AT3G12820.1	g25499.t1	itf03g14640.t1	g16830.t1	itb03g04490.t1	g42688.t1	INIL14g35476.t1	g59810.t1	GWHPABKX016919	g11082.t1	Ipurp_gene15326
g9125.t1	AT3G60460.1	g25608.t1	itf03g15640.t1	g20464.t1	itb03g14390.t1	g42847.t1	INIL14g35341.t1	g55769.t1	GWHPABKX014843	g10049.t1	Ipurp_gene15704
g9289.t1	AT3G61250.1	g25699.t1	itf03g16500.t1	g20840.t1	itb03g26650.t1	g42865.t1	INIL14g35326.t1	g57206.t1	GWHPABKX014904	g8292.t1	Ipurp_gene16518
g4815.t1	AT3G46130.1	g25936.t1	itf03g18250.t1	g25317.t1	itb03g13520.t1	g43079.t1	INIL14g35179.t1	g56500.t1	GWHPABKX014699	g13997.t1	Ipurp_gene17186
g8940.t1	AT3G08500.1	g26176.t1	itf03g20840.t1	g25359.t1	itb03g13850.t1	g43243.t1	INIL14g35056.t1	g55803.t1	GWHPABKX014843	g13520.t1	Ipurp_gene16843
g5295.t1	AT3G23250.1	g28993.t1	itf03g30290.t1	g25412.t1	itb03g14390.t1	g43247.t1	INIL14g35053.t1	g9289.t1	GWHPABKX014904	g13125.t1	Ipurp_gene16518
g8292.t1	AT3G23250.1	g29064.t1	itf03g30900.t1	g25499.t1	itb03g15280.t1	g43249.t1	INIL14g35048.t1	g11443.t1	GWHPABKX015815	g15640.t1	Ipurp_gene18058
g10049.t1	AT3G46130.1	g28924.t1	itf03g30290.t1	g25534.t1	itb03g15640.t1	g43329.t1	INIL14g34994.t1	g37934.t1	GWHPABKX016416	g13062.t1	Ipurp_gene17186
g9635.t1	AT3G23250.1	g30119.t1	itf03g01180.t1	g25699.t1	itb03g17300.t1	g46362.t1	INIL14g04070.t1	g39379.t1	GWHPABKX017193	g15127.t1	Ipurp_gene17887
g10049.t1	AT3G46130.1	g29760.t1	itf03g04470.t1	g25936.t1	itb03g19020.t1	g44150.t1	INIL14g06864.t1	g55803.t1	GWHPABKX017466	g38712.t1	Ipurp_gene24371
g13125.t1	AT3G23250.1	g48735.t1	itf04g28920.t1	g26176.t1	itb03g21480.t2	g42408.t1	INIL14g41878.t1	g13062.t1	GWHPABKX017747	g38942.t1	Ipurp_gene24320
g13520.t1	AT3G06490.1	g56500.t1	itf04g02760.t1	g26823.t1	itb03g29760.t1	g41923.t1	INIL15g27998.t1	g13997.t1	GWHPABKX017747	g42408.t1	Ipurp_gene24010
[truncated: 210 more rows]

## Sheet: Table S6
Table S6. R2R3-MYB duplicated gene pairs and Ka/Ks value of six Ipomoea species
[truncated: 182 more rows]

[truncated: 2 more sheets: Table S7, Table S8]
